# Supplementary material for: Capture Hi-C identifies a novel causal gene, IL20RA, in the pan-autoimmune genetic susceptibility region 6q23
Source: Genome Biol. 2016 Nov 1;17:212. doi: 10.1186/s13059-016-1078-x (PMC5088679; doi:10.1186/s13059-016-1078-x)
Supplement: Additional file 2: — Contains the cis-eQTLs with P value < 5 % for CD4+ T-cells obtained from NRHV participants. (TXT 405 kb) [file 13059_2016_1078_MOESM2_ESM.txt]

Probe_Id	ILMN_Gene	Probe_Chr	Snp	Snp_Chr	Snp_Pos	A1	A2	statistic	beta	pvalue
ILMN_1806533	PDE7B	6	rs1418338	6	136274831	C	T	2.09406517583441	0.125967014028771	0.04989713287166
ILMN_1806533	PDE7B	6	rs6570058	6	136287654	C	T	2.09406517583441	0.125967014028771	0.04989713287166
ILMN_1806533	PDE7B	6	rs4560663	6	136290764	A	G	2.09406517583441	0.125967014028771	0.04989713287166
ILMN_1806533	PDE7B	6	rs4072488	6	136294983	T	C	2.09406517583441	0.125967014028771	0.04989713287166
ILMN_1806533	PDE7B	6	rs7761961	6	136295854	T	C	2.09406517583441	0.125967014028771	0.04989713287166
ILMN_1806533	PDE7B	6	rs4075417	6	136305988	G	A	2.09406517583441	0.125967014028771	0.04989713287166
ILMN_1806533	PDE7B	6	rs4075416	6	136306350	G	A	2.09406517583441	0.125967014028771	0.04989713287166
ILMN_1806533	PDE7B	6	rs4896192	6	136317656	A	G	2.09406517583441	0.125967014028771	0.04989713287166
ILMN_1806533	PDE7B	6	rs11154915	6	137482982	T	C	-2.16921540203796	-0.159425072866702	0.0429597762437851
ILMN_1806533	PDE7B	6	rs1040622	6	137483258	C	T	-2.16921540203796	-0.159425072866702	0.0429597762437851
ILMN_1806533	PDE7B	6	rs10457018	6	137484893	A	G	-2.16921540203796	-0.159425072866702	0.0429597762437851
ILMN_1806533	PDE7B	6	rs10457019	6	137484979	A	G	-2.16921540203796	-0.159425072866702	0.0429597762437851
ILMN_1806533	PDE7B	6	rs10223866	6	137488608	C	G	-2.16921540203796	-0.159425072866702	0.0429597762437851
ILMN_1806533	PDE7B	6	rs7745487	6	137496672	A	G	-2.16921540203796	-0.159425072866702	0.0429597762437851
ILMN_1806533	PDE7B	6	rs9385786	6	137497052	T	C	-2.16921540203796	-0.159425072866702	0.0429597762437851
ILMN_1806533	PDE7B	6	rs9402875	6	137498018	C	A	-2.16921540203796	-0.159425072866702	0.0429597762437851
ILMN_1806533	PDE7B	6	rs9385787	6	137500399	C	G	-2.16921540203796	-0.159425072866702	0.0429597762437851
ILMN_1806533	PDE7B	6	rs9373180	6	137503455	G	A	-2.16921540203796	-0.159425072866702	0.0429597762437851
ILMN_1806533	PDE7B	6	rs9385789	6	137505172	A	T	-2.16921540203796	-0.159425072866702	0.0429597762437851
ILMN_1806533	PDE7B	6	rs9373182	6	137505342	T	C	-2.16921540203796	-0.159425072866702	0.0429597762437851
ILMN_1806533	PDE7B	6	rs4896200	6	136471589	C	T	2.19842237305763	0.138416502230497	0.0405097305120298
ILMN_1806533	PDE7B	6	rs1471545	6	136471707	C	T	2.19842237305763	0.138416502230497	0.0405097305120298
ILMN_1806533	PDE7B	6	rs4896201	6	136472439	A	G	2.19842237305763	0.138416502230497	0.0405097305120298
ILMN_1806533	PDE7B	6	rs4896202	6	136472496	G	T	2.19842237305763	0.138416502230497	0.0405097305120298
ILMN_1806533	PDE7B	6	rs9494456	6	136473333	G	A	2.19842237305763	0.138416502230497	0.0405097305120298
ILMN_1806533	PDE7B	6	rs9494414	6	136236652	T	G	-2.36528178155101	-0.214747450765364	0.0288071050917992
ILMN_1806533	PDE7B	6	rs9494415	6	136237600	A	G	-2.36528178155101	-0.214747450765364	0.0288071050917992
ILMN_1806533	PDE7B	6	rs62429906	6	136242215	T	C	-2.36528178155101	-0.214747450765364	0.0288071050917992
ILMN_1806533	PDE7B	6	rs17066102	6	137464837	C	G	-2.38667384235847	-0.203876082579484	0.0275576859233084
ILMN_1806533	PDE7B	6	rs1543509	6	137465656	G	A	-2.38667384235847	-0.203876082579484	0.0275576859233084
ILMN_1806533	PDE7B	6	rs117053159	6	137402156	T	G	-2.44009752875712	-0.481860911835168	0.0246544765672881
ILMN_1806533	PDE7B	6	rs62429919	6	136261672	G	A	-2.44009752875712	-0.240930455917584	0.0246544765672882
ILMN_1806533	PDE7B	6	rs35187449	6	136325603	A	G	-2.44009752875712	-0.240930455917584	0.0246544765672882
ILMN_1806533	PDE7B	6	rs71576383	6	136255877	T	A	-2.52051318797978	-0.179123626264287	0.0208191539078123
ILMN_1806533	PDE7B	6	rs9494672	6	137474075	G	A	-2.70707331380551	-0.3775700291719	0.0139743365001577
ILMN_1806533	PDE7B	6	rs9483996	6	137475030	G	T	-2.70707331380551	-0.3775700291719	0.0139743365001577
ILMN_1806533	PDE7B	6	rs28385770	6	137478824	T	C	-2.70707331380551	-0.3775700291719	0.0139743365001577
ILMN_1806533	PDE7B	6	rs6904512	6	137480774	T	C	-2.70707331380551	-0.3775700291719	0.0139743365001577
ILMN_1806533	PDE7B	6	rs28385767	6	137481894	A	G	-2.70707331380551	-0.3775700291719	0.0139743365001577
ILMN_1806533	PDE7B	6	rs28385765	6	137483780	T	C	-2.70707331380551	-0.3775700291719	0.0139743365001577
ILMN_1806533	PDE7B	6	rs28385763	6	137483839	G	A	-2.70707331380551	-0.3775700291719	0.0139743365001577
ILMN_1806533	PDE7B	6	rs74507645	6	137483943	C	T	-2.70707331380551	-0.3775700291719	0.0139743365001577
ILMN_1806533	PDE7B	6	rs28741414	6	137484514	G	A	-2.70707331380551	-0.3775700291719	0.0139743365001577
ILMN_1806533	PDE7B	6	rs28741413	6	137484592	A	G	-2.70707331380551	-0.3775700291719	0.0139743365001577
ILMN_1806533	PDE7B	6	rs28385762	6	137484708	G	A	-2.70707331380551	-0.3775700291719	0.0139743365001577
ILMN_1806533	PDE7B	6	rs9494678	6	137485220	G	A	-2.70707331380551	-0.3775700291719	0.0139743365001577
ILMN_1806533	PDE7B	6	rs9494680	6	137485659	A	G	-2.70707331380551	-0.3775700291719	0.0139743365001577
ILMN_1806533	PDE7B	6	rs115809116	6	137486032	A	C	-2.70707331380551	-0.3775700291719	0.0139743365001577
ILMN_1806533	PDE7B	6	rs9494681	6	137486999	C	T	-2.70707331380551	-0.3775700291719	0.0139743365001577
ILMN_1806533	PDE7B	6	rs28741409	6	137488204	T	C	-2.70707331380551	-0.3775700291719	0.0139743365001577
ILMN_1806533	PDE7B	6	rs9483999	6	137488382	T	C	-2.70707331380551	-0.3775700291719	0.0139743365001577
ILMN_1806533	PDE7B	6	rs28741404	6	137490360	G	T	-2.70707331380551	-0.3775700291719	0.0139743365001577
ILMN_1806533	PDE7B	6	rs28741403	6	137490405	C	T	-2.70707331380551	-0.3775700291719	0.0139743365001577
ILMN_1806533	PDE7B	6	rs9494683	6	137492101	T	C	-2.70707331380551	-0.3775700291719	0.0139743365001577
ILMN_1806533	PDE7B	6	rs6940707	6	137492409	C	G	-2.70707331380551	-0.3775700291719	0.0139743365001577
ILMN_1806533	PDE7B	6	rs9494684	6	137494961	G	T	-2.70707331380551	-0.3775700291719	0.0139743365001577
ILMN_1806533	PDE7B	6	rs9484000	6	137495396	C	A	-2.70707331380551	-0.3775700291719	0.0139743365001577
ILMN_1806533	PDE7B	6	rs9494685	6	137495667	G	A	-2.70707331380551	-0.3775700291719	0.0139743365001577
ILMN_1806533	PDE7B	6	rs9494686	6	137495772	G	A	-2.70707331380551	-0.3775700291719	0.0139743365001577
ILMN_1806533	PDE7B	6	rs9484001	6	137495964	A	G	-2.70707331380551	-0.3775700291719	0.0139743365001577
ILMN_1806533	PDE7B	6	rs9494687	6	137496408	C	T	-2.70707331380551	-0.3775700291719	0.0139743365001577
ILMN_1806533	PDE7B	6	rs6907770	6	137496802	A	G	-2.70707331380551	-0.3775700291719	0.0139743365001577
ILMN_1806533	PDE7B	6	rs77551490	6	137497992	C	T	-2.70707331380551	-0.3775700291719	0.0139743365001577
ILMN_1806533	PDE7B	6	rs6937279	6	137498365	C	T	-2.70707331380551	-0.3775700291719	0.0139743365001577
ILMN_1806533	PDE7B	6	rs9494689	6	137499712	A	C	-2.70707331380551	-0.3775700291719	0.0139743365001577
ILMN_1806533	PDE7B	6	rs74713312	6	137500475	T	G	-2.70707331380551	-0.3775700291719	0.0139743365001577
ILMN_1806533	PDE7B	6	rs78070241	6	137500763	G	A	-2.70707331380551	-0.3775700291719	0.0139743365001577
ILMN_1806533	PDE7B	6	rs28783812	6	137502364	G	A	-2.70707331380551	-0.3775700291719	0.0139743365001577
ILMN_1806533	PDE7B	6	rs7740232	6	137503361	G	A	-2.70707331380551	-0.3775700291719	0.0139743365001577
ILMN_1806533	PDE7B	6	rs7740905	6	137503528	C	G	-2.70707331380551	-0.3775700291719	0.0139743365001577
ILMN_1806533	PDE7B	6	rs6570140	6	137503597	A	G	-2.70707331380551	-0.3775700291719	0.0139743365001577
ILMN_1806533	PDE7B	6	rs6907433	6	137504122	G	A	-2.70707331380551	-0.3775700291719	0.0139743365001577
ILMN_1806533	PDE7B	6	rs115368923	6	137504283	G	A	-2.70707331380551	-0.3775700291719	0.0139743365001577
ILMN_1806533	PDE7B	6	rs77320829	6	137504476	T	A	-2.70707331380551	-0.3775700291719	0.0139743365001577
ILMN_1806533	PDE7B	6	rs115021359	6	137504825	T	A	-2.70707331380551	-0.3775700291719	0.0139743365001577
ILMN_1806533	PDE7B	6	rs74981207	6	137504851	C	T	-2.70707331380551	-0.3775700291719	0.0139743365001577
ILMN_1806533	PDE7B	6	rs9484005	6	137505258	T	A	-2.70707331380551	-0.3775700291719	0.0139743365001577
ILMN_1806533	PDE7B	6	rs114409355	6	137505668	C	T	-2.70707331380551	-0.3775700291719	0.0139743365001577
ILMN_1806533	PDE7B	6	rs116442763	6	137505729	G	A	-2.70707331380551	-0.3775700291719	0.0139743365001577
ILMN_1806533	PDE7B	6	rs116136371	6	137505732	A	G	-2.70707331380551	-0.3775700291719	0.0139743365001577
ILMN_1806533	PDE7B	6	rs6420761	6	137505972	A	C	-2.70707331380551	-0.3775700291719	0.0139743365001577
ILMN_1806533	PDE7B	6	rs7341359	6	137507382	G	A	-2.70707331380551	-0.3775700291719	0.0139743365001577
ILMN_1806533	PDE7B	6	rs116978287	6	137508540	T	G	-2.70707331380551	-0.3775700291719	0.0139743365001577
ILMN_1806533	PDE7B	6	rs9494692	6	137511393	T	G	-2.70707331380551	-0.3775700291719	0.0139743365001577
ILMN_1806533	PDE7B	6	rs9494693	6	137511511	G	C	-2.70707331380551	-0.3775700291719	0.0139743365001577
ILMN_1806533	PDE7B	6	rs17066054	6	137420820	C	G	-2.76251122891644	-0.227245282224308	0.012393962729382
ILMN_1806533	PDE7B	6	rs72975626	6	137426433	A	G	-2.76251122891644	-0.227245282224308	0.012393962729382
ILMN_1806533	PDE7B	6	rs276572	6	137433859	G	C	-2.76251122891644	-0.227245282224308	0.012393962729382
ILMN_1806533	PDE7B	6	rs147194314	6	137435784	A	G	-2.76251122891644	-0.227245282224308	0.012393962729382
ILMN_1806533	PDE7B	6	rs72975655	6	137439135	A	G	-2.76251122891644	-0.227245282224308	0.012393962729382
ILMN_1806533	PDE7B	6	rs72975662	6	137440163	C	T	-2.76251122891644	-0.227245282224308	0.012393962729382
ILMN_1806533	PDE7B	6	rs72975666	6	137441341	G	A	-2.76251122891644	-0.227245282224308	0.012393962729382
ILMN_1806533	PDE7B	6	rs72975667	6	137441364	C	T	-2.76251122891644	-0.227245282224308	0.012393962729382
ILMN_1806533	PDE7B	6	rs10484797	6	137443682	G	A	-2.76251122891644	-0.227245282224308	0.012393962729382
ILMN_1806533	PDE7B	6	rs111954804	6	137447690	T	C	-2.76251122891644	-0.227245282224308	0.012393962729382
ILMN_1806533	PDE7B	6	rs72975684	6	137450542	T	G	-2.76251122891644	-0.227245282224308	0.012393962729382
ILMN_1806533	PDE7B	6	rs72975688	6	137450647	T	C	-2.76251122891644	-0.227245282224308	0.012393962729382
ILMN_1806533	PDE7B	6	rs72975694	6	137453339	C	T	-2.76251122891644	-0.227245282224308	0.012393962729382
ILMN_1806533	PDE7B	6	rs9376263	6	137489626	T	C	-2.79512522252515	-0.185955541644244	0.0115455965077756
ILMN_1806533	PDE7B	6	rs1854155	6	137494269	G	A	-2.79512522252515	-0.185955541644244	0.0115455965077756
ILMN_1806533	PDE7B	6	rs6570136	6	137494622	A	G	-2.79512522252515	-0.185955541644244	0.0115455965077756
ILMN_1806533	PDE7B	6	rs742931	6	137495707	T	G	-2.79512522252515	-0.185955541644244	0.0115455965077756
ILMN_1806533	PDE7B	6	rs6570137	6	137498645	C	T	-2.79512522252515	-0.185955541644244	0.0115455965077756
ILMN_1806533	PDE7B	6	rs1891596	6	137501535	A	G	-2.79512522252515	-0.185955541644244	0.0115455965077756
ILMN_1806533	PDE7B	6	rs6570138	6	137501914	T	G	-2.79512522252515	-0.185955541644244	0.0115455965077756
ILMN_1806533	PDE7B	6	rs6570139	6	137502056	A	G	-2.79512522252515	-0.185955541644244	0.0115455965077756
ILMN_1806533	PDE7B	6	rs6907167	6	137503761	T	G	-2.79512522252515	-0.185955541644244	0.0115455965077756
ILMN_1806533	PDE7B	6	rs9402876	6	137509025	C	T	-2.79512522252515	-0.185955541644244	0.0115455965077756
ILMN_1806533	PDE7B	6	rs9402877	6	137509075	A	T	-2.79512522252515	-0.185955541644244	0.0115455965077756
ILMN_1806533	PDE7B	6	rs2327782	6	137352963	G	T	-2.81271299746957	-0.228066530993743	0.0111114658047179
ILMN_1806533	PDE7B	6	exm2266260	6	137508437	G	A	-3.00183977582232	-0.213001954823042	0.00733179512669721
ILMN_1806533	PDE7B	6	rs9402878	6	137509292	G	T	-3.00183977582232	-0.213001954823042	0.00733179512669721
ILMN_1806533	PDE7B	6	rs7774663	6	137510893	C	T	-3.00183977582232	-0.213001954823042	0.00733179512669721
ILMN_1806533	PDE7B	6	rs2077176	6	137311102	T	A	-3.74747982983416	-0.348771824549522	0.00136379631326229
ILMN_1806533	PDE7B	6	rs190323256	6	136042439	A	T	-3.94835470362884	-0.662261102222802	0.000862130208241189
ILMN_1806533	PDE7B	6	rs9402758	6	136131047	A	G	-3.94835470362884	-0.662261102222802	0.000862130208241189
ILMN_1806533	PDE7B	6	rs1885271	6	136132370	A	G	-3.94835470362884	-0.662261102222802	0.000862130208241189
ILMN_1806533	PDE7B	6	rs9399168	6	136133245	G	A	-3.94835470362884	-0.662261102222802	0.000862130208241189
ILMN_1806533	PDE7B	6	rs9389332	6	136133668	G	C	-3.94835470362884	-0.662261102222802	0.000862130208241189
ILMN_1806533	PDE7B	6	rs9389333	6	136136420	A	G	-3.94835470362884	-0.662261102222802	0.000862130208241189
ILMN_1806533	PDE7B	6	rs9376153	6	136141151	C	G	-3.94835470362884	-0.662261102222802	0.000862130208241189
ILMN_1806533	PDE7B	6	rs9402759	6	136141303	C	T	-3.94835470362884	-0.662261102222802	0.000862130208241189
ILMN_1806533	PDE7B	6	rs9402760	6	136144142	C	T	-3.94835470362884	-0.662261102222802	0.000862130208241189
ILMN_1806533	PDE7B	6	rs9402761	6	136144264	G	T	-3.94835470362884	-0.662261102222802	0.000862130208241189
ILMN_1806533	PDE7B	6	rs7763143	6	136145041	T	C	-3.94835470362884	-0.662261102222802	0.000862130208241189
ILMN_1806533	PDE7B	6	rs7745577	6	136145197	G	T	-3.94835470362884	-0.662261102222802	0.000862130208241189
ILMN_1806533	PDE7B	6	rs9376154	6	136146508	G	A	-3.94835470362884	-0.662261102222802	0.000862130208241189
ILMN_1806533	PDE7B	6	rs9402762	6	136148463	G	C	-3.94835470362884	-0.662261102222802	0.000862130208241189
ILMN_1806533	PDE7B	6	rs1342237	6	136150544	T	C	-3.94835470362884	-0.662261102222802	0.000862130208241189
ILMN_1806533	PDE7B	6	rs9494392	6	136150605	A	G	-3.94835470362884	-0.662261102222802	0.000862130208241189
ILMN_1806533	PDE7B	6	rs7767594	6	136151199	A	G	-3.94835470362884	-0.662261102222802	0.000862130208241189
ILMN_1806533	PDE7B	6	rs7772136	6	136151801	A	C	-3.94835470362884	-0.662261102222802	0.000862130208241189
ILMN_1806533	PDE7B	6	rs9402763	6	136154989	C	A	-3.94835470362884	-0.662261102222802	0.000862130208241189
ILMN_1806533	PDE7B	6	rs9321533	6	136156969	C	T	-3.94835470362884	-0.662261102222802	0.000862130208241189
ILMN_1806533	PDE7B	6	rs12195203	6	136158243	G	A	-3.94835470362884	-0.662261102222802	0.000862130208241189
ILMN_1806533	PDE7B	6	rs9376155	6	136159243	T	A	-3.94835470362884	-0.662261102222802	0.000862130208241189
ILMN_1806533	PDE7B	6	rs9376244	6	137368147	A	G	-4.7934192937951	-0.444164432319177	0.000126322818569103
ILMN_1806533	PDE7B	6	rs12191658	6	137354662	A	G	-6.78703781842663	-0.602169481083142	1.75828210831241e-06
ILMN_1806533	PDE7B	6	rs12526095	6	137357409	G	A	-6.78703781842663	-0.602169481083142	1.75828210831241e-06
ILMN_1806533	PDE7B	6	rs9389458	6	137361105	A	G	-6.78703781842663	-0.602169481083142	1.75828210831241e-06
ILMN_1806533	PDE7B	6	rs9376243	6	137361292	T	G	-6.78703781842663	-0.602169481083142	1.75828210831241e-06
ILMN_1806533	PDE7B	6	rs11154904	6	137366196	A	G	-6.78703781842663	-0.602169481083142	1.75828210831241e-06
ILMN_1806533	PDE7B	6	rs12214209	6	137378863	C	T	-6.78703781842663	-0.602169481083142	1.75828210831241e-06
ILMN_1806533	PDE7B	6	rs12207105	6	137378880	T	C	-6.78703781842663	-0.602169481083142	1.75828210831241e-06
ILMN_1806533	PDE7B	6	rs79100253	6	137379258	G	A	-6.78703781842663	-0.602169481083142	1.75828210831241e-06
ILMN_1806533	PDE7B	6	rs9389459	6	137380251	A	T	-6.78703781842663	-0.602169481083142	1.75828210831241e-06
ILMN_1806533	PDE7B	6	rs12214826	6	137382915	T	G	-6.78703781842663	-0.602169481083142	1.75828210831241e-06
ILMN_1698007	ACKR4	3	rs6570315	6	139509518	G	T	-2.11623772556217	-0.134269455607086	0.0477514137049549
ILMN_1698007	ACKR4	3	rs7749489	6	139509657	A	T	-2.11623772556217	-0.134269455607086	0.0477514137049549
ILMN_1698007	ACKR4	3	rs9495374	6	139510095	A	G	-2.11623772556217	-0.134269455607086	0.0477514137049549
ILMN_1698007	ACKR4	3	rs943652	6	139513856	T	C	-2.11623772556217	-0.134269455607086	0.0477514137049549
ILMN_1698007	ACKR4	3	rs11155035	6	139515026	T	C	-2.11623772556217	-0.134269455607086	0.0477514137049549
ILMN_1698007	ACKR4	3	rs9495375	6	139516460	A	G	-2.11623772556217	-0.134269455607086	0.0477514137049549
ILMN_1698007	ACKR4	3	rs11155010	6	139142400	C	T	2.17962554113674	0.104213412303077	0.0420714019520265
ILMN_1698007	ACKR4	3	rs998035	6	139142941	G	A	2.17962554113674	0.104213412303077	0.0420714019520265
ILMN_1698007	ACKR4	3	rs55747302	6	139153882	G	T	2.17962554113674	0.104213412303077	0.0420714019520265
ILMN_1698007	ACKR4	3	rs10872493	6	139147421	T	A	2.26789445515856	0.109306981004555	0.0351877158381067
ILMN_1698007	ACKR4	3	rs10872494	6	139148135	G	A	2.26789445515856	0.109306981004555	0.0351877158381067
ILMN_1698007	ACKR4	3	rs11155004	6	139118569	G	A	-2.35526836773241	-0.109042862229201	0.0294098617097048
ILMN_1698007	ACKR4	3	rs9376448	6	140004666	C	A	2.37642806621607	0.099550283313979	0.0281496695595513
ILMN_1698007	ACKR4	3	rs7762375	6	140005201	T	A	2.37642806621607	0.099550283313979	0.0281496695595513
ILMN_1698007	ACKR4	3	rs7742530	6	140005534	A	G	2.37642806621607	0.099550283313979	0.0281496695595513
ILMN_1698007	ACKR4	3	rs9376449	6	140005758	T	C	2.37642806621607	0.099550283313979	0.0281496695595513
ILMN_1698007	ACKR4	3	rs9373245	6	140006435	A	G	2.37642806621607	0.099550283313979	0.0281496695595513
ILMN_1698007	ACKR4	3	rs13209413	6	139050249	G	A	2.49586937735637	0.134172700418497	0.021930493984224
ILMN_1698007	ACKR4	3	rs10457675	6	139050948	C	T	2.49586937735637	0.134172700418497	0.021930493984224
ILMN_1698007	ACKR4	3	rs10457676	6	139051550	A	G	2.49586937735637	0.134172700418497	0.021930493984224
ILMN_1698007	ACKR4	3	rs6938663	6	139055240	G	A	2.49586937735637	0.134172700418497	0.021930493984224
ILMN_1698007	ACKR4	3	rs10457677	6	139055546	G	A	2.49586937735637	0.134172700418497	0.021930493984224
ILMN_1698007	ACKR4	3	rs12206431	6	139056090	C	T	2.49586937735637	0.134172700418497	0.021930493984224
ILMN_1698007	ACKR4	3	rs12194617	6	139063878	C	T	2.49586937735637	0.134172700418497	0.021930493984224
ILMN_1698007	ACKR4	3	rs12200534	6	139069323	G	A	2.49586937735637	0.134172700418497	0.021930493984224
ILMN_1698007	ACKR4	3	rs17067480	6	138683525	A	G	-2.53834491863515	-0.260814955626852	0.02004828372514
ILMN_1698007	ACKR4	3	rs6756	6	139114163	T	C	2.63230301943092	0.0994140514708733	0.016411844624718
ILMN_1698007	ACKR4	3	rs6937998	6	139981124	G	A	-2.66028465592267	-0.144867462868209	0.0154558002533497
ILMN_1698007	ACKR4	3	rs7771420	6	139984443	C	T	-2.66028465592267	-0.144867462868209	0.0154558002533497
ILMN_1698007	ACKR4	3	rs7753661	6	139989670	T	C	-2.66028465592267	-0.144867462868209	0.0154558002533497
ILMN_1698007	ACKR4	3	rs7775822	6	139993966	T	C	-2.66028465592267	-0.144867462868209	0.0154558002533497
ILMN_1698007	ACKR4	3	rs7738332	6	139994300	T	G	-2.66028465592267	-0.144867462868209	0.0154558002533497
ILMN_1698007	ACKR4	3	rs7743570	6	139995381	G	A	-2.66028465592267	-0.144867462868209	0.0154558002533497
ILMN_1698007	ACKR4	3	rs7768976	6	139995603	T	C	-2.66028465592267	-0.144867462868209	0.0154558002533497
ILMN_1698007	ACKR4	3	rs9321750	6	140001648	A	G	-2.66028465592267	-0.144867462868209	0.0154558002533497
ILMN_1698007	ACKR4	3	rs7739127	6	138523928	T	C	-2.66631930481879	-0.170152661721471	0.015256664543366
ILMN_1698007	ACKR4	3	rs6906369	6	138524610	A	G	-2.66631930481879	-0.170152661721471	0.015256664543366
ILMN_1698007	ACKR4	3	rs7765779	6	138525506	C	T	-2.66631930481879	-0.170152661721471	0.015256664543366
ILMN_1698007	ACKR4	3	rs8476	6	139501341	G	T	-2.72305397591432	-0.189254073942527	0.0135000757756147
ILMN_1698007	ACKR4	3	rs10457688	6	139718705	C	T	-2.76892623787001	-0.124941076933475	0.0122225185455519
ILMN_1698007	ACKR4	3	rs9403066	6	139720827	T	C	-2.76892623787001	-0.124941076933475	0.0122225185455519
ILMN_1698007	ACKR4	3	rs11155061	6	139721842	G	A	-2.76892623787001	-0.124941076933475	0.0122225185455519
ILMN_1698007	ACKR4	3	rs7753418	6	139104107	T	C	2.77369318263955	0.140045942832748	0.0120965905844531
ILMN_1698007	ACKR4	3	rs6570281	6	139105519	G	A	2.77369318263955	0.140045942832748	0.0120965905844531
ILMN_1698007	ACKR4	3	rs7772915	6	139105637	G	A	2.77369318263955	0.140045942832748	0.0120965905844531
ILMN_1698007	ACKR4	3	rs7773593	6	139105923	T	C	2.77369318263955	0.140045942832748	0.0120965905844531
ILMN_1698007	ACKR4	3	rs3763186	6	139106722	A	C	2.77369318263955	0.140045942832748	0.0120965905844531
ILMN_1698007	ACKR4	3	rs3763187	6	139106787	A	G	2.77369318263955	0.140045942832748	0.0120965905844531
ILMN_1698007	ACKR4	3	rs7746303	6	139108026	T	C	2.77369318263955	0.140045942832748	0.0120965905844531
ILMN_1698007	ACKR4	3	rs7751745	6	139109125	G	A	2.77369318263955	0.140045942832748	0.0120965905844531
ILMN_1698007	ACKR4	3	rs2327900	6	139109784	C	T	2.77369318263955	0.140045942832748	0.0120965905844531
ILMN_1698007	ACKR4	3	rs2327901	6	139110033	C	T	2.77369318263955	0.140045942832748	0.0120965905844531
ILMN_1698007	ACKR4	3	rs11155003	6	139110345	G	A	2.77369318263955	0.140045942832748	0.0120965905844531
ILMN_1698007	ACKR4	3	rs9495249	6	139110841	C	A	2.77369318263955	0.140045942832748	0.0120965905844531
ILMN_1698007	ACKR4	3	rs9495252	6	139111372	C	G	2.77369318263955	0.140045942832748	0.0120965905844531
ILMN_1698007	ACKR4	3	rs7773485	6	139113098	T	C	2.77369318263955	0.140045942832748	0.0120965905844531
ILMN_1698007	ACKR4	3	rs9321673	6	139113392	A	G	2.77369318263955	0.140045942832748	0.0120965905844531
ILMN_1698007	ACKR4	3	rs2327902	6	139114732	T	A	2.77369318263955	0.140045942832748	0.0120965905844531
ILMN_1698007	ACKR4	3	rs1474962	6	139115518	G	A	2.77369318263955	0.140045942832748	0.0120965905844531
ILMN_1698007	ACKR4	3	rs1474963	6	139115882	A	G	2.77369318263955	0.140045942832748	0.0120965905844531
ILMN_1698007	ACKR4	3	rs7745062	6	139500002	T	C	-2.8402897058978	-0.17103437896323	0.0104621180844818
ILMN_1698007	ACKR4	3	rs6908619	6	139503870	G	A	-2.8402897058978	-0.17103437896323	0.0104621180844818
ILMN_1698007	ACKR4	3	rs9389663	6	139504335	T	C	-2.8402897058978	-0.17103437896323	0.0104621180844818
ILMN_1698007	ACKR4	3	rs4896439	6	139512808	C	T	-2.8402897058978	-0.17103437896323	0.0104621180844818
ILMN_1698007	ACKR4	3	rs943653	6	139513629	C	T	-2.8402897058978	-0.17103437896323	0.0104621180844818
ILMN_1698007	ACKR4	3	rs11155013	6	139151838	T	C	2.86781754045229	0.126730573588735	0.00985033853916341
ILMN_1698007	ACKR4	3	rs11155008	6	139137500	C	A	2.89227515643239	0.143277348453388	0.0093357672888069
ILMN_1698007	ACKR4	3	rs11155009	6	139137778	T	C	2.89227515643239	0.143277348453388	0.0093357672888069
ILMN_1698007	ACKR4	3	rs12193938	6	139142855	G	C	2.89227515643239	0.143277348453388	0.0093357672888069
ILMN_1698007	ACKR4	3	rs12193993	6	139142909	T	C	2.89227515643239	0.143277348453388	0.0093357672888069
ILMN_1698007	ACKR4	3	rs7773177	6	139143088	G	A	2.89227515643239	0.143277348453388	0.0093357672888069
ILMN_1698007	ACKR4	3	rs6570291	6	139143274	G	A	2.89227515643239	0.143277348453388	0.0093357672888069
ILMN_1698007	ACKR4	3	rs11155012	6	139151784	A	G	2.89227515643239	0.143277348453388	0.0093357672888069
ILMN_1698007	ACKR4	3	rs12205070	6	139154247	A	G	2.89227515643239	0.143277348453388	0.0093357672888069
ILMN_1698007	ACKR4	3	rs10872495	6	139155677	T	G	2.89227515643239	0.143277348453388	0.0093357672888069
ILMN_1698007	ACKR4	3	rs12207788	6	139157314	G	T	2.89227515643239	0.143277348453388	0.0093357672888069
ILMN_1698007	ACKR4	3	rs10872496	6	139158676	T	G	2.89227515643239	0.143277348453388	0.0093357672888069
ILMN_1698007	ACKR4	3	rs9321747	6	139984667	A	G	-3.00406435489837	-0.16414233664723	0.00729576345125768
ILMN_1698007	ACKR4	3	rs9376444	6	139985178	C	T	-3.00406435489837	-0.16414233664723	0.00729576345125768
ILMN_1698007	ACKR4	3	rs9389706	6	139985216	A	G	-3.00406435489837	-0.16414233664723	0.00729576345125768
ILMN_1698007	ACKR4	3	rs9495561	6	139985803	T	C	-3.00406435489837	-0.16414233664723	0.00729576345125768
ILMN_1698007	ACKR4	3	rs17053880	6	139988272	T	A	-3.00406435489837	-0.16414233664723	0.00729576345125768
ILMN_1698007	ACKR4	3	rs6905946	6	139988450	G	A	-3.00406435489837	-0.16414233664723	0.00729576345125768
ILMN_1698007	ACKR4	3	rs9403101	6	139989016	G	A	-3.00406435489837	-0.16414233664723	0.00729576345125768
ILMN_1698007	ACKR4	3	rs9321749	6	139989063	A	G	-3.00406435489837	-0.16414233664723	0.00729576345125768
ILMN_1698007	ACKR4	3	rs116173941	6	139994904	T	A	-3.00406435489837	-0.16414233664723	0.00729576345125768
ILMN_1698007	ACKR4	3	rs9389708	6	139996066	G	A	-3.00406435489837	-0.16414233664723	0.00729576345125768
ILMN_1698007	ACKR4	3	rs7753149	6	140000091	T	C	-3.00406435489837	-0.16414233664723	0.00729576345125768
ILMN_1698007	ACKR4	3	rs9389711	6	140002180	T	C	-3.00406435489837	-0.16414233664723	0.00729576345125768
ILMN_1698007	ACKR4	3	rs2327977	6	139977660	A	G	-3.04402679754598	-0.131333084491999	0.0066769597046801
ILMN_1698007	ACKR4	3	rs11557031	6	138412888	A	G	-3.11941846528285	-0.415761693739473	0.0056452655852588
ILMN_1698007	ACKR4	3	rs79058578	6	138420181	C	G	-3.11941846528285	-0.415761693739473	0.0056452655852588
ILMN_1698007	ACKR4	3	rs142753208	6	138424372	T	C	-3.11941846528285	-0.415761693739473	0.0056452655852588
ILMN_1698007	ACKR4	3	rs147371157	6	138424477	T	C	-3.11941846528285	-0.415761693739473	0.0056452655852588
ILMN_1698007	ACKR4	3	rs75875437	6	138425061	A	T	-3.11941846528285	-0.415761693739473	0.0056452655852588
ILMN_1698007	ACKR4	3	rs55849258	6	138426740	G	A	-3.11941846528285	-0.415761693739473	0.0056452655852588
ILMN_1698007	ACKR4	3	rs75604586	6	138426997	C	G	-3.11941846528285	-0.415761693739473	0.0056452655852588
ILMN_1698007	ACKR4	3	rs79089865	6	138427985	G	T	-3.11941846528285	-0.415761693739473	0.0056452655852588
ILMN_1698007	ACKR4	3	rs78428806	6	138435207	A	G	-3.11941846528285	-0.415761693739473	0.0056452655852588
ILMN_1698007	ACKR4	3	rs75664432	6	138438712	T	C	-3.11941846528285	-0.415761693739473	0.0056452655852588
ILMN_1698007	ACKR4	3	rs117101815	6	138452450	T	G	-3.11941846528285	-0.415761693739473	0.0056452655852588
ILMN_1698007	ACKR4	3	rs9402944	6	138453519	T	G	-3.11941846528285	-0.415761693739473	0.0056452655852588
ILMN_1698007	ACKR4	3	rs9389568	6	138466990	C	T	-3.11941846528285	-0.415761693739473	0.0056452655852588
ILMN_1698007	ACKR4	3	rs9385824	6	138479242	T	C	-3.11941846528285	-0.415761693739473	0.0056452655852588
ILMN_1698007	ACKR4	3	rs117523475	6	138492169	G	A	-3.11941846528285	-0.415761693739473	0.0056452655852588
ILMN_1698007	ACKR4	3	rs74443731	6	138494059	C	T	-3.11941846528285	-0.415761693739473	0.0056452655852588
ILMN_1698007	ACKR4	3	rs140985476	6	138494395	T	G	-3.11941846528285	-0.415761693739473	0.0056452655852588
ILMN_1698007	ACKR4	3	rs117022347	6	138494750	G	A	-3.11941846528285	-0.415761693739473	0.0056452655852588
ILMN_1698007	ACKR4	3	rs142092937	6	138496462	G	A	-3.11941846528285	-0.415761693739473	0.0056452655852588
ILMN_1698007	ACKR4	3	rs76900055	6	138496761	T	A	-3.11941846528285	-0.415761693739473	0.0056452655852588
ILMN_1698007	ACKR4	3	rs139537013	6	138498325	T	C	-3.11941846528285	-0.415761693739473	0.0056452655852588
ILMN_1698007	ACKR4	3	rs190236810	6	138498401	A	T	-3.11941846528285	-0.415761693739473	0.0056452655852588
ILMN_1698007	ACKR4	3	rs74686678	6	138500268	C	G	-3.11941846528285	-0.415761693739473	0.0056452655852588
ILMN_1698007	ACKR4	3	rs117310657	6	138501504	C	T	-3.11941846528285	-0.415761693739473	0.0056452655852588
ILMN_1698007	ACKR4	3	rs143379190	6	138501672	A	G	-3.11941846528285	-0.415761693739473	0.0056452655852588
ILMN_1698007	ACKR4	3	rs118104975	6	138501817	T	C	-3.11941846528285	-0.415761693739473	0.0056452655852588
ILMN_1698007	ACKR4	3	rs140270879	6	138502697	C	T	-3.11941846528285	-0.415761693739473	0.0056452655852588
ILMN_1698007	ACKR4	3	rs144644761	6	138502832	C	T	-3.11941846528285	-0.415761693739473	0.0056452655852588
ILMN_1698007	ACKR4	3	rs117329184	6	138503750	G	C	-3.11941846528285	-0.415761693739473	0.0056452655852588
ILMN_1698007	ACKR4	3	rs142640199	6	138503846	A	C	-3.11941846528285	-0.415761693739473	0.0056452655852588
ILMN_1698007	ACKR4	3	rs117554639	6	138504405	A	G	-3.11941846528285	-0.415761693739473	0.0056452655852588
ILMN_1698007	ACKR4	3	rs77797905	6	138504601	C	T	-3.11941846528285	-0.415761693739473	0.0056452655852588
ILMN_1698007	ACKR4	3	rs76956856	6	138504603	C	T	-3.11941846528285	-0.415761693739473	0.0056452655852588
ILMN_1698007	ACKR4	3	rs76006964	6	138504926	A	G	-3.11941846528285	-0.415761693739473	0.0056452655852588
ILMN_1698007	ACKR4	3	rs78398401	6	138505018	A	G	-3.11941846528285	-0.415761693739473	0.0056452655852588
ILMN_1698007	ACKR4	3	rs78589041	6	138505055	T	C	-3.11941846528285	-0.415761693739473	0.0056452655852588
ILMN_1698007	ACKR4	3	rs76904396	6	138505101	G	A	-3.11941846528285	-0.415761693739473	0.0056452655852588
ILMN_1698007	ACKR4	3	rs74963085	6	138505455	C	T	-3.11941846528285	-0.415761693739473	0.0056452655852588
ILMN_1698007	ACKR4	3	rs73564932	6	138505471	C	T	-3.11941846528285	-0.415761693739473	0.0056452655852588
ILMN_1698007	ACKR4	3	rs77331454	6	138505518	G	T	-3.11941846528285	-0.415761693739473	0.0056452655852588
ILMN_1698007	ACKR4	3	rs6914531	6	138506630	G	A	-3.11941846528285	-0.415761693739473	0.0056452655852588
ILMN_1698007	ACKR4	3	rs6937777	6	138506722	G	T	-3.11941846528285	-0.415761693739473	0.0056452655852588
ILMN_1698007	ACKR4	3	rs6915323	6	138506773	C	G	-3.11941846528285	-0.415761693739473	0.0056452655852588
ILMN_1698007	ACKR4	3	rs6914888	6	138506819	G	A	-3.11941846528285	-0.415761693739473	0.0056452655852588
ILMN_1698007	ACKR4	3	rs77551560	6	138507069	G	A	-3.11941846528285	-0.415761693739473	0.0056452655852588
ILMN_1698007	ACKR4	3	rs74578599	6	138507080	T	G	-3.11941846528285	-0.415761693739473	0.0056452655852588
ILMN_1698007	ACKR4	3	rs79282582	6	138507925	A	G	-3.11941846528285	-0.415761693739473	0.0056452655852588
ILMN_1698007	ACKR4	3	rs117423632	6	138510028	T	G	-3.11941846528285	-0.415761693739473	0.0056452655852588
ILMN_1698007	ACKR4	3	rs117145221	6	138510744	A	G	-3.11941846528285	-0.415761693739473	0.0056452655852588
ILMN_1698007	ACKR4	3	rs140197107	6	138511517	T	G	-3.11941846528285	-0.415761693739473	0.0056452655852588
ILMN_1698007	ACKR4	3	rs116896593	6	138511675	C	G	-3.11941846528285	-0.415761693739473	0.0056452655852588
ILMN_1698007	ACKR4	3	rs117447593	6	138511819	T	C	-3.11941846528285	-0.415761693739473	0.0056452655852588
ILMN_1698007	ACKR4	3	rs76042872	6	138511914	G	A	-3.11941846528285	-0.415761693739473	0.0056452655852588
ILMN_1698007	ACKR4	3	rs73774680	6	138512715	C	T	-3.11941846528285	-0.415761693739473	0.0056452655852588
ILMN_1698007	ACKR4	3	rs77025401	6	138513161	T	C	-3.11941846528285	-0.415761693739473	0.0056452655852588
ILMN_1698007	ACKR4	3	rs150861123	6	138513549	A	G	-3.11941846528285	-0.415761693739473	0.0056452655852588
ILMN_1698007	ACKR4	3	rs112148115	6	138515136	T	C	-3.11941846528285	-0.415761693739473	0.0056452655852588
ILMN_1698007	ACKR4	3	rs73774681	6	138515609	T	A	-3.11941846528285	-0.415761693739473	0.0056452655852588
ILMN_1698007	ACKR4	3	rs149518059	6	138518131	T	C	-3.11941846528285	-0.415761693739473	0.0056452655852588
ILMN_1698007	ACKR4	3	rs116930719	6	138520072	A	G	-3.11941846528285	-0.415761693739473	0.0056452655852588
ILMN_1698007	ACKR4	3	rs112892401	6	138520709	T	C	-3.11941846528285	-0.415761693739473	0.0056452655852588
ILMN_1698007	ACKR4	3	rs6925294	6	138520994	T	C	-3.11941846528285	-0.415761693739473	0.0056452655852588
ILMN_1698007	ACKR4	3	rs146476086	6	138521673	A	C	-3.11941846528285	-0.415761693739473	0.0056452655852588
ILMN_1698007	ACKR4	3	rs139124070	6	138521778	T	G	-3.11941846528285	-0.415761693739473	0.0056452655852588
ILMN_1698007	ACKR4	3	rs139197275	6	138522756	C	T	-3.11941846528285	-0.415761693739473	0.0056452655852588
ILMN_1698007	ACKR4	3	rs116990550	6	138523669	C	G	-3.11941846528285	-0.415761693739473	0.0056452655852588
ILMN_1698007	ACKR4	3	rs117392727	6	138523714	G	A	-3.11941846528285	-0.415761693739473	0.0056452655852588
ILMN_1698007	ACKR4	3	rs192216904	6	138524038	T	C	-3.11941846528285	-0.415761693739473	0.0056452655852588
ILMN_1698007	ACKR4	3	rs186035511	6	138525512	C	G	-3.11941846528285	-0.415761693739473	0.0056452655852588
ILMN_1698007	ACKR4	3	rs116848750	6	138525824	G	A	-3.11941846528285	-0.415761693739473	0.0056452655852588
ILMN_1698007	ACKR4	3	rs74464726	6	138527015	T	C	-3.11941846528285	-0.415761693739473	0.0056452655852588
ILMN_1698007	ACKR4	3	rs117058860	6	138529819	G	A	-3.11941846528285	-0.415761693739473	0.0056452655852588
ILMN_1698007	ACKR4	3	rs79418079	6	138533020	A	G	-3.11941846528285	-0.415761693739473	0.0056452655852588
ILMN_1698007	ACKR4	3	rs9494967	6	138535935	C	T	-3.11941846528285	-0.415761693739473	0.0056452655852588
ILMN_1698007	ACKR4	3	rs11967414	6	138537120	G	T	-3.11941846528285	-0.415761693739473	0.0056452655852588
ILMN_1698007	ACKR4	3	rs11967442	6	138537261	C	T	-3.11941846528285	-0.415761693739473	0.0056452655852588
ILMN_1698007	ACKR4	3	rs117445635	6	138541548	T	A	-3.11941846528285	-0.415761693739473	0.0056452655852588
ILMN_1698007	ACKR4	3	rs117985640	6	138542103	T	C	-3.11941846528285	-0.415761693739473	0.0056452655852588
ILMN_1698007	ACKR4	3	rs139628910	6	138542966	G	T	-3.11941846528285	-0.415761693739473	0.0056452655852588
ILMN_1698007	ACKR4	3	rs117757407	6	138544351	C	G	-3.11941846528285	-0.415761693739473	0.0056452655852588
ILMN_1698007	ACKR4	3	rs117479010	6	138544986	C	T	-3.11941846528285	-0.415761693739473	0.0056452655852588
ILMN_1698007	ACKR4	3	rs9494969	6	138547411	C	G	-3.11941846528285	-0.415761693739473	0.0056452655852588
ILMN_1698007	ACKR4	3	rs9484129	6	138547672	C	T	-3.11941846528285	-0.415761693739473	0.0056452655852588
ILMN_1698007	ACKR4	3	rs9484130	6	138547964	G	A	-3.11941846528285	-0.415761693739473	0.0056452655852588
ILMN_1698007	ACKR4	3	rs9494970	6	138548175	T	A	-3.11941846528285	-0.415761693739473	0.0056452655852588
ILMN_1698007	ACKR4	3	rs6907613	6	138548271	T	C	-3.11941846528285	-0.415761693739473	0.0056452655852588
ILMN_1698007	ACKR4	3	rs116887588	6	138549193	A	C	-3.11941846528285	-0.415761693739473	0.0056452655852588
ILMN_1698007	ACKR4	3	rs148889264	6	138549438	T	C	-3.11941846528285	-0.415761693739473	0.0056452655852588
ILMN_1698007	ACKR4	3	rs78506813	6	138549751	T	A	-3.11941846528285	-0.415761693739473	0.0056452655852588
ILMN_1698007	ACKR4	3	rs77003458	6	138550582	G	A	-3.11941846528285	-0.415761693739473	0.0056452655852588
ILMN_1698007	ACKR4	3	rs74382476	6	138551829	A	G	-3.11941846528285	-0.415761693739473	0.0056452655852588
ILMN_1698007	ACKR4	3	rs117974208	6	138553978	G	A	-3.11941846528285	-0.415761693739473	0.0056452655852588
ILMN_1698007	ACKR4	3	rs117549072	6	138554458	G	A	-3.11941846528285	-0.415761693739473	0.0056452655852588
ILMN_1698007	ACKR4	3	rs186229178	6	138555612	T	C	-3.11941846528285	-0.415761693739473	0.0056452655852588
ILMN_1698007	ACKR4	3	rs116845285	6	138556359	A	C	-3.11941846528285	-0.415761693739473	0.0056452655852588
ILMN_1698007	ACKR4	3	rs6935389	6	138557711	C	G	-3.11941846528285	-0.415761693739473	0.0056452655852588
ILMN_1698007	ACKR4	3	rs75353392	6	138558295	T	G	-3.11941846528285	-0.415761693739473	0.0056452655852588
ILMN_1698007	ACKR4	3	rs75983992	6	138560991	G	A	-3.11941846528285	-0.415761693739473	0.0056452655852588
ILMN_1698007	ACKR4	3	rs9321654	6	138561260	C	A	-3.11941846528285	-0.415761693739473	0.0056452655852588
ILMN_1698007	ACKR4	3	rs117010871	6	138561392	C	T	-3.11941846528285	-0.415761693739473	0.0056452655852588
ILMN_1698007	ACKR4	3	rs9494982	6	138561629	C	T	-3.11941846528285	-0.415761693739473	0.0056452655852588
ILMN_1698007	ACKR4	3	rs9484134	6	138569829	G	T	-3.11941846528285	-0.415761693739473	0.0056452655852588
ILMN_1698007	ACKR4	3	rs78069862	6	138570785	T	G	-3.11941846528285	-0.415761693739473	0.0056452655852588
ILMN_1698007	ACKR4	3	rs143766966	6	138571867	T	G	-3.11941846528285	-0.415761693739473	0.0056452655852588
ILMN_1698007	ACKR4	3	rs138711453	6	138572442	A	G	-3.11941846528285	-0.415761693739473	0.0056452655852588
ILMN_1698007	ACKR4	3	rs76480486	6	138576254	G	A	-3.11941846528285	-0.415761693739473	0.0056452655852588
ILMN_1698007	ACKR4	3	rs77522622	6	138579124	T	C	-3.11941846528285	-0.415761693739473	0.0056452655852588
ILMN_1698007	ACKR4	3	rs117064672	6	138579972	T	C	-3.11941846528285	-0.415761693739473	0.0056452655852588
ILMN_1698007	ACKR4	3	rs77931962	6	138580740	A	C	-3.11941846528285	-0.415761693739473	0.0056452655852588
ILMN_1698007	ACKR4	3	rs115805280	6	138594745	T	C	-3.11941846528285	-0.415761693739473	0.0056452655852588
ILMN_1698007	ACKR4	3	rs76623389	6	138645402	G	A	-3.11941846528285	-0.415761693739473	0.0056452655852588
ILMN_1698007	ACKR4	3	rs116585533	6	138647650	C	A	-3.11941846528285	-0.415761693739473	0.0056452655852588
ILMN_1698007	ACKR4	3	rs79602215	6	138651389	A	G	-3.11941846528285	-0.415761693739473	0.0056452655852588
ILMN_1698007	ACKR4	3	rs78030667	6	138653958	T	C	-3.11941846528285	-0.415761693739473	0.0056452655852588
ILMN_1698007	ACKR4	3	rs78673112	6	138654298	C	T	-3.11941846528285	-0.415761693739473	0.0056452655852588
ILMN_1698007	ACKR4	3	rs77606474	6	138654874	T	C	-3.11941846528285	-0.415761693739473	0.0056452655852588
ILMN_1698007	ACKR4	3	rs11964805	6	138662396	A	G	-3.11941846528285	-0.415761693739473	0.0056452655852588
ILMN_1698007	ACKR4	3	rs41289789	6	138663866	G	A	-3.11941846528285	-0.415761693739473	0.0056452655852588
ILMN_1698007	ACKR4	3	rs9495021	6	138670856	A	G	-3.11941846528285	-0.415761693739473	0.0056452655852588
ILMN_1698007	ACKR4	3	rs74816790	6	138671434	C	A	-3.11941846528285	-0.415761693739473	0.0056452655852588
ILMN_1698007	ACKR4	3	rs60917267	6	138672423	C	G	-3.11941846528285	-0.415761693739473	0.0056452655852588
ILMN_1698007	ACKR4	3	rs75154573	6	138673594	C	T	-3.11941846528285	-0.415761693739473	0.0056452655852588
ILMN_1698007	ACKR4	3	rs9495025	6	138675864	A	G	-3.11941846528285	-0.415761693739473	0.0056452655852588
ILMN_1698007	ACKR4	3	rs77067433	6	138679166	T	C	-3.11941846528285	-0.415761693739473	0.0056452655852588
ILMN_1698007	ACKR4	3	rs74877975	6	138679727	T	C	-3.11941846528285	-0.415761693739473	0.0056452655852588
ILMN_1698007	ACKR4	3	rs78343948	6	138680814	C	T	-3.11941846528285	-0.415761693739473	0.0056452655852588
ILMN_1698007	ACKR4	3	rs9495030	6	138682524	T	C	-3.11941846528285	-0.415761693739473	0.0056452655852588
ILMN_1698007	ACKR4	3	rs9495031	6	138682811	C	T	-3.11941846528285	-0.415761693739473	0.0056452655852588
ILMN_1698007	ACKR4	3	rs9495032	6	138682887	T	C	-3.11941846528285	-0.415761693739473	0.0056452655852588
ILMN_1698007	ACKR4	3	rs57305193	6	138683067	C	T	-3.11941846528285	-0.415761693739473	0.0056452655852588
ILMN_1698007	ACKR4	3	rs35608165	6	138683219	A	G	-3.11941846528285	-0.415761693739473	0.0056452655852588
ILMN_1698007	ACKR4	3	rs17067476	6	138683431	A	G	-3.11941846528285	-0.415761693739473	0.0056452655852588
ILMN_1698007	ACKR4	3	rs34352948	6	138683616	T	C	-3.11941846528285	-0.415761693739473	0.0056452655852588
ILMN_1698007	ACKR4	3	rs73568958	6	138683704	G	A	-3.11941846528285	-0.415761693739473	0.0056452655852588
ILMN_1698007	ACKR4	3	rs73568961	6	138683862	G	A	-3.11941846528285	-0.415761693739473	0.0056452655852588
ILMN_1698007	ACKR4	3	rs73568963	6	138683888	C	T	-3.11941846528285	-0.415761693739473	0.0056452655852588
ILMN_1698007	ACKR4	3	rs9484143	6	138684499	G	A	-3.11941846528285	-0.415761693739473	0.0056452655852588
ILMN_1698007	ACKR4	3	rs17067484	6	138684710	A	C	-3.11941846528285	-0.415761693739473	0.0056452655852588
ILMN_1698007	ACKR4	3	rs9689169	6	138684857	C	T	-3.11941846528285	-0.415761693739473	0.0056452655852588
ILMN_1698007	ACKR4	3	rs12179213	6	138685141	T	G	-3.11941846528285	-0.415761693739473	0.0056452655852588
ILMN_1698007	ACKR4	3	rs9689580	6	138685159	G	A	-3.11941846528285	-0.415761693739473	0.0056452655852588
ILMN_1698007	ACKR4	3	rs11968535	6	138685414	T	A	-3.11941846528285	-0.415761693739473	0.0056452655852588
ILMN_1698007	ACKR4	3	rs11154970	6	138685421	C	T	-3.11941846528285	-0.415761693739473	0.0056452655852588
ILMN_1698007	ACKR4	3	rs11963116	6	138685716	C	T	-3.11941846528285	-0.415761693739473	0.0056452655852588
ILMN_1698007	ACKR4	3	rs11965406	6	138685870	G	A	-3.11941846528285	-0.415761693739473	0.0056452655852588
ILMN_1698007	ACKR4	3	rs75091635	6	138685910	G	A	-3.11941846528285	-0.415761693739473	0.0056452655852588
ILMN_1698007	ACKR4	3	rs9495033	6	138686041	C	T	-3.11941846528285	-0.415761693739473	0.0056452655852588
ILMN_1698007	ACKR4	3	rs9495034	6	138686254	A	C	-3.11941846528285	-0.415761693739473	0.0056452655852588
ILMN_1698007	ACKR4	3	rs9495035	6	138686433	G	T	-3.11941846528285	-0.415761693739473	0.0056452655852588
ILMN_1698007	ACKR4	3	rs9495036	6	138686509	T	C	-3.11941846528285	-0.415761693739473	0.0056452655852588
ILMN_1698007	ACKR4	3	rs9495037	6	138687258	T	C	-3.11941846528285	-0.415761693739473	0.0056452655852588
ILMN_1698007	ACKR4	3	rs9495038	6	138687766	A	C	-3.11941846528285	-0.415761693739473	0.0056452655852588
ILMN_1698007	ACKR4	3	rs9495039	6	138687776	T	C	-3.11941846528285	-0.415761693739473	0.0056452655852588
ILMN_1698007	ACKR4	3	rs9495040	6	138687975	T	G	-3.11941846528285	-0.415761693739473	0.0056452655852588
ILMN_1698007	ACKR4	3	rs11961997	6	138688055	A	G	-3.11941846528285	-0.415761693739473	0.0056452655852588
ILMN_1698007	ACKR4	3	rs9495041	6	138688136	C	G	-3.11941846528285	-0.415761693739473	0.0056452655852588
ILMN_1698007	ACKR4	3	rs9495042	6	138688244	C	T	-3.11941846528285	-0.415761693739473	0.0056452655852588
ILMN_1698007	ACKR4	3	rs9495043	6	138688246	T	C	-3.11941846528285	-0.415761693739473	0.0056452655852588
ILMN_1698007	ACKR4	3	rs6933880	6	138688351	G	A	-3.11941846528285	-0.415761693739473	0.0056452655852588
ILMN_1698007	ACKR4	3	rs140960590	6	138688453	G	A	-3.11941846528285	-0.415761693739473	0.0056452655852588
ILMN_1698007	ACKR4	3	rs6934433	6	138688540	T	C	-3.11941846528285	-0.415761693739473	0.0056452655852588
ILMN_1698007	ACKR4	3	rs117332863	6	138688666	T	C	-3.11941846528285	-0.415761693739473	0.0056452655852588
ILMN_1698007	ACKR4	3	rs6939676	6	138688979	T	C	-3.11941846528285	-0.415761693739473	0.0056452655852588
ILMN_1698007	ACKR4	3	rs111925383	6	138689094	A	C	-3.11941846528285	-0.415761693739473	0.0056452655852588
ILMN_1698007	ACKR4	3	rs112970561	6	138689124	G	A	-3.11941846528285	-0.415761693739473	0.0056452655852588
ILMN_1698007	ACKR4	3	rs111501698	6	138689511	C	T	-3.11941846528285	-0.415761693739473	0.0056452655852588
ILMN_1698007	ACKR4	3	rs9484146	6	138689780	A	G	-3.11941846528285	-0.415761693739473	0.0056452655852588
ILMN_1698007	ACKR4	3	rs9495045	6	138690444	G	C	-3.11941846528285	-0.415761693739473	0.0056452655852588
ILMN_1698007	ACKR4	3	rs9495046	6	138690466	C	A	-3.11941846528285	-0.415761693739473	0.0056452655852588
ILMN_1698007	ACKR4	3	rs9495048	6	138690643	G	A	-3.11941846528285	-0.415761693739473	0.0056452655852588
ILMN_1698007	ACKR4	3	rs9495049	6	138690652	C	A	-3.11941846528285	-0.415761693739473	0.0056452655852588
ILMN_1698007	ACKR4	3	rs10223504	6	138690973	A	G	-3.11941846528285	-0.415761693739473	0.0056452655852588
ILMN_1698007	ACKR4	3	rs6931510	6	138691017	C	T	-3.11941846528285	-0.415761693739473	0.0056452655852588
ILMN_1698007	ACKR4	3	rs2076278	6	138691225	G	A	-3.11941846528285	-0.415761693739473	0.0056452655852588
ILMN_1698007	ACKR4	3	rs2076277	6	138691335	G	A	-3.11941846528285	-0.415761693739473	0.0056452655852588
ILMN_1698007	ACKR4	3	rs2076276	6	138691890	T	C	-3.11941846528285	-0.415761693739473	0.0056452655852588
ILMN_1698007	ACKR4	3	rs2076275	6	138692199	G	A	-3.11941846528285	-0.415761693739473	0.0056452655852588
ILMN_1698007	ACKR4	3	rs7752490	6	138692415	C	A	-3.11941846528285	-0.415761693739473	0.0056452655852588
ILMN_1698007	ACKR4	3	rs7752500	6	138692432	G	A	-3.11941846528285	-0.415761693739473	0.0056452655852588
ILMN_1698007	ACKR4	3	rs7756927	6	138692725	A	C	-3.11941846528285	-0.415761693739473	0.0056452655852588
ILMN_1698007	ACKR4	3	rs77752709	6	138693579	A	C	-3.11941846528285	-0.415761693739473	0.0056452655852588
ILMN_1698007	ACKR4	3	rs17067495	6	138693745	G	A	-3.11941846528285	-0.415761693739473	0.0056452655852588
ILMN_1698007	ACKR4	3	rs11966129	6	138693997	G	C	-3.11941846528285	-0.415761693739473	0.0056452655852588
ILMN_1698007	ACKR4	3	rs56100059	6	138694647	G	C	-3.11941846528285	-0.415761693739473	0.0056452655852588
ILMN_1698007	ACKR4	3	rs73568990	6	138694930	G	A	-3.11941846528285	-0.415761693739473	0.0056452655852588
ILMN_1698007	ACKR4	3	rs78323742	6	138694946	A	G	-3.11941846528285	-0.415761693739473	0.0056452655852588
ILMN_1698007	ACKR4	3	rs73568993	6	138695439	C	T	-3.11941846528285	-0.415761693739473	0.0056452655852588
ILMN_1698007	ACKR4	3	rs73568996	6	138695584	G	A	-3.11941846528285	-0.415761693739473	0.0056452655852588
ILMN_1698007	ACKR4	3	rs73568998	6	138695648	G	A	-3.11941846528285	-0.415761693739473	0.0056452655852588
ILMN_1698007	ACKR4	3	rs76691162	6	138695727	A	G	-3.11941846528285	-0.415761693739473	0.0056452655852588
ILMN_1698007	ACKR4	3	rs73569000	6	138695996	C	T	-3.11941846528285	-0.415761693739473	0.0056452655852588
ILMN_1698007	ACKR4	3	rs9495050	6	138696543	C	T	-3.11941846528285	-0.415761693739473	0.0056452655852588
ILMN_1698007	ACKR4	3	rs9495051	6	138696633	C	T	-3.11941846528285	-0.415761693739473	0.0056452655852588
ILMN_1698007	ACKR4	3	rs77076351	6	138696950	G	C	-3.11941846528285	-0.415761693739473	0.0056452655852588
ILMN_1698007	ACKR4	3	rs9495053	6	138697372	C	T	-3.11941846528285	-0.415761693739473	0.0056452655852588
ILMN_1698007	ACKR4	3	rs9484149	6	138698270	T	C	-3.11941846528285	-0.415761693739473	0.0056452655852588
ILMN_1698007	ACKR4	3	rs79485581	6	138698806	C	T	-3.11941846528285	-0.415761693739473	0.0056452655852588
ILMN_1698007	ACKR4	3	rs75675964	6	138698826	T	A	-3.11941846528285	-0.415761693739473	0.0056452655852588
ILMN_1698007	ACKR4	3	rs140670316	6	138704176	G	A	-3.11941846528285	-0.415761693739473	0.0056452655852588
ILMN_1698007	ACKR4	3	rs73774898	6	139072232	T	C	3.12516555859216	0.154067615104649	0.00557331538522116
ILMN_1698007	ACKR4	3	rs12194832	6	139073407	G	C	3.12516555859216	0.154067615104649	0.00557331538522116
ILMN_1698007	ACKR4	3	rs11154998	6	139089070	A	T	3.12516555859216	0.154067615104649	0.00557331538522116
ILMN_1698007	ACKR4	3	rs12210412	6	139091791	T	C	3.12516555859216	0.154067615104649	0.00557331538522116
ILMN_1698007	ACKR4	3	rs11155000	6	139099401	C	T	3.12516555859216	0.154067615104649	0.00557331538522116
ILMN_1698007	ACKR4	3	rs3763185	6	139106599	C	A	3.12516555859216	0.154067615104649	0.00557331538522116
ILMN_1698007	ACKR4	3	rs12205733	6	139112228	G	A	3.12516555859216	0.154067615104649	0.00557331538522116
ILMN_1698007	ACKR4	3	rs28521805	6	139983828	A	G	-3.26298132557712	-0.232182181227526	0.00409252436863456
ILMN_1698007	ACKR4	3	rs12198968	6	139120627	T	C	3.81752556484529	0.171868973412596	0.00116233177154869
ILMN_1698007	ACKR4	3	rs79981479	6	139120787	T	C	3.81752556484529	0.171868973412596	0.00116233177154869
ILMN_1698007	ACKR4	3	rs10457678	6	139122240	G	A	3.81752556484529	0.171868973412596	0.00116233177154869
ILMN_1698007	ACKR4	3	rs9321674	6	139122341	G	A	3.81752556484529	0.171868973412596	0.00116233177154869
ILMN_1698007	ACKR4	3	rs9376410	6	139663324	G	A	3.9146567382189	0.193272872592465	0.00093111164628185
ILMN_1698007	ACKR4	3	rs7744152	6	139663885	T	C	3.9146567382189	0.193272872592465	0.00093111164628185
ILMN_1698007	ACKR4	3	rs78786552	6	139977162	T	C	-4.40653650914676	-0.309097190663524	0.000303178989043772
ILMN_1698007	ACKR4	3	rs17069169	6	139978806	A	T	-4.40653650914676	-0.309097190663524	0.000303178989043772
ILMN_1698007	ACKR4	3	rs9399289	6	139981210	T	G	-4.40653650914676	-0.309097190663524	0.000303178989043772
ILMN_1698007	ACKR4	3	rs9385871	6	139984346	C	T	-4.40653650914676	-0.309097190663524	0.000303178989043772
ILMN_1698007	ACKR4	3	rs9389705	6	139984370	T	G	-4.40653650914676	-0.309097190663524	0.000303178989043772
ILMN_1698007	ACKR4	3	rs12663713	6	139985919	G	C	-4.40653650914676	-0.309097190663524	0.000303178989043772
ILMN_1698007	ACKR4	3	rs9321748	6	139986166	G	C	-4.40653650914676	-0.309097190663524	0.000303178989043772
ILMN_1698007	ACKR4	3	rs10499211	6	139988312	A	T	-4.40653650914676	-0.309097190663524	0.000303178989043772
ILMN_1698007	ACKR4	3	rs9399290	6	139990093	G	A	-4.40653650914676	-0.309097190663524	0.000303178989043772
ILMN_1698007	ACKR4	3	rs9403102	6	139990163	T	A	-4.40653650914676	-0.309097190663524	0.000303178989043772
ILMN_1698007	ACKR4	3	rs9373243	6	139990860	C	T	-4.40653650914676	-0.309097190663524	0.000303178989043772
ILMN_1698007	ACKR4	3	rs77504245	6	139991231	A	G	-4.40653650914676	-0.309097190663524	0.000303178989043772
ILMN_1698007	ACKR4	3	rs75896937	6	139991520	A	T	-4.40653650914676	-0.309097190663524	0.000303178989043772
ILMN_1698007	ACKR4	3	rs9389707	6	139992328	G	A	-4.40653650914676	-0.309097190663524	0.000303178989043772
ILMN_1698007	ACKR4	3	rs12663153	6	139994949	A	T	-4.40653650914676	-0.309097190663524	0.000303178989043772
ILMN_1698007	ACKR4	3	rs9376447	6	139996223	A	G	-4.40653650914676	-0.309097190663524	0.000303178989043772
ILMN_1698007	ACKR4	3	rs9385872	6	139997320	T	A	-4.40653650914676	-0.309097190663524	0.000303178989043772
ILMN_1698007	ACKR4	3	rs9385873	6	139997407	G	A	-4.40653650914676	-0.309097190663524	0.000303178989043772
ILMN_1698007	ACKR4	3	rs9389709	6	139997798	T	G	-4.40653650914676	-0.309097190663524	0.000303178989043772
ILMN_1698007	ACKR4	3	rs9389710	6	139998186	G	C	-4.40653650914676	-0.309097190663524	0.000303178989043772
ILMN_1698007	ACKR4	3	rs141235080	6	139999647	A	C	-4.40653650914676	-0.309097190663524	0.000303178989043772
ILMN_1813100	KIAA1244	6	rs2327921	6	139439511	C	A	2.1115518294792	0.143775489218422	0.0481977839604348
ILMN_1813100	KIAA1244	6	rs1965591	6	139440487	C	T	2.1115518294792	0.143775489218422	0.0481977839604348
ILMN_1813100	KIAA1244	6	rs9495354	6	139447653	A	G	2.1115518294792	0.143775489218422	0.0481977839604348
ILMN_1813100	KIAA1244	6	rs9376399	6	139449907	G	C	2.1115518294792	0.143775489218422	0.0481977839604348
ILMN_1813100	KIAA1244	6	rs6570309	6	139452277	T	C	2.1115518294792	0.143775489218422	0.0481977839604348
ILMN_1813100	KIAA1244	6	rs1465103	6	139452905	A	G	2.1115518294792	0.143775489218422	0.0481977839604348
ILMN_1813100	KIAA1244	6	rs6570310	6	139458954	G	A	2.1115518294792	0.143775489218422	0.0481977839604348
ILMN_1813100	KIAA1244	6	rs9321702	6	139461074	C	T	2.1115518294792	0.143775489218422	0.0481977839604348
ILMN_1813100	KIAA1244	6	rs9376401	6	139462125	C	T	2.1115518294792	0.143775489218422	0.0481977839604348
ILMN_1813100	KIAA1244	6	rs9495356	6	139464062	C	T	2.1115518294792	0.143775489218422	0.0481977839604348
ILMN_1813100	KIAA1244	6	rs9484238	6	139464854	T	G	2.1115518294792	0.143775489218422	0.0481977839604348
ILMN_1813100	KIAA1244	6	rs3822903	6	139465900	C	T	2.1115518294792	0.143775489218422	0.0481977839604348
ILMN_1813100	KIAA1244	6	rs3777679	6	139470583	T	A	2.1115518294792	0.143775489218422	0.0481977839604348
ILMN_1813100	KIAA1244	6	rs3777678	6	139470633	C	T	2.1115518294792	0.143775489218422	0.0481977839604348
ILMN_1813100	KIAA1244	6	rs3777677	6	139470762	T	G	2.1115518294792	0.143775489218422	0.0481977839604348
ILMN_1813100	KIAA1244	6	rs6940103	6	139474517	G	A	2.1115518294792	0.143775489218422	0.0481977839604348
ILMN_1813100	KIAA1244	6	rs6901853	6	139475072	A	G	2.1115518294792	0.143775489218422	0.0481977839604348
ILMN_1813100	KIAA1244	6	rs1406818	6	139476984	C	T	2.1115518294792	0.143775489218422	0.0481977839604348
ILMN_1813100	KIAA1244	6	rs9373233	6	139478277	T	C	2.1115518294792	0.143775489218422	0.0481977839604348
ILMN_1813100	KIAA1244	6	rs4896380	6	138996043	G	A	-2.13456618662437	-0.102069753221228	0.046041295216329
ILMN_1813100	KIAA1244	6	rs4896381	6	138996154	C	T	-2.13456618662437	-0.102069753221228	0.046041295216329
ILMN_1813100	KIAA1244	6	rs4604288	6	138997358	A	G	-2.13456618662437	-0.102069753221228	0.046041295216329
ILMN_1813100	KIAA1244	6	rs4343933	6	138997940	C	T	-2.13456618662437	-0.102069753221228	0.046041295216329
ILMN_1813100	KIAA1244	6	rs6570261	6	138998697	G	T	-2.13456618662437	-0.102069753221228	0.046041295216329
ILMN_1813100	KIAA1244	6	rs7771942	6	139506816	C	T	2.16462908657616	0.107954761242169	0.0433565664986535
ILMN_1813100	KIAA1244	6	rs57930606	6	139630198	T	C	2.27035984074733	0.211421807967977	0.0350112465550708
ILMN_1813100	KIAA1244	6	rs56280891	6	139630276	G	A	2.27035984074733	0.211421807967977	0.0350112465550708
ILMN_1813100	KIAA1244	6	rs60499712	6	139631445	C	A	2.27035984074733	0.211421807967977	0.0350112465550708
ILMN_1813100	KIAA1244	6	rs9495092	6	138823520	T	C	-2.40432750900568	-0.263509054496632	0.0265648037095083
ILMN_1813100	KIAA1244	6	rs9495093	6	138824122	C	T	-2.40432750900568	-0.263509054496632	0.0265648037095083
ILMN_1813100	KIAA1244	6	rs59240616	6	138824471	C	T	-2.40432750900568	-0.263509054496632	0.0265648037095083
ILMN_1813100	KIAA1244	6	rs9495094	6	138824498	C	T	-2.40432750900568	-0.263509054496632	0.0265648037095083
ILMN_1813100	KIAA1244	6	rs9495095	6	138824596	A	C	-2.40432750900568	-0.263509054496632	0.0265648037095083
ILMN_1813100	KIAA1244	6	rs7762355	6	139485673	T	G	2.40586320552052	0.107160814841053	0.026480028068646
ILMN_1813100	KIAA1244	6	rs7768941	6	139487394	T	C	2.40586320552052	0.107160814841053	0.026480028068646
ILMN_1813100	KIAA1244	6	rs7745259	6	139500135	T	C	2.40586320552052	0.107160814841053	0.026480028068646
ILMN_1813100	KIAA1244	6	rs9495370	6	139502107	T	C	2.40586320552052	0.107160814841053	0.026480028068646
ILMN_1813100	KIAA1244	6	rs2327936	6	139502639	C	G	2.40586320552052	0.107160814841053	0.026480028068646
ILMN_1813100	KIAA1244	6	rs9403049	6	139505111	G	A	2.40586320552052	0.107160814841053	0.026480028068646
ILMN_1813100	KIAA1244	6	rs9495372	6	139508255	A	G	2.40586320552052	0.107160814841053	0.026480028068646
ILMN_1813100	KIAA1244	6	rs9321704	6	139508860	G	A	2.40586320552052	0.107160814841053	0.026480028068646
ILMN_1813100	KIAA1244	6	rs9321705	6	139511297	G	A	2.40586320552052	0.107160814841053	0.026480028068646
ILMN_1813100	KIAA1244	6	rs62441192	6	139511599	G	T	2.40586320552052	0.107160814841053	0.026480028068646
ILMN_1813100	KIAA1244	6	rs9495376	6	139517460	A	G	2.40586320552052	0.107160814841053	0.026480028068646
ILMN_1813100	KIAA1244	6	rs9484244	6	139517724	G	C	2.40586320552052	0.107160814841053	0.026480028068646
ILMN_1813100	KIAA1244	6	rs9376402	6	139517815	A	T	2.40586320552052	0.107160814841053	0.026480028068646
ILMN_1813100	KIAA1244	6	rs2876405	6	139519425	G	T	2.40586320552052	0.107160814841053	0.026480028068646
ILMN_1813100	KIAA1244	6	rs6922027	6	139520472	T	C	2.40586320552052	0.107160814841053	0.026480028068646
ILMN_1813100	KIAA1244	6	rs6903984	6	139520713	C	G	2.40586320552052	0.107160814841053	0.026480028068646
ILMN_1813100	KIAA1244	6	rs7767795	6	139521579	T	C	2.40586320552052	0.107160814841053	0.026480028068646
ILMN_1813100	KIAA1244	6	rs1106972	6	139124604	A	C	2.41197610551003	0.137619551333519	0.0261450701145686
ILMN_1813100	KIAA1244	6	rs7754374	6	139127558	T	C	2.41197610551003	0.137619551333519	0.0261450701145686
ILMN_1813100	KIAA1244	6	rs9376370	6	139131118	A	G	2.41197610551003	0.137619551333519	0.0261450701145686
ILMN_1813100	KIAA1244	6	rs9376371	6	139131794	G	A	2.41197610551003	0.137619551333519	0.0261450701145686
ILMN_1813100	KIAA1244	6	rs9399256	6	139131996	A	G	2.41197610551003	0.137619551333519	0.0261450701145686
ILMN_1813100	KIAA1244	6	rs66754645	6	139122916	A	C	2.52421298517258	0.177656733129321	0.0206569526990809
ILMN_1813100	KIAA1244	6	rs2050136	6	139449370	T	C	2.60201285658671	0.209047558872663	0.0175098484118277
ILMN_1813100	KIAA1244	6	rs2064304	6	139450838	A	G	2.60201285658671	0.209047558872663	0.0175098484118277
ILMN_1813100	KIAA1244	6	rs2498674	6	139451492	A	G	2.60201285658671	0.209047558872663	0.0175098484118277
ILMN_1813100	KIAA1244	6	rs2498677	6	139464715	C	T	2.60201285658671	0.209047558872663	0.0175098484118277
ILMN_1813100	KIAA1244	6	rs2498678	6	139466510	G	A	2.60201285658671	0.209047558872663	0.0175098484118277
ILMN_1813100	KIAA1244	6	rs2473537	6	139473368	C	T	2.60201285658671	0.209047558872663	0.0175098484118277
ILMN_1813100	KIAA1244	6	rs2473538	6	139476825	T	C	2.60201285658671	0.209047558872663	0.0175098484118277
ILMN_1813100	KIAA1244	6	rs9389661	6	139478458	A	G	2.60201285658671	0.209047558872663	0.0175098484118277
ILMN_1813100	KIAA1244	6	rs3777675	6	139481168	C	G	2.60201285658671	0.209047558872663	0.0175098484118277
ILMN_1813100	KIAA1244	6	rs9403048	6	139485291	A	G	2.60201285658671	0.209047558872663	0.0175098484118277
ILMN_1813100	KIAA1244	6	rs7748603	6	139485469	T	G	2.60201285658671	0.209047558872663	0.0175098484118277
ILMN_1813100	KIAA1244	6	rs3777668	6	139499175	A	T	2.60201285658671	0.209047558872663	0.0175098484118277
ILMN_1813100	KIAA1244	6	rs62440909	6	139133796	T	G	2.60295731048037	0.192783896019518	0.0174745863735152
ILMN_1813100	KIAA1244	6	rs9484107	6	138345192	A	C	-2.68722181250513	-0.186040542916419	0.0145855927839519
ILMN_1813100	KIAA1244	6	rs13203004	6	138346076	A	G	-2.68722181250513	-0.186040542916419	0.0145855927839519
ILMN_1813100	KIAA1244	6	rs34574362	6	138346326	T	C	-2.68722181250513	-0.186040542916419	0.0145855927839519
ILMN_1813100	KIAA1244	6	rs34705709	6	138346440	A	G	-2.68722181250513	-0.186040542916419	0.0145855927839519
ILMN_1813100	KIAA1244	6	rs34310416	6	138346693	G	A	-2.68722181250513	-0.186040542916419	0.0145855927839519
ILMN_1813100	KIAA1244	6	rs35304517	6	138346715	T	C	-2.68722181250513	-0.186040542916419	0.0145855927839519
ILMN_1813100	KIAA1244	6	rs72982769	6	138347124	T	C	-2.68722181250513	-0.186040542916419	0.0145855927839519
ILMN_1813100	KIAA1244	6	rs67035700	6	138347125	G	A	-2.68722181250513	-0.186040542916419	0.0145855927839519
ILMN_1813100	KIAA1244	6	rs35979213	6	138347324	G	C	-2.68722181250513	-0.186040542916419	0.0145855927839519
ILMN_1813100	KIAA1244	6	rs4895505	6	138347397	C	G	-2.68722181250513	-0.186040542916419	0.0145855927839519
ILMN_1813100	KIAA1244	6	rs4895506	6	138347501	A	G	-2.68722181250513	-0.186040542916419	0.0145855927839519
ILMN_1813100	KIAA1244	6	rs4895507	6	138347595	C	G	-2.68722181250513	-0.186040542916419	0.0145855927839519
ILMN_1813100	KIAA1244	6	rs35352727	6	138347627	A	G	-2.68722181250513	-0.186040542916419	0.0145855927839519
ILMN_1813100	KIAA1244	6	rs13196742	6	138347820	C	T	-2.68722181250513	-0.186040542916419	0.0145855927839519
ILMN_1813100	KIAA1244	6	rs34416937	6	138347830	A	C	-2.68722181250513	-0.186040542916419	0.0145855927839519
ILMN_1813100	KIAA1244	6	rs61021905	6	138347920	C	T	-2.68722181250513	-0.186040542916419	0.0145855927839519
ILMN_1813100	KIAA1244	6	rs34031570	6	138348148	C	G	-2.68722181250513	-0.186040542916419	0.0145855927839519
ILMN_1813100	KIAA1244	6	rs34330196	6	138348152	C	T	-2.68722181250513	-0.186040542916419	0.0145855927839519
ILMN_1813100	KIAA1244	6	rs34596122	6	138351842	A	T	-2.68722181250513	-0.186040542916419	0.0145855927839519
ILMN_1813100	KIAA1244	6	rs34428837	6	138353436	C	A	-2.68722181250513	-0.186040542916419	0.0145855927839519
ILMN_1813100	KIAA1244	6	rs9494923	6	138355894	T	G	-2.68722181250513	-0.186040542916419	0.0145855927839519
ILMN_1813100	KIAA1244	6	rs6570315	6	139509518	G	T	2.71625022382421	0.171154426520379	0.0137000856124073
ILMN_1813100	KIAA1244	6	rs7749489	6	139509657	A	T	2.71625022382421	0.171154426520379	0.0137000856124073
ILMN_1813100	KIAA1244	6	rs9495374	6	139510095	A	G	2.71625022382421	0.171154426520379	0.0137000856124073
ILMN_1813100	KIAA1244	6	rs943652	6	139513856	T	C	2.71625022382421	0.171154426520379	0.0137000856124073
ILMN_1813100	KIAA1244	6	rs11155035	6	139515026	T	C	2.71625022382421	0.171154426520379	0.0137000856124073
ILMN_1813100	KIAA1244	6	rs9495375	6	139516460	A	G	2.71625022382421	0.171154426520379	0.0137000856124073
ILMN_1813100	KIAA1244	6	rs6925099	6	139438008	T	C	2.79902128503225	0.147397048152282	0.0114480486713481
ILMN_1813100	KIAA1244	6	rs6925306	6	139438117	T	G	2.79902128503225	0.147397048152282	0.0114480486713481
ILMN_1813100	KIAA1244	6	rs2876399	6	139438979	T	C	2.79902128503225	0.147397048152282	0.0114480486713481
ILMN_1813100	KIAA1244	6	rs6909233	6	139439187	G	A	2.79902128503225	0.147397048152282	0.0114480486713481
ILMN_1813100	KIAA1244	6	rs9495351	6	139439910	A	T	2.79902128503225	0.147397048152282	0.0114480486713481
ILMN_1813100	KIAA1244	6	rs9495352	6	139440043	T	C	2.79902128503225	0.147397048152282	0.0114480486713481
ILMN_1813100	KIAA1244	6	rs9385850	6	139440575	G	A	2.79902128503225	0.147397048152282	0.0114480486713481
ILMN_1813100	KIAA1244	6	rs1569642	6	139441863	G	A	2.79902128503225	0.147397048152282	0.0114480486713481
ILMN_1813100	KIAA1244	6	rs6927118	6	139442082	G	A	2.79902128503225	0.147397048152282	0.0114480486713481
ILMN_1813100	KIAA1244	6	rs6907154	6	139442274	T	C	2.79902128503225	0.147397048152282	0.0114480486713481
ILMN_1813100	KIAA1244	6	rs10872506	6	139442509	T	C	2.79902128503225	0.147397048152282	0.0114480486713481
ILMN_1813100	KIAA1244	6	rs9403042	6	139443822	T	C	2.79902128503225	0.147397048152282	0.0114480486713481
ILMN_1813100	KIAA1244	6	rs9389658	6	139444094	G	T	2.79902128503225	0.147397048152282	0.0114480486713481
ILMN_1813100	KIAA1244	6	rs9385851	6	139444307	G	A	2.79902128503225	0.147397048152282	0.0114480486713481
ILMN_1813100	KIAA1244	6	rs9385852	6	139444369	C	T	2.79902128503225	0.147397048152282	0.0114480486713481
ILMN_1813100	KIAA1244	6	rs9389659	6	139444381	A	G	2.79902128503225	0.147397048152282	0.0114480486713481
ILMN_1813100	KIAA1244	6	rs9385853	6	139444495	C	T	2.79902128503225	0.147397048152282	0.0114480486713481
ILMN_1813100	KIAA1244	6	rs6918248	6	139445741	C	T	2.79902128503225	0.147397048152282	0.0114480486713481
ILMN_1813100	KIAA1244	6	rs1358716	6	139446004	A	G	2.79902128503225	0.147397048152282	0.0114480486713481
ILMN_1813100	KIAA1244	6	rs1358717	6	139446155	A	G	2.79902128503225	0.147397048152282	0.0114480486713481
ILMN_1813100	KIAA1244	6	rs6916692	6	139448921	T	C	2.79902128503225	0.147397048152282	0.0114480486713481
ILMN_1813100	KIAA1244	6	rs6937382	6	139449115	C	T	2.79902128503225	0.147397048152282	0.0114480486713481
ILMN_1813100	KIAA1244	6	rs9403045	6	139451852	C	T	2.79902128503225	0.147397048152282	0.0114480486713481
ILMN_1813100	KIAA1244	6	rs9495358	6	139465317	A	T	2.79902128503225	0.147397048152282	0.0114480486713481
ILMN_1813100	KIAA1244	6	rs10872507	6	139468162	C	T	2.79902128503225	0.147397048152282	0.0114480486713481
ILMN_1813100	KIAA1244	6	rs6936940	6	139469851	T	C	2.79902128503225	0.147397048152282	0.0114480486713481
ILMN_1813100	KIAA1244	6	rs1406819	6	139477038	A	G	2.79902128503225	0.147397048152282	0.0114480486713481
ILMN_1813100	KIAA1244	6	rs9399274	6	139478379	G	C	2.79902128503225	0.147397048152282	0.0114480486713481
ILMN_1813100	KIAA1244	6	rs10457030	6	139482036	T	C	2.79902128503225	0.147397048152282	0.0114480486713481
ILMN_1813100	KIAA1244	6	rs7774899	6	139491700	G	A	2.79902128503225	0.147397048152282	0.0114480486713481
ILMN_1813100	KIAA1244	6	rs6938506	6	139494800	T	C	2.79902128503225	0.147397048152282	0.0114480486713481
ILMN_1813100	KIAA1244	6	rs8476	6	139501341	G	T	3.18502103939099	0.221840764860326	0.00487510816628012
ILMN_1813100	KIAA1244	6	rs35934071	6	137660217	T	C	-4.27226847643895	-0.526403075046908	0.000411581841204978
ILMN_1813100	KIAA1244	6	rs58161645	6	137660612	A	G	-4.27226847643895	-0.526403075046908	0.000411581841204978
ILMN_1813100	KIAA1244	6	rs4895484	6	137666088	G	A	-4.27226847643895	-0.526403075046908	0.000411581841204978
ILMN_1813100	KIAA1244	6	rs35280308	6	137666193	A	G	-4.27226847643895	-0.526403075046908	0.000411581841204978
ILMN_1813100	KIAA1244	6	rs34872759	6	137666318	T	G	-4.27226847643895	-0.526403075046908	0.000411581841204978
ILMN_1813100	KIAA1244	6	rs35231723	6	137666323	A	C	-4.27226847643895	-0.526403075046908	0.000411581841204978
ILMN_1813100	KIAA1244	6	rs13196928	6	137666710	T	C	-4.27226847643895	-0.526403075046908	0.000411581841204978
ILMN_1813100	KIAA1244	6	rs61214363	6	137669467	T	C	-4.27226847643895	-0.526403075046908	0.000411581841204978
ILMN_1813100	KIAA1244	6	rs59207599	6	137671009	C	T	-4.27226847643895	-0.526403075046908	0.000411581841204978
ILMN_1813100	KIAA1244	6	rs79216914	6	137672271	C	T	-4.27226847643895	-0.526403075046908	0.000411581841204978
ILMN_1813100	KIAA1244	6	rs61067212	6	137672440	A	G	-4.27226847643895	-0.526403075046908	0.000411581841204978
ILMN_1813100	KIAA1244	6	rs76426328	6	138280228	G	A	-4.27226847643895	-0.526403075046908	0.000411581841204978
ILMN_1813100	KIAA1244	6	rs146123284	6	138908255	A	G	-4.27226847643895	-0.526403075046908	0.000411581841204978
ILMN_1813100	KIAA1244	6	rs73777625	6	139624780	C	T	-4.27226847643895	-0.526403075046908	0.000411581841204978
ILMN_1813100	KIAA1244	6	rs7744596	6	139624909	G	T	-4.27226847643895	-0.526403075046908	0.000411581841204978
ILMN_1813100	KIAA1244	6	rs4407736	6	139625928	A	G	-4.27226847643895	-0.526403075046908	0.000411581841204978
ILMN_1719172	NA	NA	rs57187762	6	138430171	T	C	2.12223452020932	0.157600676805792	0.0471856432017037
ILMN_1719172	NA	NA	rs57804598	6	138430225	T	C	2.12223452020932	0.157600676805792	0.0471856432017037
ILMN_1719172	NA	NA	rs4896315	6	138430434	G	A	2.12223452020932	0.157600676805792	0.0471856432017037
ILMN_1719172	NA	NA	rs11966000	6	138433367	G	C	2.12223452020932	0.157600676805792	0.0471856432017037
ILMN_1719172	NA	NA	rs58264485	6	138433647	C	A	2.12223452020932	0.157600676805792	0.0471856432017037
ILMN_1719172	NA	NA	rs2876386	6	138434411	G	A	2.12223452020932	0.157600676805792	0.0471856432017037
ILMN_1719172	NA	NA	rs12665359	6	138435147	G	T	2.12223452020932	0.157600676805792	0.0471856432017037
ILMN_1719172	NA	NA	rs58347990	6	138435798	T	C	2.12223452020932	0.157600676805792	0.0471856432017037
ILMN_1719172	NA	NA	rs1537622	6	138438913	C	T	2.12223452020932	0.157600676805792	0.0471856432017037
ILMN_1719172	NA	NA	rs4896317	6	138441060	T	C	2.12223452020932	0.157600676805792	0.0471856432017037
ILMN_1719172	NA	NA	rs12524997	6	138441204	G	A	2.12223452020932	0.157600676805792	0.0471856432017037
ILMN_1719172	NA	NA	rs991047	6	138445172	G	A	2.12223452020932	0.157600676805792	0.0471856432017037
ILMN_1719172	NA	NA	rs2206351	6	138446022	G	T	2.12223452020932	0.157600676805792	0.0471856432017037
ILMN_1719172	NA	NA	rs6570241	6	138834164	C	T	-2.16890620476638	-0.171681596993291	0.0429864222708483
ILMN_1719172	NA	NA	rs4074123	6	138836972	G	A	-2.16890620476638	-0.171681596993291	0.0429864222708483
ILMN_1719172	NA	NA	rs34939868	6	137566943	G	A	-2.17341102795753	-0.273331406042494	0.0425996923210036
ILMN_1719172	NA	NA	rs7748243	6	138290146	T	C	-2.21900578569543	-0.11497303409322	0.0388606242643449
ILMN_1719172	NA	NA	rs10872485	6	138931840	A	G	-2.2303172053612	-0.123487639351511	0.0379808061606309
ILMN_1719172	NA	NA	rs9484187	6	138931841	A	C	-2.2303172053612	-0.123487639351511	0.0379808061606309
ILMN_1719172	NA	NA	rs7761956	6	138935052	A	C	-2.2303172053612	-0.123487639351511	0.0379808061606309
ILMN_1719172	NA	NA	rs7744480	6	138935301	C	T	-2.2303172053612	-0.123487639351511	0.0379808061606309
ILMN_1719172	NA	NA	rs12530156	6	138273929	G	C	-2.26267733602579	-0.113243013237064	0.0355638560276911
ILMN_1719172	NA	NA	rs62434218	6	138274693	A	G	-2.26267733602579	-0.113243013237064	0.0355638560276911
ILMN_1719172	NA	NA	rs12190319	6	138275085	T	C	-2.26267733602579	-0.113243013237064	0.0355638560276911
ILMN_1719172	NA	NA	rs6899975	6	138275769	T	C	-2.26267733602579	-0.113243013237064	0.0355638560276911
ILMN_1719172	NA	NA	rs9767543	6	138277961	G	C	-2.26267733602579	-0.113243013237064	0.0355638560276911
ILMN_1719172	NA	NA	rs9767557	6	138277971	A	G	-2.26267733602579	-0.113243013237064	0.0355638560276911
ILMN_1719172	NA	NA	rs4628113	6	138278537	C	T	-2.26267733602579	-0.113243013237064	0.0355638560276911
ILMN_1719172	NA	NA	rs4364498	6	138279005	A	T	-2.26267733602579	-0.113243013237064	0.0355638560276911
ILMN_1719172	NA	NA	rs13207006	6	138280132	G	T	-2.26267733602579	-0.113243013237064	0.0355638560276911
ILMN_1719172	NA	NA	rs142084244	6	138210325	T	C	-2.39395372820682	-0.220430228487863	0.0271441322239936
ILMN_1719172	NA	NA	rs72980765	6	138212534	C	G	-2.39395372820682	-0.220430228487863	0.0271441322239936
ILMN_1719172	NA	NA	rs55791233	6	138215636	A	T	-2.39395372820682	-0.220430228487863	0.0271441322239936
ILMN_1719172	NA	NA	rs35802064	6	138905615	T	G	2.43885133144584	0.180793014953591	0.024718814257433
ILMN_1719172	NA	NA	rs58003101	6	138906215	T	C	2.43885133144584	0.180793014953591	0.024718814257433
ILMN_1719172	NA	NA	rs9389592	6	138906732	C	T	2.43885133144584	0.180793014953591	0.024718814257433
ILMN_1719172	NA	NA	rs34202255	6	138907488	C	T	2.43885133144584	0.180793014953591	0.024718814257433
ILMN_1719172	NA	NA	rs9389593	6	138907676	C	T	2.43885133144584	0.180793014953591	0.024718814257433
ILMN_1719172	NA	NA	rs9389594	6	138907678	T	C	2.43885133144584	0.180793014953591	0.024718814257433
ILMN_1719172	NA	NA	rs111809728	6	138908234	T	C	2.43885133144584	0.180793014953591	0.024718814257433
ILMN_1719172	NA	NA	rs9385834	6	138908551	A	T	2.43885133144584	0.180793014953591	0.024718814257433
ILMN_1719172	NA	NA	rs4629702	6	138909908	G	A	2.43885133144584	0.180793014953591	0.024718814257433
ILMN_1719172	NA	NA	rs34252384	6	138919262	T	A	2.43885133144584	0.180793014953591	0.024718814257433
ILMN_1719172	NA	NA	rs9376356	6	138919619	A	G	2.43885133144584	0.180793014953591	0.024718814257433
ILMN_1719172	NA	NA	rs9402982	6	138922897	T	C	2.43885133144584	0.180793014953591	0.024718814257433
ILMN_1719172	NA	NA	rs9389596	6	138927585	T	A	2.43885133144584	0.180793014953591	0.024718814257433
ILMN_1719172	NA	NA	rs4896305	6	138287429	A	G	2.65275074444552	0.148818337592518	0.0157078755049498
ILMN_1719172	NA	NA	rs4896306	6	138287457	A	G	2.65275074444552	0.148818337592518	0.0157078755049498
ILMN_1719172	NA	NA	rs4895501	6	138287560	T	C	2.65275074444552	0.148818337592518	0.0157078755049498
ILMN_1719172	NA	NA	rs4438977	6	138288910	T	C	2.65275074444552	0.148818337592518	0.0157078755049498
ILMN_1719172	NA	NA	rs4438978	6	138288957	T	C	2.65275074444552	0.148818337592518	0.0157078755049498
ILMN_1719172	NA	NA	rs9373203	6	138289848	C	T	2.65275074444552	0.148818337592518	0.0157078755049498
ILMN_1719172	NA	NA	rs66489050	6	138290081	C	T	2.65275074444552	0.148818337592518	0.0157078755049498
ILMN_1719172	NA	NA	rs12213733	6	138290612	G	A	2.65275074444552	0.148818337592518	0.0157078755049498
ILMN_1719172	NA	NA	rs68089724	6	138291024	G	C	2.65275074444552	0.148818337592518	0.0157078755049498
ILMN_1719172	NA	NA	rs4454154	6	138291360	T	C	2.65275074444552	0.148818337592518	0.0157078755049498
ILMN_1719172	NA	NA	rs72980776	6	138242998	G	A	2.6760130545292	0.220874970278385	0.0149418779879772
ILMN_1719172	NA	NA	rs486491	6	137947897	G	A	-2.87894874936072	-0.172226398922776	0.00961285032960288
ILMN_1719172	NA	NA	rs636107	6	137948434	A	G	-2.87894874936072	-0.172226398922776	0.00961285032960288
ILMN_1719172	NA	NA	rs590523	6	137950877	A	G	-2.87894874936072	-0.172226398922776	0.00961285032960288
ILMN_1719172	NA	NA	rs6910495	6	139015349	G	C	-2.89083009129378	-0.169277081686034	0.00936543746093612
ILMN_1719172	NA	NA	rs3088031	6	139018126	C	A	-2.89129291364075	-0.169295902777122	0.00935592489624634
ILMN_1719172	NA	NA	rs1129180	6	139018132	G	A	-2.89129291364075	-0.169295902777122	0.00935592489624634
ILMN_1719172	NA	NA	rs12214521	6	139024951	C	T	-2.93613816752143	-0.171106514671596	0.00847704781842106
ILMN_1719172	NA	NA	rs677252	6	137940857	C	T	-2.95809759979968	-0.179202942671257	0.00807627496405415
ILMN_1719172	NA	NA	rs634313	6	137949680	T	C	-2.95809759979968	-0.179202942671257	0.00807627496405415
ILMN_1719172	NA	NA	rs590951	6	137950789	A	T	-2.95809759979968	-0.179202942671257	0.00807627496405415
ILMN_1719172	NA	NA	rs556008	6	137951850	T	C	-2.95809759979968	-0.179202942671257	0.00807627496405415
ILMN_1719172	NA	NA	rs671890	6	137953385	T	C	-2.95809759979968	-0.179202942671257	0.00807627496405415
ILMN_1719172	NA	NA	rs632535	6	137953682	C	A	-2.95809759979968	-0.179202942671257	0.00807627496405415
ILMN_1719172	NA	NA	rs513453	6	137955636	A	G	-2.95809759979968	-0.179202942671257	0.00807627496405415
ILMN_1719172	NA	NA	rs76937830	6	138867142	A	G	-3.33356286196699	-0.512920487589764	0.00349096841285612
ILMN_1719172	NA	NA	rs72975291	6	138930446	C	T	-3.33356286196699	-0.512920487589764	0.00349096841285612
ILMN_1719172	NA	NA	rs4639355	6	138936016	C	G	-3.33356286196699	-0.512920487589764	0.00349096841285612
ILMN_1719172	NA	NA	rs79571748	6	138936131	A	G	-3.33356286196699	-0.512920487589764	0.00349096841285612
ILMN_1719172	NA	NA	rs56746715	6	138941972	A	G	-3.33356286196699	-0.512920487589764	0.00349096841285612
ILMN_1719172	NA	NA	rs72975302	6	138942161	G	A	-3.33356286196699	-0.512920487589764	0.00349096841285612
ILMN_1719172	NA	NA	rs113796987	6	138943481	A	T	-3.33356286196699	-0.512920487589764	0.00349096841285612
ILMN_1719172	NA	NA	rs7741929	6	138834180	A	T	-3.33356286196699	-0.256460243794882	0.00349096841285613
ILMN_1719172	NA	NA	rs79980050	6	138838336	A	G	-3.33356286196699	-0.256460243794882	0.00349096841285613
ILMN_1719172	NA	NA	rs74619277	6	138840214	T	C	-3.33356286196699	-0.256460243794882	0.00349096841285613
ILMN_1719172	NA	NA	rs79977535	6	138841184	G	A	-3.33356286196699	-0.256460243794882	0.00349096841285613
ILMN_1719172	NA	NA	rs9495107	6	138844701	A	G	-3.33356286196699	-0.256460243794882	0.00349096841285613
ILMN_1719172	NA	NA	rs9484171	6	138846307	A	G	-3.33356286196699	-0.256460243794882	0.00349096841285613
ILMN_1719172	NA	NA	rs76933356	6	138847690	G	C	-3.33356286196699	-0.256460243794882	0.00349096841285613
ILMN_1719172	NA	NA	rs73557314	6	138849630	C	T	-3.33356286196699	-0.256460243794882	0.00349096841285613
ILMN_1719172	NA	NA	rs74609277	6	138851431	A	G	-3.33356286196699	-0.256460243794882	0.00349096841285613
ILMN_1719172	NA	NA	rs73557318	6	138851450	G	T	-3.33356286196699	-0.256460243794882	0.00349096841285613
ILMN_1719172	NA	NA	rs78849412	6	138852871	T	C	-3.33356286196699	-0.256460243794882	0.00349096841285613
ILMN_1719172	NA	NA	rs9495113	6	138853750	A	T	-3.33356286196699	-0.256460243794882	0.00349096841285613
ILMN_1719172	NA	NA	rs9495114	6	138853755	A	C	-3.33356286196699	-0.256460243794882	0.00349096841285613
ILMN_1719172	NA	NA	rs77767195	6	138859831	G	C	-3.33356286196699	-0.256460243794882	0.00349096841285613
ILMN_1719172	NA	NA	rs76576754	6	138862935	T	C	-3.33356286196699	-0.256460243794882	0.00349096841285613
ILMN_1798659	CCDC28A	6	rs59713099	6	139422251	T	A	-2.1017222721124	-0.236309058459359	0.0491464478523105
ILMN_1798659	CCDC28A	6	rs2050136	6	139449370	T	C	2.11085707016431	0.237141373018485	0.0482642867578255
ILMN_1798659	CCDC28A	6	rs2064304	6	139450838	A	G	2.11085707016431	0.237141373018485	0.0482642867578255
ILMN_1798659	CCDC28A	6	rs2498674	6	139451492	A	G	2.11085707016431	0.237141373018485	0.0482642867578255
ILMN_1798659	CCDC28A	6	rs2498677	6	139464715	C	T	2.11085707016431	0.237141373018485	0.0482642867578255
ILMN_1798659	CCDC28A	6	rs2498678	6	139466510	G	A	2.11085707016431	0.237141373018485	0.0482642867578255
ILMN_1798659	CCDC28A	6	rs2473537	6	139473368	C	T	2.11085707016431	0.237141373018485	0.0482642867578255
ILMN_1798659	CCDC28A	6	rs2473538	6	139476825	T	C	2.11085707016431	0.237141373018485	0.0482642867578255
ILMN_1798659	CCDC28A	6	rs9389661	6	139478458	A	G	2.11085707016431	0.237141373018485	0.0482642867578255
ILMN_1798659	CCDC28A	6	rs3777675	6	139481168	C	G	2.11085707016431	0.237141373018485	0.0482642867578255
ILMN_1798659	CCDC28A	6	rs9403048	6	139485291	A	G	2.11085707016431	0.237141373018485	0.0482642867578255
ILMN_1798659	CCDC28A	6	rs7748603	6	139485469	T	G	2.11085707016431	0.237141373018485	0.0482642867578255
ILMN_1798659	CCDC28A	6	rs3777668	6	139499175	A	T	2.11085707016431	0.237141373018485	0.0482642867578255
ILMN_1798659	CCDC28A	6	rs2327871	6	138419207	G	A	-2.14979601869317	-0.150451002062175	0.0446628584411458
ILMN_1798659	CCDC28A	6	rs9495097	6	138825756	A	G	-2.18506876188085	-0.449595030667637	0.0416136027138389
ILMN_1798659	CCDC28A	6	rs77768704	6	138827657	C	T	-2.18506876188085	-0.449595030667637	0.0416136027138389
ILMN_1798659	CCDC28A	6	rs73575467	6	138827705	T	C	-2.18506876188085	-0.449595030667637	0.0416136027138389
ILMN_1798659	CCDC28A	6	rs77085427	6	138828076	A	C	-2.18506876188085	-0.449595030667637	0.0416136027138389
ILMN_1798659	CCDC28A	6	rs9495099	6	138828543	C	A	-2.18506876188085	-0.449595030667637	0.0416136027138389
ILMN_1798659	CCDC28A	6	rs78805551	6	138828837	C	T	-2.18506876188085	-0.449595030667637	0.0416136027138389
ILMN_1798659	CCDC28A	6	rs28702636	6	138829155	G	A	-2.18506876188085	-0.449595030667637	0.0416136027138389
ILMN_1798659	CCDC28A	6	rs9484168	6	138829418	C	T	-2.18506876188085	-0.449595030667637	0.0416136027138389
ILMN_1798659	CCDC28A	6	rs9495100	6	138829570	T	C	-2.18506876188085	-0.449595030667637	0.0416136027138389
ILMN_1798659	CCDC28A	6	rs9484169	6	138829741	A	G	-2.18506876188085	-0.449595030667637	0.0416136027138389
ILMN_1798659	CCDC28A	6	rs9484170	6	138829811	G	C	-2.18506876188085	-0.449595030667637	0.0416136027138389
ILMN_1798659	CCDC28A	6	rs116161252	6	138830336	C	T	-2.18506876188085	-0.449595030667637	0.0416136027138389
ILMN_1798659	CCDC28A	6	rs115913182	6	138830820	G	T	-2.18506876188085	-0.449595030667637	0.0416136027138389
ILMN_1798659	CCDC28A	6	rs115313837	6	138830853	T	C	-2.18506876188085	-0.449595030667637	0.0416136027138389
ILMN_1798659	CCDC28A	6	rs9495101	6	138831096	A	G	-2.18506876188085	-0.449595030667637	0.0416136027138389
ILMN_1798659	CCDC28A	6	rs78038264	6	138831812	C	T	-2.18506876188085	-0.449595030667637	0.0416136027138389
ILMN_1798659	CCDC28A	6	rs76599426	6	138831857	G	A	-2.18506876188085	-0.449595030667637	0.0416136027138389
ILMN_1798659	CCDC28A	6	rs75583114	6	138834209	G	A	-2.18506876188085	-0.449595030667637	0.0416136027138389
ILMN_1798659	CCDC28A	6	rs117909084	6	138836928	A	G	-2.18506876188085	-0.449595030667637	0.0416136027138389
ILMN_1798659	CCDC28A	6	rs78679903	6	138847418	A	G	-2.18506876188085	-0.449595030667637	0.0416136027138389
ILMN_1798659	CCDC28A	6	rs79255561	6	138848116	A	G	-2.18506876188085	-0.449595030667637	0.0416136027138389
ILMN_1798659	CCDC28A	6	rs76684437	6	138854888	A	G	-2.18506876188085	-0.449595030667637	0.0416136027138389
ILMN_1798659	CCDC28A	6	rs76948431	6	138855119	A	G	-2.18506876188085	-0.449595030667637	0.0416136027138389
ILMN_1798659	CCDC28A	6	rs4401686	6	138855987	T	C	-2.18506876188085	-0.449595030667637	0.0416136027138389
ILMN_1798659	CCDC28A	6	rs76930179	6	138859199	T	C	-2.18506876188085	-0.449595030667637	0.0416136027138389
ILMN_1798659	CCDC28A	6	rs76878442	6	138860525	A	G	-2.18506876188085	-0.449595030667637	0.0416136027138389
ILMN_1798659	CCDC28A	6	rs4479952	6	138862604	T	C	-2.18506876188085	-0.449595030667637	0.0416136027138389
ILMN_1798659	CCDC28A	6	rs74677700	6	138862629	C	A	-2.18506876188085	-0.449595030667637	0.0416136027138389
ILMN_1798659	CCDC28A	6	rs73557333	6	138863985	A	C	-2.18506876188085	-0.449595030667637	0.0416136027138389
ILMN_1798659	CCDC28A	6	rs73557335	6	138864352	A	C	-2.18506876188085	-0.449595030667637	0.0416136027138389
ILMN_1798659	CCDC28A	6	rs117133614	6	138865886	G	C	-2.18506876188085	-0.449595030667637	0.0416136027138389
ILMN_1798659	CCDC28A	6	rs138776965	6	138866189	A	G	-2.18506876188085	-0.449595030667637	0.0416136027138389
ILMN_1798659	CCDC28A	6	rs75913058	6	138867874	A	G	-2.18506876188085	-0.449595030667637	0.0416136027138389
ILMN_1798659	CCDC28A	6	rs117024081	6	138869152	A	G	-2.18506876188085	-0.449595030667637	0.0416136027138389
ILMN_1798659	CCDC28A	6	rs79000163	6	138870778	A	T	-2.18506876188085	-0.449595030667637	0.0416136027138389
ILMN_1798659	CCDC28A	6	rs117645669	6	138874039	A	G	-2.18506876188085	-0.449595030667637	0.0416136027138389
ILMN_1798659	CCDC28A	6	rs79437489	6	138876302	C	T	-2.18506876188085	-0.449595030667637	0.0416136027138389
ILMN_1798659	CCDC28A	6	rs150504837	6	138887038	T	C	-2.18506876188085	-0.449595030667637	0.0416136027138389
ILMN_1798659	CCDC28A	6	rs76880381	6	138888439	G	A	-2.18506876188085	-0.449595030667637	0.0416136027138389
ILMN_1798659	CCDC28A	6	rs79192944	6	138893168	A	T	-2.18506876188085	-0.449595030667637	0.0416136027138389
ILMN_1798659	CCDC28A	6	rs78383294	6	138893428	A	G	-2.18506876188085	-0.449595030667637	0.0416136027138389
ILMN_1798659	CCDC28A	6	rs74950128	6	138894284	G	A	-2.18506876188085	-0.449595030667637	0.0416136027138389
ILMN_1798659	CCDC28A	6	rs140239954	6	138895209	T	C	-2.18506876188085	-0.449595030667637	0.0416136027138389
ILMN_1798659	CCDC28A	6	rs76753985	6	138895304	T	G	-2.18506876188085	-0.449595030667637	0.0416136027138389
ILMN_1798659	CCDC28A	6	rs77151461	6	138895697	T	C	-2.18506876188085	-0.449595030667637	0.0416136027138389
ILMN_1798659	CCDC28A	6	rs78928530	6	138908613	A	G	-2.18506876188085	-0.449595030667637	0.0416136027138389
ILMN_1798659	CCDC28A	6	rs7757410	6	138918093	C	T	-2.18506876188085	-0.449595030667637	0.0416136027138389
ILMN_1798659	CCDC28A	6	rs11965437	6	138918256	C	T	-2.18506876188085	-0.449595030667637	0.0416136027138389
ILMN_1798659	CCDC28A	6	rs79484134	6	138918585	A	G	-2.18506876188085	-0.449595030667637	0.0416136027138389
ILMN_1798659	CCDC28A	6	rs79147019	6	138920803	C	T	-2.18506876188085	-0.449595030667637	0.0416136027138389
ILMN_1798659	CCDC28A	6	rs76619718	6	138922873	T	C	-2.18506876188085	-0.449595030667637	0.0416136027138389
ILMN_1798659	CCDC28A	6	rs79136820	6	138924033	A	G	-2.18506876188085	-0.449595030667637	0.0416136027138389
ILMN_1798659	CCDC28A	6	rs79526114	6	138924148	T	C	-2.18506876188085	-0.449595030667637	0.0416136027138389
ILMN_1798659	CCDC28A	6	rs6919663	6	138926737	C	A	-2.18506876188085	-0.449595030667637	0.0416136027138389
ILMN_1798659	CCDC28A	6	rs74415719	6	138927376	T	C	-2.18506876188085	-0.449595030667637	0.0416136027138389
ILMN_1798659	CCDC28A	6	rs117139139	6	138928339	T	C	-2.18506876188085	-0.449595030667637	0.0416136027138389
ILMN_1798659	CCDC28A	6	rs80280612	6	138930451	T	C	-2.18506876188085	-0.449595030667637	0.0416136027138389
ILMN_1798659	CCDC28A	6	rs79369676	6	138931280	A	G	-2.18506876188085	-0.449595030667637	0.0416136027138389
ILMN_1798659	CCDC28A	6	rs147247281	6	138933108	A	G	-2.18506876188085	-0.449595030667637	0.0416136027138389
ILMN_1798659	CCDC28A	6	rs146703739	6	138937649	G	C	-2.18506876188085	-0.449595030667637	0.0416136027138389
ILMN_1798659	CCDC28A	6	rs74457899	6	138941129	G	C	-2.18506876188085	-0.449595030667637	0.0416136027138389
ILMN_1798659	CCDC28A	6	rs75131261	6	138943190	T	C	-2.18506876188085	-0.449595030667637	0.0416136027138389
ILMN_1798659	CCDC28A	6	rs78623862	6	138944733	C	T	-2.18506876188085	-0.449595030667637	0.0416136027138389
ILMN_1798659	CCDC28A	6	rs77330947	6	138946860	T	C	-2.18506876188085	-0.449595030667637	0.0416136027138389
ILMN_1798659	CCDC28A	6	rs75413989	6	138951354	T	C	-2.18506876188085	-0.449595030667637	0.0416136027138389
ILMN_1798659	CCDC28A	6	rs9495168	6	138951729	T	C	-2.18506876188085	-0.449595030667637	0.0416136027138389
ILMN_1798659	CCDC28A	6	rs77242060	6	138952127	T	C	-2.18506876188085	-0.449595030667637	0.0416136027138389
ILMN_1798659	CCDC28A	6	rs4131200	6	138952498	T	A	-2.18506876188085	-0.449595030667637	0.0416136027138389
ILMN_1798659	CCDC28A	6	rs9495169	6	138953162	T	C	-2.18506876188085	-0.449595030667637	0.0416136027138389
ILMN_1798659	CCDC28A	6	rs9495170	6	138954190	T	C	-2.18506876188085	-0.449595030667637	0.0416136027138389
ILMN_1798659	CCDC28A	6	rs6940013	6	138954777	T	C	-2.18506876188085	-0.449595030667637	0.0416136027138389
ILMN_1798659	CCDC28A	6	rs76168124	6	138955170	T	C	-2.18506876188085	-0.449595030667637	0.0416136027138389
ILMN_1798659	CCDC28A	6	rs116575380	6	138955895	T	C	-2.18506876188085	-0.449595030667637	0.0416136027138389
ILMN_1798659	CCDC28A	6	rs78321513	6	138956209	T	C	-2.18506876188085	-0.449595030667637	0.0416136027138389
ILMN_1798659	CCDC28A	6	rs118112849	6	138958293	A	C	-2.18506876188085	-0.449595030667637	0.0416136027138389
ILMN_1798659	CCDC28A	6	rs77415086	6	138961307	A	G	-2.18506876188085	-0.449595030667637	0.0416136027138389
ILMN_1798659	CCDC28A	6	rs9495173	6	138962794	C	G	-2.18506876188085	-0.449595030667637	0.0416136027138389
ILMN_1798659	CCDC28A	6	rs75223517	6	138963450	G	A	-2.18506876188085	-0.449595030667637	0.0416136027138389
ILMN_1798659	CCDC28A	6	rs78156541	6	138965724	G	A	-2.18506876188085	-0.449595030667637	0.0416136027138389
ILMN_1798659	CCDC28A	6	rs6933950	6	138967604	A	T	-2.18506876188085	-0.449595030667637	0.0416136027138389
ILMN_1798659	CCDC28A	6	rs75452693	6	138967613	A	G	-2.18506876188085	-0.449595030667637	0.0416136027138389
ILMN_1798659	CCDC28A	6	rs79753843	6	138967934	T	C	-2.18506876188085	-0.449595030667637	0.0416136027138389
ILMN_1798659	CCDC28A	6	rs6570249	6	138968011	C	T	-2.18506876188085	-0.449595030667637	0.0416136027138389
ILMN_1798659	CCDC28A	6	rs117801157	6	138968886	T	C	-2.18506876188085	-0.449595030667637	0.0416136027138389
ILMN_1798659	CCDC28A	6	rs115136810	6	138969437	T	C	-2.18506876188085	-0.449595030667637	0.0416136027138389
ILMN_1798659	CCDC28A	6	rs9484192	6	138969977	T	C	-2.18506876188085	-0.449595030667637	0.0416136027138389
ILMN_1798659	CCDC28A	6	rs74894486	6	138970575	A	C	-2.18506876188085	-0.449595030667637	0.0416136027138389
ILMN_1798659	CCDC28A	6	rs6930054	6	138971063	G	A	-2.18506876188085	-0.449595030667637	0.0416136027138389
ILMN_1798659	CCDC28A	6	rs6936143	6	138971975	G	A	-2.18506876188085	-0.449595030667637	0.0416136027138389
ILMN_1798659	CCDC28A	6	rs73566687	6	138973793	G	C	-2.18506876188085	-0.449595030667637	0.0416136027138389
ILMN_1798659	CCDC28A	6	rs73566690	6	138975511	T	C	-2.18506876188085	-0.449595030667637	0.0416136027138389
ILMN_1798659	CCDC28A	6	rs79122911	6	138976369	G	A	-2.18506876188085	-0.449595030667637	0.0416136027138389
ILMN_1798659	CCDC28A	6	rs143880141	6	138980237	G	A	-2.18506876188085	-0.449595030667637	0.0416136027138389
ILMN_1798659	CCDC28A	6	rs9495187	6	138980694	C	T	-2.18506876188085	-0.449595030667637	0.0416136027138389
ILMN_1798659	CCDC28A	6	rs117933399	6	138981132	A	C	-2.18506876188085	-0.449595030667637	0.0416136027138389
ILMN_1798659	CCDC28A	6	rs58880192	6	138981385	G	T	-2.18506876188085	-0.449595030667637	0.0416136027138389
ILMN_1798659	CCDC28A	6	rs7758455	6	138982205	T	A	-2.18506876188085	-0.449595030667637	0.0416136027138389
ILMN_1798659	CCDC28A	6	rs7769368	6	138984235	T	C	-2.18506876188085	-0.449595030667637	0.0416136027138389
ILMN_1798659	CCDC28A	6	rs73568720	6	138985003	G	A	-2.18506876188085	-0.449595030667637	0.0416136027138389
ILMN_1798659	CCDC28A	6	rs73568721	6	138985020	A	T	-2.18506876188085	-0.449595030667637	0.0416136027138389
ILMN_1798659	CCDC28A	6	rs117535586	6	138985159	T	C	-2.18506876188085	-0.449595030667637	0.0416136027138389
ILMN_1798659	CCDC28A	6	rs77989779	6	138985872	C	G	-2.18506876188085	-0.449595030667637	0.0416136027138389
ILMN_1798659	CCDC28A	6	rs149771409	6	139152721	A	G	-2.18506876188085	-0.449595030667637	0.0416136027138389
ILMN_1798659	CCDC28A	6	rs113055294	6	139950590	G	A	-2.18506876188085	-0.449595030667637	0.0416136027138389
ILMN_1798659	CCDC28A	6	rs1188873	6	139221850	G	T	2.30557953317737	0.205706207789723	0.0325777876932825
ILMN_1798659	CCDC28A	6	rs1188865	6	139234628	G	C	2.30557953317737	0.205706207789723	0.0325777876932825
ILMN_1798659	CCDC28A	6	rs2498664	6	139427185	C	T	-2.30863627758575	-0.234784034172266	0.0323741314386921
ILMN_1798659	CCDC28A	6	rs2498665	6	139428470	C	T	-2.30863627758575	-0.234784034172266	0.0323741314386921
ILMN_1798659	CCDC28A	6	rs60004340	6	139419005	T	A	-2.33231182181748	-0.236658003939595	0.0308361891484298
ILMN_1798659	CCDC28A	6	rs648396	6	138413269	G	A	2.34693781335917	0.176034382753731	0.0299202215862483
ILMN_1798659	CCDC28A	6	exm581605	6	138413333	C	G	2.34693781335917	0.176034382753731	0.0299202215862483
ILMN_1798659	CCDC28A	6	rs563495	6	138413610	T	C	2.34693781335917	0.176034382753731	0.0299202215862483
ILMN_1798659	CCDC28A	6	rs651662	6	138413993	G	A	2.34693781335917	0.176034382753731	0.0299202215862483
ILMN_1798659	CCDC28A	6	rs537879	6	138414109	G	T	2.34693781335917	0.176034382753731	0.0299202215862483
ILMN_1798659	CCDC28A	6	rs145655243	6	139407923	G	T	-2.36569549769125	-0.177122178737431	0.0287824501619659
ILMN_1798659	CCDC28A	6	rs4896431	6	139411399	G	A	-2.36569549769125	-0.177122178737431	0.0287824501619659
ILMN_1798659	CCDC28A	6	rs7762339	6	139411645	G	A	-2.36569549769125	-0.177122178737431	0.0287824501619659
ILMN_1798659	CCDC28A	6	rs7762062	6	139411647	C	G	-2.36569549769125	-0.177122178737431	0.0287824501619659
ILMN_1798659	CCDC28A	6	rs1320988	6	139412777	G	T	-2.36569549769125	-0.177122178737431	0.0287824501619659
ILMN_1798659	CCDC28A	6	rs9321699	6	139414914	G	A	-2.36569549769125	-0.177122178737431	0.0287824501619659
ILMN_1798659	CCDC28A	6	rs9885595	6	139416974	C	T	-2.36569549769125	-0.177122178737431	0.0287824501619659
ILMN_1798659	CCDC28A	6	rs9403037	6	139418007	T	C	-2.36569549769125	-0.177122178737431	0.0287824501619659
ILMN_1798659	CCDC28A	6	rs6938049	6	139419231	G	A	-2.36569549769125	-0.177122178737431	0.0287824501619659
ILMN_1798659	CCDC28A	6	rs9389655	6	139419954	A	T	-2.36569549769125	-0.177122178737431	0.0287824501619659
ILMN_1798659	CCDC28A	6	rs12209065	6	139420349	A	T	-2.36569549769125	-0.177122178737431	0.0287824501619659
ILMN_1798659	CCDC28A	6	rs12197286	6	139420685	G	C	-2.36569549769125	-0.177122178737431	0.0287824501619659
ILMN_1798659	CCDC28A	6	rs12197343	6	139420797	G	T	-2.36569549769125	-0.177122178737431	0.0287824501619659
ILMN_1798659	CCDC28A	6	rs1188867	6	139229695	A	G	2.44317604398404	0.221598859094916	0.0244962119978282
ILMN_1798659	CCDC28A	6	rs2750415	6	139261477	G	A	2.44317604398404	0.221598859094916	0.0244962119978282
ILMN_1798659	CCDC28A	6	rs9389635	6	139273448	C	A	2.44317604398404	0.221598859094916	0.0244962119978282
ILMN_1798659	CCDC28A	6	rs9399262	6	139274875	C	T	2.44317604398404	0.221598859094916	0.0244962119978282
ILMN_1798659	CCDC28A	6	rs9403018	6	139288964	A	C	2.44317604398404	0.221598859094916	0.0244962119978282
ILMN_1798659	CCDC28A	6	rs9373225	6	139289452	C	T	2.44317604398404	0.221598859094916	0.0244962119978282
ILMN_1798659	CCDC28A	6	rs12175880	6	139293109	A	C	2.44317604398404	0.221598859094916	0.0244962119978282
ILMN_1798659	CCDC28A	6	rs9399267	6	139294192	G	C	2.44317604398404	0.221598859094916	0.0244962119978282
ILMN_1798659	CCDC28A	6	rs9403020	6	139312539	G	A	2.44317604398404	0.221598859094916	0.0244962119978282
ILMN_1798659	CCDC28A	6	rs9403021	6	139312613	G	A	2.44781453278977	0.178190810077868	0.0242595437187115
ILMN_1798659	CCDC28A	6	rs4424104	6	139017150	T	C	-2.59371539406738	-0.234161998460771	0.0178225483102218
ILMN_1798659	CCDC28A	6	rs57752590	6	139022758	G	A	-2.59371539406738	-0.234161998460771	0.0178225483102218
ILMN_1798659	CCDC28A	6	rs61531406	6	139022787	G	A	-2.59371539406738	-0.234161998460771	0.0178225483102218
ILMN_1798659	CCDC28A	6	rs203133	6	138674754	C	T	2.71197710610675	0.170169784572945	0.0138271430063779
ILMN_1798659	CCDC28A	6	rs203141	6	138683821	A	C	2.71197710610675	0.170169784572945	0.0138271430063779
ILMN_1798659	CCDC28A	6	rs7739127	6	138523928	T	C	2.75615589303739	0.24472824341962	0.0125660770340859
ILMN_1798659	CCDC28A	6	rs6906369	6	138524610	A	G	2.75615589303739	0.24472824341962	0.0125660770340859
ILMN_1798659	CCDC28A	6	rs7765779	6	138525506	C	T	2.75615589303739	0.24472824341962	0.0125660770340859
ILMN_1798659	CCDC28A	6	rs1188831	6	139207910	C	T	2.76860718002125	0.172709207062402	0.0122309916730152
ILMN_1798659	CCDC28A	6	rs1188832	6	139208733	C	A	2.76860718002125	0.172709207062402	0.0122309916730152
ILMN_1798659	CCDC28A	6	rs1188840	6	139214819	G	A	2.76860718002125	0.172709207062402	0.0122309916730152
ILMN_1798659	CCDC28A	6	rs1138990	6	139217263	C	T	2.76860718002125	0.172709207062402	0.0122309916730152
ILMN_1798659	CCDC28A	6	rs1188846	6	139219390	C	T	2.76860718002125	0.172709207062402	0.0122309916730152
ILMN_1798659	CCDC28A	6	rs1188847	6	139219988	T	G	2.76860718002125	0.172709207062402	0.0122309916730152
ILMN_1798659	CCDC28A	6	rs1188874	6	139224391	C	G	2.76860718002125	0.172709207062402	0.0122309916730152
ILMN_1798659	CCDC28A	6	rs1188862	6	139234163	C	T	2.76860718002125	0.172709207062402	0.0122309916730152
ILMN_1798659	CCDC28A	6	rs1188863	6	139234355	A	C	2.76860718002125	0.172709207062402	0.0122309916730152
ILMN_1798659	CCDC28A	6	rs1741645	6	139237959	C	A	2.76860718002125	0.172709207062402	0.0122309916730152
ILMN_1798659	CCDC28A	6	rs1188876	6	139242528	C	G	2.76860718002125	0.172709207062402	0.0122309916730152
ILMN_1798659	CCDC28A	6	rs203146	6	138591166	C	T	2.79005007490173	0.204425235447399	0.0116738598585478
ILMN_1798659	CCDC28A	6	rs203138	6	138599285	G	A	2.79005007490173	0.204425235447399	0.0116738598585478
ILMN_1798659	CCDC28A	6	rs203137	6	138600352	A	G	2.79005007490173	0.204425235447399	0.0116738598585478
ILMN_1798659	CCDC28A	6	rs7764720	6	138490036	C	T	2.8098670816346	0.394350752988181	0.0111806366460681
ILMN_1798659	CCDC28A	6	rs7765229	6	138490291	C	T	2.8098670816346	0.394350752988181	0.0111806366460681
ILMN_1798659	CCDC28A	6	rs6570214	6	138490925	C	T	2.8098670816346	0.394350752988181	0.0111806366460681
ILMN_1798659	CCDC28A	6	rs116143200	6	138491896	G	A	2.8098670816346	0.394350752988181	0.0111806366460681
ILMN_1798659	CCDC28A	6	rs115055274	6	138491996	A	G	2.8098670816346	0.394350752988181	0.0111806366460681
ILMN_1798659	CCDC28A	6	rs114148812	6	138492701	G	A	2.8098670816346	0.394350752988181	0.0111806366460681
ILMN_1798659	CCDC28A	6	rs6925058	6	138493350	G	A	2.8098670816346	0.394350752988181	0.0111806366460681
ILMN_1798659	CCDC28A	6	rs79232645	6	138493531	G	A	2.8098670816346	0.394350752988181	0.0111806366460681
ILMN_1798659	CCDC28A	6	rs78583725	6	138493890	G	A	2.8098670816346	0.394350752988181	0.0111806366460681
ILMN_1798659	CCDC28A	6	rs77006579	6	138494177	T	C	2.8098670816346	0.394350752988181	0.0111806366460681
ILMN_1798659	CCDC28A	6	rs74540249	6	138494248	G	A	2.8098670816346	0.394350752988181	0.0111806366460681
ILMN_1798659	CCDC28A	6	rs7766692	6	138494319	A	C	2.8098670816346	0.394350752988181	0.0111806366460681
ILMN_1798659	CCDC28A	6	rs183832633	6	138494601	C	A	2.8098670816346	0.394350752988181	0.0111806366460681
ILMN_1798659	CCDC28A	6	rs76259268	6	138495216	T	G	2.8098670816346	0.394350752988181	0.0111806366460681
ILMN_1798659	CCDC28A	6	rs75806552	6	138495587	T	C	2.8098670816346	0.394350752988181	0.0111806366460681
ILMN_1798659	CCDC28A	6	rs78892858	6	138495994	A	G	2.8098670816346	0.394350752988181	0.0111806366460681
ILMN_1798659	CCDC28A	6	rs9484124	6	138496189	A	C	2.8098670816346	0.394350752988181	0.0111806366460681
ILMN_1798659	CCDC28A	6	rs77120093	6	138496612	T	C	2.8098670816346	0.394350752988181	0.0111806366460681
ILMN_1798659	CCDC28A	6	rs74958039	6	138496901	T	G	2.8098670816346	0.394350752988181	0.0111806366460681
ILMN_1798659	CCDC28A	6	rs78060281	6	138496935	A	G	2.8098670816346	0.394350752988181	0.0111806366460681
ILMN_1798659	CCDC28A	6	rs75853286	6	138497217	T	C	2.8098670816346	0.394350752988181	0.0111806366460681
ILMN_1798659	CCDC28A	6	rs6930473	6	138497446	G	A	2.8098670816346	0.394350752988181	0.0111806366460681
ILMN_1798659	CCDC28A	6	rs116238347	6	138497468	T	C	2.8098670816346	0.394350752988181	0.0111806366460681
ILMN_1798659	CCDC28A	6	rs140545140	6	138497540	A	G	2.8098670816346	0.394350752988181	0.0111806366460681
ILMN_1798659	CCDC28A	6	rs6930801	6	138497553	T	C	2.8098670816346	0.394350752988181	0.0111806366460681
ILMN_1798659	CCDC28A	6	rs76207231	6	138498011	G	T	2.8098670816346	0.394350752988181	0.0111806366460681
ILMN_1798659	CCDC28A	6	rs76037364	6	138498825	G	C	2.8098670816346	0.394350752988181	0.0111806366460681
ILMN_1798659	CCDC28A	6	rs76954471	6	138499024	A	G	2.8098670816346	0.394350752988181	0.0111806366460681
ILMN_1798659	CCDC28A	6	rs75544721	6	138499231	A	C	2.8098670816346	0.394350752988181	0.0111806366460681
ILMN_1798659	CCDC28A	6	rs79235531	6	138499459	A	G	2.8098670816346	0.394350752988181	0.0111806366460681
ILMN_1798659	CCDC28A	6	rs6904893	6	138499691	A	G	2.8098670816346	0.394350752988181	0.0111806366460681
ILMN_1798659	CCDC28A	6	rs6928119	6	138500171	G	T	2.8098670816346	0.394350752988181	0.0111806366460681
ILMN_1798659	CCDC28A	6	rs75226190	6	138500364	T	C	2.8098670816346	0.394350752988181	0.0111806366460681
ILMN_1798659	CCDC28A	6	rs9494959	6	138520242	A	G	2.8098670816346	0.394350752988181	0.0111806366460681
ILMN_1798659	CCDC28A	6	rs6903101	6	138525847	C	T	2.8098670816346	0.394350752988181	0.0111806366460681
ILMN_1798659	CCDC28A	6	rs17067925	6	139135499	A	G	2.8098670816346	0.394350752988181	0.0111806366460681
ILMN_1798659	CCDC28A	6	rs9495281	6	139206460	T	C	-2.84128818378375	-0.178688310696813	0.0104393037849913
ILMN_1798659	CCDC28A	6	rs56263633	6	139210454	C	T	-2.84128818378375	-0.178688310696813	0.0104393037849913
ILMN_1798659	CCDC28A	6	rs9484211	6	139218260	A	T	-2.84128818378375	-0.178688310696813	0.0104393037849913
ILMN_1798659	CCDC28A	6	rs7769274	6	139224903	G	A	-2.84128818378375	-0.178688310696813	0.0104393037849913
ILMN_1798659	CCDC28A	6	rs62440952	6	139226489	T	C	-2.84128818378375	-0.178688310696813	0.0104393037849913
ILMN_1798659	CCDC28A	6	exm582304	6	139229872	T	C	-2.84128818378375	-0.178688310696813	0.0104393037849913
ILMN_1798659	CCDC28A	6	rs6938764	6	139230689	T	G	-2.84128818378375	-0.178688310696813	0.0104393037849913
ILMN_1798659	CCDC28A	6	rs1950064	6	139231734	A	G	-2.84128818378375	-0.178688310696813	0.0104393037849913
ILMN_1798659	CCDC28A	6	rs973170	6	139233260	G	A	-2.84128818378375	-0.178688310696813	0.0104393037849913
ILMN_1798659	CCDC28A	6	rs6919804	6	139234807	T	C	-2.84128818378375	-0.178688310696813	0.0104393037849913
ILMN_1798659	CCDC28A	6	rs726092	6	139239742	G	T	-2.84128818378375	-0.178688310696813	0.0104393037849913
ILMN_1798659	CCDC28A	6	rs1980595	6	139240521	C	T	-2.84128818378375	-0.178688310696813	0.0104393037849913
ILMN_1798659	CCDC28A	6	rs9495285	6	139241332	G	A	-2.84128818378375	-0.178688310696813	0.0104393037849913
ILMN_1798659	CCDC28A	6	rs7743478	6	139244686	T	C	-2.84128818378375	-0.178688310696813	0.0104393037849913
ILMN_1798659	CCDC28A	6	rs17053834	6	139246197	G	A	-2.84128818378375	-0.178688310696813	0.0104393037849913
ILMN_1798659	CCDC28A	6	rs6908739	6	139247022	C	T	-2.84128818378375	-0.178688310696813	0.0104393037849913
ILMN_1798659	CCDC28A	6	rs6915526	6	139248472	A	T	-2.84128818378375	-0.178688310696813	0.0104393037849913
ILMN_1798659	CCDC28A	6	rs62442365	6	139249148	G	A	-2.84128818378375	-0.178688310696813	0.0104393037849913
ILMN_1798659	CCDC28A	6	rs59366868	6	139253707	G	A	-2.84128818378375	-0.178688310696813	0.0104393037849913
ILMN_1798659	CCDC28A	6	rs9495286	6	139254257	A	C	-2.84128818378375	-0.178688310696813	0.0104393037849913
ILMN_1798659	CCDC28A	6	rs62442367	6	139256607	C	T	-2.84128818378375	-0.178688310696813	0.0104393037849913
ILMN_1798659	CCDC28A	6	rs62442369	6	139261752	T	C	-2.84128818378375	-0.178688310696813	0.0104393037849913
ILMN_1798659	CCDC28A	6	rs6914274	6	139264183	G	C	-2.84128818378375	-0.178688310696813	0.0104393037849913
ILMN_1798659	CCDC28A	6	rs62442371	6	139267586	A	G	-2.84128818378375	-0.178688310696813	0.0104393037849913
ILMN_1798659	CCDC28A	6	rs58523749	6	139271824	T	C	-2.84128818378375	-0.178688310696813	0.0104393037849913
ILMN_1798659	CCDC28A	6	rs6937089	6	139273129	A	G	-2.84128818378375	-0.178688310696813	0.0104393037849913
ILMN_1798659	CCDC28A	6	rs6936816	6	139273184	C	A	-2.84128818378375	-0.178688310696813	0.0104393037849913
ILMN_1798659	CCDC28A	6	rs2141511	6	139274843	A	G	-2.84128818378375	-0.178688310696813	0.0104393037849913
ILMN_1798659	CCDC28A	6	rs3950314	6	139274983	C	T	-2.84128818378375	-0.178688310696813	0.0104393037849913
ILMN_1798659	CCDC28A	6	rs6570297	6	139277053	G	A	-2.84128818378375	-0.178688310696813	0.0104393037849913
ILMN_1798659	CCDC28A	6	rs9495289	6	139279954	C	T	-2.84128818378375	-0.178688310696813	0.0104393037849913
ILMN_1798659	CCDC28A	6	rs12332961	6	139280670	A	G	-2.84128818378375	-0.178688310696813	0.0104393037849913
ILMN_1798659	CCDC28A	6	rs72973058	6	139282108	A	C	-2.84128818378375	-0.178688310696813	0.0104393037849913
ILMN_1798659	CCDC28A	6	rs9495291	6	139282412	T	C	-2.84128818378375	-0.178688310696813	0.0104393037849913
ILMN_1798659	CCDC28A	6	rs17743155	6	139285476	C	T	-2.84128818378375	-0.178688310696813	0.0104393037849913
ILMN_1798659	CCDC28A	6	rs2178333	6	139286096	T	C	-2.84128818378375	-0.178688310696813	0.0104393037849913
ILMN_1798659	CCDC28A	6	rs62440377	6	139287672	C	T	-2.84128818378375	-0.178688310696813	0.0104393037849913
ILMN_1798659	CCDC28A	6	rs9321687	6	139290874	A	T	-2.84128818378375	-0.178688310696813	0.0104393037849913
ILMN_1798659	CCDC28A	6	rs55679495	6	139291022	G	A	-2.84128818378375	-0.178688310696813	0.0104393037849913
ILMN_1798659	CCDC28A	6	rs61198196	6	139292582	G	T	-2.84128818378375	-0.178688310696813	0.0104393037849913
ILMN_1798659	CCDC28A	6	rs9484216	6	139298187	T	A	-2.84128818378375	-0.178688310696813	0.0104393037849913
ILMN_1798659	CCDC28A	6	rs59483488	6	139305211	A	C	-2.84128818378375	-0.178688310696813	0.0104393037849913
ILMN_1798659	CCDC28A	6	rs59064221	6	139305409	C	A	-2.84128818378375	-0.178688310696813	0.0104393037849913
ILMN_1798659	CCDC28A	6	rs9484218	6	139306951	C	T	-2.84128818378375	-0.178688310696813	0.0104393037849913
ILMN_1798659	CCDC28A	6	rs62440382	6	139311721	T	G	-2.84128818378375	-0.178688310696813	0.0104393037849913
ILMN_1798659	CCDC28A	6	rs6936019	6	139313373	A	G	-2.84128818378375	-0.178688310696813	0.0104393037849913
ILMN_1798659	CCDC28A	6	rs7775915	6	139314205	A	G	-2.84128818378375	-0.178688310696813	0.0104393037849913
ILMN_1798659	CCDC28A	6	rs35524498	6	138422463	T	C	-2.86135692765416	-0.199707334663962	0.00999075452386347
ILMN_1798659	CCDC28A	6	rs9494940	6	138425860	T	C	-2.86135692765416	-0.199707334663962	0.00999075452386347
ILMN_1798659	CCDC28A	6	rs13203773	6	138428864	C	A	-2.86135692765416	-0.199707334663962	0.00999075452386347
ILMN_1798659	CCDC28A	6	rs3813331	6	139355158	G	A	-2.99364456980671	-0.345658528787873	0.00746602526877137
ILMN_1798659	CCDC28A	6	rs56029058	6	139358862	T	C	-2.99364456980671	-0.345658528787873	0.00746602526877137
ILMN_1798659	CCDC28A	6	rs56049150	6	139362833	G	A	-2.99364456980671	-0.345658528787873	0.00746602526877137
ILMN_1798659	CCDC28A	6	rs7764219	6	139362975	A	T	-2.99364456980671	-0.345658528787873	0.00746602526877137
ILMN_1798659	CCDC28A	6	rs62441856	6	139366843	A	T	-2.99364456980671	-0.345658528787873	0.00746602526877137
ILMN_1798659	CCDC28A	6	rs75393372	6	139187883	C	T	-2.99609361940313	-0.345850599262647	0.0074256648600962
ILMN_1798659	CCDC28A	6	rs72983026	6	139026267	T	C	-3.01559502869225	-0.414098058757721	0.00711173033202963
ILMN_1798659	CCDC28A	6	rs149162303	6	139032805	A	C	-3.01559502869225	-0.414098058757721	0.00711173033202963
ILMN_1798659	CCDC28A	6	rs4896389	6	139035485	G	C	-3.01559502869225	-0.414098058757721	0.00711173033202963
ILMN_1798659	CCDC28A	6	rs59231337	6	139227479	A	C	3.17495362243143	0.206273346044369	0.00498626153938454
ILMN_1798659	CCDC28A	6	rs1188869	6	139230344	G	A	3.17495362243143	0.206273346044369	0.00498626153938454
ILMN_1798659	CCDC28A	6	rs726091	6	139239869	T	C	3.17495362243143	0.206273346044369	0.00498626153938454
ILMN_1798659	CCDC28A	6	rs1188893	6	139250519	G	T	3.17495362243143	0.206273346044369	0.00498626153938454
ILMN_1798659	CCDC28A	6	rs1188890	6	139255989	C	T	3.17495362243143	0.206273346044369	0.00498626153938454
ILMN_1798659	CCDC28A	6	rs1188887	6	139257866	C	T	3.17495362243143	0.206273346044369	0.00498626153938454
ILMN_1798659	CCDC28A	6	rs1188899	6	139262155	T	C	3.17495362243143	0.206273346044369	0.00498626153938454
ILMN_1798659	CCDC28A	6	rs1188897	6	139265882	T	A	3.17495362243143	0.206273346044369	0.00498626153938454
ILMN_1798659	CCDC28A	6	rs1188894	6	139269530	T	A	3.17495362243143	0.206273346044369	0.00498626153938454
ILMN_1798659	CCDC28A	6	rs9389636	6	139273779	A	C	3.17495362243143	0.206273346044369	0.00498626153938454
ILMN_1798659	CCDC28A	6	rs9321685	6	139278638	C	T	3.17495362243143	0.206273346044369	0.00498626153938454
ILMN_1798659	CCDC28A	6	rs9321686	6	139278679	C	G	3.17495362243143	0.206273346044369	0.00498626153938454
ILMN_1798659	CCDC28A	6	exm2266262	6	139285630	A	G	3.17495362243143	0.206273346044369	0.00498626153938454
ILMN_1798659	CCDC28A	6	rs9376388	6	139285704	A	C	3.17495362243143	0.206273346044369	0.00498626153938454
ILMN_1798659	CCDC28A	6	rs9376390	6	139292683	G	A	3.17495362243143	0.206273346044369	0.00498626153938454
ILMN_1798659	CCDC28A	6	rs6900336	6	139302164	C	A	3.17495362243143	0.206273346044369	0.00498626153938454
ILMN_1798659	CCDC28A	6	rs9484217	6	139304065	A	T	3.17495362243143	0.206273346044369	0.00498626153938454
ILMN_1798659	CCDC28A	6	rs7764840	6	139208118	G	T	-3.71668907052282	-0.210089729325216	0.00146300684720237
ILMN_1798659	CCDC28A	6	rs62440950	6	139214362	A	G	-3.71668907052282	-0.210089729325216	0.00146300684720237
ILMN_1798659	CCDC28A	6	rs58263961	6	139220712	T	C	-3.71668907052282	-0.210089729325216	0.00146300684720237
ILMN_1798659	CCDC28A	6	rs6927528	6	139229497	T	C	-3.71668907052282	-0.210089729325216	0.00146300684720237
ILMN_1798659	CCDC28A	6	rs3765191	6	139232579	A	C	-3.71668907052282	-0.210089729325216	0.00146300684720237
ILMN_1798659	CCDC28A	6	rs17068086	6	139243274	A	T	-3.71668907052282	-0.210089729325216	0.00146300684720237
ILMN_1798659	CCDC28A	6	rs9484214	6	139254153	G	C	-3.71668907052282	-0.210089729325216	0.00146300684720237
ILMN_1798659	CCDC28A	6	rs11967021	6	139255065	A	G	-3.71668907052282	-0.210089729325216	0.00146300684720237
ILMN_1798659	CCDC28A	6	rs6925604	6	139258582	G	A	-3.71668907052282	-0.210089729325216	0.00146300684720237
ILMN_1798659	CCDC28A	6	rs9285488	6	139263118	C	T	-3.71668907052282	-0.210089729325216	0.00146300684720237
ILMN_1798659	CCDC28A	6	rs6899737	6	139264930	G	T	-3.71668907052282	-0.210089729325216	0.00146300684720237
ILMN_1798659	CCDC28A	6	rs9495288	6	139267769	T	C	-3.71668907052282	-0.210089729325216	0.00146300684720237
ILMN_1798659	CCDC28A	6	rs9495290	6	139280100	T	C	-3.71668907052282	-0.210089729325216	0.00146300684720237
ILMN_1798659	CCDC28A	6	rs6932315	6	139289891	T	C	-3.71668907052282	-0.210089729325216	0.00146300684720237
ILMN_1798659	CCDC28A	6	rs11962973	6	139294798	C	T	-3.71668907052282	-0.210089729325216	0.00146300684720237
ILMN_2216815	MAP7	6	rs7766700	6	137024174	T	A	2.15526646105551	0.14176904613323	0.0441769796853066
ILMN_2216815	MAP7	6	rs6937884	6	137025304	A	C	2.15526646105551	0.14176904613323	0.0441769796853066
ILMN_2216815	MAP7	6	rs6938120	6	137025466	G	C	2.15526646105551	0.14176904613323	0.0441769796853066
ILMN_2216815	MAP7	6	rs7768825	6	137025897	G	T	2.15526646105551	0.14176904613323	0.0441769796853066
ILMN_2216815	MAP7	6	rs7748629	6	137025919	G	C	2.15526646105551	0.14176904613323	0.0441769796853066
ILMN_2216815	MAP7	6	rs9321567	6	137026266	G	T	2.15526646105551	0.14176904613323	0.0441769796853066
ILMN_2216815	MAP7	6	rs9373172	6	137026782	A	G	2.15526646105551	0.14176904613323	0.0441769796853066
ILMN_2216815	MAP7	6	rs9389425	6	137027427	G	C	2.15526646105551	0.14176904613323	0.0441769796853066
ILMN_2216815	MAP7	6	rs9389426	6	137027445	T	C	2.15526646105551	0.14176904613323	0.0441769796853066
ILMN_2216815	MAP7	6	rs10484491	6	137027867	G	A	2.15526646105551	0.14176904613323	0.0441769796853066
ILMN_2216815	MAP7	6	rs4286798	6	137028020	C	G	2.15526646105551	0.14176904613323	0.0441769796853066
ILMN_2216815	MAP7	6	rs13220592	6	137028191	T	G	2.15526646105551	0.14176904613323	0.0441769796853066
ILMN_2216815	MAP7	6	rs4896213	6	137028707	A	G	2.15526646105551	0.14176904613323	0.0441769796853066
ILMN_2216815	MAP7	6	rs4896214	6	137028900	A	G	2.15526646105551	0.14176904613323	0.0441769796853066
ILMN_2216815	MAP7	6	rs9402841	6	137029821	T	C	2.15526646105551	0.14176904613323	0.0441769796853066
ILMN_2216815	MAP7	6	rs17710372	6	137030250	A	C	2.15526646105551	0.14176904613323	0.0441769796853066
ILMN_2216815	MAP7	6	rs6928243	6	137032493	T	C	2.15526646105551	0.14176904613323	0.0441769796853066
ILMN_2216815	MAP7	6	rs4895468	6	137032575	G	A	2.15526646105551	0.14176904613323	0.0441769796853066
ILMN_2216815	MAP7	6	rs9483941	6	137033415	G	A	2.15526646105551	0.14176904613323	0.0441769796853066
ILMN_2216815	MAP7	6	rs911185	6	137033706	T	C	2.15526646105551	0.14176904613323	0.0441769796853066
ILMN_2216815	MAP7	6	rs2014570	6	137033887	G	A	2.15526646105551	0.14176904613323	0.0441769796853066
ILMN_2216815	MAP7	6	rs2014569	6	137033896	C	T	2.15526646105551	0.14176904613323	0.0441769796853066
ILMN_2216815	MAP7	6	rs911182	6	137034464	C	T	2.15526646105551	0.14176904613323	0.0441769796853066
ILMN_2216815	MAP7	6	rs911180	6	137034551	T	C	2.15526646105551	0.14176904613323	0.0441769796853066
ILMN_2216815	MAP7	6	rs7773798	6	137035861	A	T	2.15526646105551	0.14176904613323	0.0441769796853066
ILMN_2216815	MAP7	6	rs6570089	6	137036080	A	T	2.15526646105551	0.14176904613323	0.0441769796853066
ILMN_2216815	MAP7	6	rs6570114	6	137252685	T	C	-2.232298757452	-0.119331958341615	0.0378285736999489
ILMN_2216815	MAP7	6	rs9389435	6	137075365	T	C	2.23820948275744	0.115192231067308	0.0373778056793109
ILMN_2216815	MAP7	6	rs6925405	6	137075983	G	A	2.23820948275744	0.115192231067308	0.0373778056793109
ILMN_2216815	MAP7	6	exm2270412	6	137076010	C	T	2.23820948275744	0.115192231067308	0.0373778056793109
ILMN_2216815	MAP7	6	rs72761	6	137454459	G	A	2.46404333626973	0.144386775692679	0.0234482402299304
ILMN_2216815	MAP7	6	rs276474	6	137456065	G	A	2.46404333626973	0.144386775692679	0.0234482402299304
ILMN_2216815	MAP7	6	rs202563	6	137461492	A	G	2.46404333626973	0.144386775692679	0.0234482402299304
ILMN_2216815	MAP7	6	rs156752	6	137463269	A	G	2.46404333626973	0.144386775692679	0.0234482402299304
ILMN_2216815	MAP7	6	rs156751	6	137463294	G	A	2.46404333626973	0.144386775692679	0.0234482402299304
ILMN_2216815	MAP7	6	rs17710825	6	137160506	G	A	2.5993651375072	0.215163418906643	0.017609062653879
ILMN_2216815	MAP7	6	rs35207757	6	137160815	A	G	2.5993651375072	0.215163418906643	0.017609062653879
ILMN_2216815	MAP7	6	rs2295592	6	137166650	G	A	2.5993651375072	0.215163418906643	0.017609062653879
ILMN_2216815	MAP7	6	rs71560616	6	137174259	G	A	2.5993651375072	0.215163418906643	0.017609062653879
ILMN_2216815	MAP7	6	rs13220415	6	137176085	A	G	2.5993651375072	0.215163418906643	0.017609062653879
ILMN_2216815	MAP7	6	rs72985570	6	137181086	T	C	2.5993651375072	0.215163418906643	0.017609062653879
ILMN_2216815	MAP7	6	rs35265594	6	137189311	G	C	2.5993651375072	0.215163418906643	0.017609062653879
ILMN_2216815	MAP7	6	rs13204996	6	137191825	G	C	2.5993651375072	0.215163418906643	0.017609062653879
ILMN_2216815	MAP7	6	rs34118640	6	137191970	A	G	2.5993651375072	0.215163418906643	0.017609062653879
ILMN_2216815	MAP7	6	rs13218636	6	137195182	A	G	2.5993651375072	0.215163418906643	0.017609062653879
ILMN_2216815	MAP7	6	rs36066822	6	137198013	G	A	2.5993651375072	0.215163418906643	0.017609062653879
ILMN_2216815	MAP7	6	rs34721682	6	137199535	G	A	2.5993651375072	0.215163418906643	0.017609062653879
ILMN_2216815	MAP7	6	rs17175271	6	137201999	A	G	2.5993651375072	0.215163418906643	0.017609062653879
ILMN_2216815	MAP7	6	rs1342643	6	137205972	C	T	2.5993651375072	0.215163418906643	0.017609062653879
ILMN_2216815	MAP7	6	rs34010687	6	137206325	G	A	2.5993651375072	0.215163418906643	0.017609062653879
ILMN_2216815	MAP7	6	rs13220892	6	137211488	G	C	2.5993651375072	0.215163418906643	0.017609062653879
ILMN_2216815	MAP7	6	exm580966	6	136687065	T	C	-2.62494715165402	-0.314449615544103	0.0166723298545839
ILMN_2216815	MAP7	6	rs9494600	6	137241328	T	C	-2.62714475310364	-0.144568364855373	0.0165941009917974
ILMN_1702691	TNFAIP3	6	rs12204850	6	139183879	A	G	2.10150756258818	0.455630234964396	0.0491673573152385
ILMN_1702691	TNFAIP3	6	rs12205077	6	139184362	A	G	2.10150756258818	0.455630234964396	0.0491673573152385
ILMN_1702691	TNFAIP3	6	rs12205026	6	139184382	G	C	2.10150756258818	0.455630234964396	0.0491673573152385
ILMN_1702691	TNFAIP3	6	rs4896412	6	139184478	C	A	2.10150756258818	0.455630234964396	0.0491673573152385
ILMN_1702691	TNFAIP3	6	rs4896413	6	139184640	A	T	2.10150756258818	0.455630234964396	0.0491673573152385
ILMN_1702691	TNFAIP3	6	rs12211862	6	139185884	G	A	2.10150756258818	0.455630234964396	0.0491673573152385
ILMN_1702691	TNFAIP3	6	rs12198757	6	139186457	T	C	2.10150756258818	0.455630234964396	0.0491673573152385
ILMN_1702691	TNFAIP3	6	rs12200274	6	139186751	T	C	2.10150756258818	0.455630234964396	0.0491673573152385
ILMN_1702691	TNFAIP3	6	rs12200387	6	139186961	G	C	2.10150756258818	0.455630234964396	0.0491673573152385
ILMN_1702691	TNFAIP3	6	rs12213988	6	139187231	G	A	2.10150756258818	0.455630234964396	0.0491673573152385
ILMN_1702691	TNFAIP3	6	rs12215577	6	139187656	G	A	2.10150756258818	0.455630234964396	0.0491673573152385
ILMN_1702691	TNFAIP3	6	rs12215681	6	139187866	G	A	2.10150756258818	0.455630234964396	0.0491673573152385
ILMN_1702691	TNFAIP3	6	rs10457680	6	139190959	A	C	2.10150756258818	0.455630234964396	0.0491673573152385
ILMN_1702691	TNFAIP3	6	rs11155017	6	139192425	C	T	2.10150756258818	0.455630234964396	0.0491673573152385
ILMN_1702691	TNFAIP3	6	rs9495277	6	139193041	C	G	2.10150756258818	0.455630234964396	0.0491673573152385
ILMN_1702691	TNFAIP3	6	rs10457681	6	139193565	G	A	2.10150756258818	0.455630234964396	0.0491673573152385
ILMN_1702691	TNFAIP3	6	rs10872499	6	139193603	G	A	2.10150756258818	0.455630234964396	0.0491673573152385
ILMN_1702691	TNFAIP3	6	rs10872500	6	139193673	C	T	2.10150756258818	0.455630234964396	0.0491673573152385
ILMN_1702691	TNFAIP3	6	rs9484210	6	139194792	G	C	2.10150756258818	0.455630234964396	0.0491673573152385
ILMN_1702691	TNFAIP3	6	rs9376263	6	137489626	T	C	2.1463142702216	0.553608857957732	0.0449746330929382
ILMN_1702691	TNFAIP3	6	rs1854155	6	137494269	G	A	2.1463142702216	0.553608857957732	0.0449746330929382
ILMN_1702691	TNFAIP3	6	rs6570136	6	137494622	A	G	2.1463142702216	0.553608857957732	0.0449746330929382
ILMN_1702691	TNFAIP3	6	rs742931	6	137495707	T	G	2.1463142702216	0.553608857957732	0.0449746330929382
ILMN_1702691	TNFAIP3	6	rs6570137	6	137498645	C	T	2.1463142702216	0.553608857957732	0.0449746330929382
ILMN_1702691	TNFAIP3	6	rs1891596	6	137501535	A	G	2.1463142702216	0.553608857957732	0.0449746330929382
ILMN_1702691	TNFAIP3	6	rs6570138	6	137501914	T	G	2.1463142702216	0.553608857957732	0.0449746330929382
ILMN_1702691	TNFAIP3	6	rs6570139	6	137502056	A	G	2.1463142702216	0.553608857957732	0.0449746330929382
ILMN_1702691	TNFAIP3	6	rs6907167	6	137503761	T	G	2.1463142702216	0.553608857957732	0.0449746330929382
ILMN_1702691	TNFAIP3	6	rs9402876	6	137509025	C	T	2.1463142702216	0.553608857957732	0.0449746330929382
ILMN_1702691	TNFAIP3	6	rs9402877	6	137509075	A	T	2.1463142702216	0.553608857957732	0.0449746330929382
ILMN_1702691	TNFAIP3	6	rs6933108	6	139199890	A	G	-2.14734291446897	-0.461675066492101	0.0448823170896391
ILMN_1702691	TNFAIP3	6	rs12530156	6	138273929	G	C	-2.15011400326047	-0.462154313012333	0.0446344826919718
ILMN_1702691	TNFAIP3	6	rs62434218	6	138274693	A	G	-2.15011400326047	-0.462154313012333	0.0446344826919718
ILMN_1702691	TNFAIP3	6	rs12190319	6	138275085	T	C	-2.15011400326047	-0.462154313012333	0.0446344826919718
ILMN_1702691	TNFAIP3	6	rs6899975	6	138275769	T	C	-2.15011400326047	-0.462154313012333	0.0446344826919718
ILMN_1702691	TNFAIP3	6	rs9767543	6	138277961	G	C	-2.15011400326047	-0.462154313012333	0.0446344826919718
ILMN_1702691	TNFAIP3	6	rs9767557	6	138277971	A	G	-2.15011400326047	-0.462154313012333	0.0446344826919718
ILMN_1702691	TNFAIP3	6	rs4628113	6	138278537	C	T	-2.15011400326047	-0.462154313012333	0.0446344826919718
ILMN_1702691	TNFAIP3	6	rs4364498	6	138279005	A	T	-2.15011400326047	-0.462154313012333	0.0446344826919718
ILMN_1702691	TNFAIP3	6	rs13207006	6	138280132	G	T	-2.15011400326047	-0.462154313012333	0.0446344826919718
ILMN_1702691	TNFAIP3	6	rs6570270	6	139053206	G	A	-2.16225935807565	-1.15695535337333	0.0435628935476695
ILMN_1702691	TNFAIP3	6	rs6570271	6	139053288	T	C	-2.16225935807565	-1.15695535337333	0.0435628935476695
ILMN_1702691	TNFAIP3	6	rs6932092	6	139053928	T	C	-2.16225935807565	-1.15695535337333	0.0435628935476695
ILMN_1702691	TNFAIP3	6	rs6939534	6	139055443	A	G	-2.16225935807565	-1.15695535337333	0.0435628935476695
ILMN_1702691	TNFAIP3	6	rs1188852	6	139192374	G	A	-2.16295290911075	-0.497034523435579	0.0435024150887487
ILMN_1702691	TNFAIP3	6	exm2266260	6	137508437	G	A	2.16309737642876	0.607300861620881	0.0434898270104308
ILMN_1702691	TNFAIP3	6	rs9402878	6	137509292	G	T	2.16309737642876	0.607300861620881	0.0434898270104308
ILMN_1702691	TNFAIP3	6	rs7774663	6	137510893	C	T	2.16309737642876	0.607300861620881	0.0434898270104308
ILMN_1702691	TNFAIP3	6	rs646807	6	137922827	A	G	-2.17094486894646	-0.580340252795487	0.0428110118648906
ILMN_1702691	TNFAIP3	6	rs6937076	6	139081227	C	T	-2.17222324987835	-1.16122804451745	0.0427013511613621
ILMN_1702691	TNFAIP3	6	rs6919276	6	139081791	T	A	-2.17222324987835	-1.16122804451745	0.0427013511613621
ILMN_1702691	TNFAIP3	6	rs4895543	6	139082445	T	C	-2.17222324987835	-1.16122804451745	0.0427013511613621
ILMN_1702691	TNFAIP3	6	rs78249719	6	137930272	C	T	2.21010847177476	0.811444378132114	0.0395657617302454
ILMN_1702691	TNFAIP3	6	rs1105088	6	137930558	T	C	2.21010847177476	0.811444378132114	0.0395657617302454
ILMN_1702691	TNFAIP3	6	rs958000	6	137931565	T	A	2.21010847177476	0.811444378132114	0.0395657617302454
ILMN_1702691	TNFAIP3	6	rs6930622	6	137797918	C	T	-2.2180391844733	-0.551779682558289	0.0389366683618576
ILMN_1702691	TNFAIP3	6	rs12198924	6	137801589	G	T	-2.2180391844733	-0.551779682558289	0.0389366683618576
ILMN_1702691	TNFAIP3	6	rs12191965	6	137801687	T	C	-2.2180391844733	-0.551779682558289	0.0389366683618576
ILMN_1702691	TNFAIP3	6	rs7767327	6	137801725	C	G	-2.2180391844733	-0.551779682558289	0.0389366683618576
ILMN_1702691	TNFAIP3	6	rs10457664	6	137804081	G	A	-2.2180391844733	-0.551779682558289	0.0389366683618576
ILMN_1702691	TNFAIP3	6	rs9376278	6	137804521	T	G	-2.2180391844733	-0.551779682558289	0.0389366683618576
ILMN_1702691	TNFAIP3	6	rs9376279	6	137804686	T	C	-2.2180391844733	-0.551779682558289	0.0389366683618576
ILMN_1702691	TNFAIP3	6	rs9376280	6	137805414	A	G	-2.2180391844733	-0.551779682558289	0.0389366683618576
ILMN_1702691	TNFAIP3	6	rs9321612	6	137806582	A	G	-2.2180391844733	-0.551779682558289	0.0389366683618576
ILMN_1702691	TNFAIP3	6	rs7759040	6	137517491	T	A	-2.22477203532548	-0.591784320170899	0.0384098071855584
ILMN_1702691	TNFAIP3	6	rs9389480	6	137520205	A	G	-2.22477203532548	-0.591784320170899	0.0384098071855584
ILMN_1702691	TNFAIP3	6	rs56251346	6	137520886	T	C	-2.22477203532548	-0.591784320170899	0.0384098071855584
ILMN_1702691	TNFAIP3	6	rs9389484	6	137529927	T	C	-2.22477203532548	-0.591784320170899	0.0384098071855584
ILMN_1702691	TNFAIP3	6	rs9376267	6	137531031	T	C	-2.22477203532548	-0.591784320170899	0.0384098071855584
ILMN_1702691	TNFAIP3	6	rs9402879	6	137531192	C	T	-2.22477203532548	-0.591784320170899	0.0384098071855584
ILMN_1702691	TNFAIP3	6	rs9376268	6	137532751	A	G	-2.22477203532548	-0.591784320170899	0.0384098071855584
ILMN_1702691	TNFAIP3	6	rs1157388	6	139195283	G	A	2.23362805321708	0.525474958121163	0.0377267649777438
ILMN_1702691	TNFAIP3	6	rs276471	6	137457557	G	A	-2.26999540465809	-0.466970249730344	0.0350372809715505
ILMN_1702691	TNFAIP3	6	rs2327871	6	138419207	G	A	2.27199494596868	0.562361533284043	0.0348946579719088
ILMN_1702691	TNFAIP3	6	rs9494937	6	138418015	A	G	2.31427979636334	0.587679969740097	0.0320012215053013
ILMN_1702691	TNFAIP3	6	rs9494938	6	138418382	C	T	2.31427979636334	0.587679969740097	0.0320012215053013
ILMN_1702691	TNFAIP3	6	rs1556639	6	138420573	C	G	2.31427979636334	0.587679969740097	0.0320012215053013
ILMN_1702691	TNFAIP3	6	rs34029435	6	138422236	A	G	2.31427979636334	0.587679969740097	0.0320012215053013
ILMN_1702691	TNFAIP3	6	rs57230984	6	138422331	C	T	2.31427979636334	0.587679969740097	0.0320012215053013
ILMN_1702691	TNFAIP3	6	rs7773663	6	138422857	T	C	2.31427979636334	0.587679969740097	0.0320012215053013
ILMN_1702691	TNFAIP3	6	rs9494939	6	138425299	A	T	2.31427979636334	0.587679969740097	0.0320012215053013
ILMN_1702691	TNFAIP3	6	rs9484114	6	138425783	T	C	2.31427979636334	0.587679969740097	0.0320012215053013
ILMN_1702691	TNFAIP3	6	rs952802	6	138426378	T	C	2.31427979636334	0.587679969740097	0.0320012215053013
ILMN_1702691	TNFAIP3	6	rs2327872	6	138426798	T	G	2.31427979636334	0.587679969740097	0.0320012215053013
ILMN_1702691	TNFAIP3	6	rs2327873	6	138426800	G	A	2.31427979636334	0.587679969740097	0.0320012215053013
ILMN_1702691	TNFAIP3	6	rs9484115	6	138426976	G	C	2.31427979636334	0.587679969740097	0.0320012215053013
ILMN_1702691	TNFAIP3	6	exm2266261	6	138427047	G	A	2.31427979636334	0.587679969740097	0.0320012215053013
ILMN_1702691	TNFAIP3	6	rs2152013	6	138427179	C	G	2.31427979636334	0.587679969740097	0.0320012215053013
ILMN_1702691	TNFAIP3	6	rs2152012	6	138427424	T	C	2.31427979636334	0.587679969740097	0.0320012215053013
ILMN_1702691	TNFAIP3	6	rs2152011	6	138427428	C	A	2.31427979636334	0.587679969740097	0.0320012215053013
ILMN_1702691	TNFAIP3	6	rs2327874	6	138430643	T	G	2.31427979636334	0.587679969740097	0.0320012215053013
ILMN_1702691	TNFAIP3	6	rs9494941	6	138431353	C	T	2.31427979636334	0.587679969740097	0.0320012215053013
ILMN_1702691	TNFAIP3	6	rs1931867	6	138440838	C	T	2.31427979636334	0.587679969740097	0.0320012215053013
ILMN_1702691	TNFAIP3	6	rs4895511	6	138443132	A	G	2.31427979636334	0.587679969740097	0.0320012215053013
ILMN_1702691	TNFAIP3	6	rs1334705	6	138443794	T	C	2.31427979636334	0.587679969740097	0.0320012215053013
ILMN_1702691	TNFAIP3	6	rs11966432	6	137902222	C	G	2.31909785317941	0.794595000792139	0.0316860053171796
ILMN_1702691	TNFAIP3	6	rs60638137	6	137902750	T	C	2.31909785317941	0.794595000792139	0.0316860053171796
ILMN_1702691	TNFAIP3	6	rs59020051	6	137902944	C	T	2.31909785317941	0.794595000792139	0.0316860053171796
ILMN_1702691	TNFAIP3	6	rs11970302	6	137903756	C	T	2.31909785317941	0.794595000792139	0.0316860053171796
ILMN_1702691	TNFAIP3	6	rs17261354	6	137907843	C	G	2.31909785317941	0.794595000792139	0.0316860053171796
ILMN_1702691	TNFAIP3	6	rs61070362	6	137908309	A	G	2.31909785317941	0.794595000792139	0.0316860053171796
ILMN_1702691	TNFAIP3	6	rs17261591	6	137919837	T	C	2.31909785317941	0.794595000792139	0.0316860053171796
ILMN_1702691	TNFAIP3	6	rs61535882	6	137920125	T	C	2.31909785317941	0.794595000792139	0.0316860053171796
ILMN_1702691	TNFAIP3	6	rs2876371	6	137920720	T	A	2.31909785317941	0.794595000792139	0.0316860053171796
ILMN_1702691	TNFAIP3	6	rs78258830	6	137921184	T	G	2.31909785317941	0.794595000792139	0.0316860053171796
ILMN_1702691	TNFAIP3	6	rs10080841	6	137924218	C	T	2.31909785317941	0.794595000792139	0.0316860053171796
ILMN_1702691	TNFAIP3	6	rs276469	6	137461880	T	C	-2.33300142476184	-0.499371460618103	0.030792424570894
ILMN_1702691	TNFAIP3	6	rs85462	6	137463154	G	C	-2.33300142476184	-0.499371460618103	0.030792424570894
ILMN_1702691	TNFAIP3	6	rs276467	6	137464218	A	G	-2.33300142476184	-0.499371460618103	0.030792424570894
ILMN_1702691	TNFAIP3	6	rs78050333	6	138126734	A	G	-2.33443788526864	-0.798682458357182	0.0307014466352587
ILMN_1702691	TNFAIP3	6	rs113237273	6	138129883	A	G	-2.33443788526864	-0.798682458357182	0.0307014466352587
ILMN_1702691	TNFAIP3	6	rs74793336	6	138130069	C	T	-2.33443788526864	-0.798682458357182	0.0307014466352587
ILMN_1702691	TNFAIP3	6	rs78650974	6	138130772	T	C	-2.33443788526864	-0.798682458357182	0.0307014466352587
ILMN_1702691	TNFAIP3	6	rs77724896	6	138139540	A	G	-2.33443788526864	-0.798682458357182	0.0307014466352587
ILMN_1702691	TNFAIP3	6	rs58187029	6	137913911	A	G	2.46045186630305	0.666749669511951	0.0236255632646419
ILMN_1702691	TNFAIP3	6	rs117140649	6	137913993	G	A	2.46045186630305	0.666749669511951	0.0236255632646419
ILMN_1702691	TNFAIP3	6	rs78690923	6	137916413	G	A	2.46045186630305	0.666749669511951	0.0236255632646419
ILMN_1702691	TNFAIP3	6	rs75311570	6	137916616	A	G	2.46045186630305	0.666749669511951	0.0236255632646419
ILMN_1702691	TNFAIP3	6	rs77166763	6	137917679	C	T	2.46045186630305	0.666749669511951	0.0236255632646419
ILMN_1702691	TNFAIP3	6	rs7748339	6	137899105	T	A	-2.87760580041674	-1.97714345902511	0.00964120777561285
ILMN_1702691	TNFAIP3	6	rs6570176	6	137900923	A	G	-2.87760580041674	-1.97714345902511	0.00964120777561285
ILMN_1702691	TNFAIP3	6	rs6570177	6	137901443	T	G	-2.87760580041674	-1.97714345902511	0.00964120777561285
ILMN_1702691	TNFAIP3	6	rs71560640	6	137904599	T	C	-2.87760580041674	-1.97714345902511	0.00964120777561285
ILMN_1702691	TNFAIP3	6	rs6903439	6	137904640	T	C	-2.87760580041674	-1.97714345902511	0.00964120777561285
ILMN_1702691	TNFAIP3	6	rs9494823	6	137905914	A	C	-2.87760580041674	-1.97714345902511	0.00964120777561285
ILMN_1702691	TNFAIP3	6	rs7762686	6	137906999	G	A	-2.87760580041674	-1.97714345902511	0.00964120777561285
ILMN_1702691	TNFAIP3	6	rs35574429	6	137908578	T	C	-2.87760580041674	-1.97714345902511	0.00964120777561285
ILMN_1702691	TNFAIP3	6	rs6908537	6	137911035	G	C	-2.87760580041674	-1.97714345902511	0.00964120777561285
ILMN_1702691	TNFAIP3	6	rs13214321	6	137912455	T	A	-2.87760580041674	-1.97714345902511	0.00964120777561285
ILMN_1702691	TNFAIP3	6	rs7772417	6	137921564	T	A	-2.87760580041674	-1.97714345902511	0.00964120777561285
ILMN_1702691	TNFAIP3	6	rs7759188	6	137922039	C	T	-2.87760580041674	-1.97714345902511	0.00964120777561285
ILMN_1702691	TNFAIP3	6	rs138228919	6	139082339	A	C	-2.87760580041674	-1.97714345902511	0.00964120777561285
ILMN_1702691	TNFAIP3	6	rs11759005	6	139084461	C	T	-2.87760580041674	-1.97714345902511	0.00964120777561285
ILMN_1702691	TNFAIP3	6	rs118098282	6	139085497	T	C	-2.87760580041674	-1.97714345902511	0.00964120777561285
ILMN_1702691	TNFAIP3	6	rs3934791	6	139085577	T	A	-2.87760580041674	-1.97714345902511	0.00964120777561285
ILMN_1702691	TNFAIP3	6	rs72985028	6	139088383	T	C	-2.87760580041674	-1.97714345902511	0.00964120777561285
ILMN_1702691	TNFAIP3	6	rs72985029	6	139088936	T	C	-2.87760580041674	-1.97714345902511	0.00964120777561285
ILMN_1702691	TNFAIP3	6	rs186496427	6	139089562	C	G	-2.87760580041674	-1.97714345902511	0.00964120777561285
ILMN_1702691	TNFAIP3	6	rs72985032	6	139091632	T	C	-2.87760580041674	-1.97714345902511	0.00964120777561285
ILMN_1702691	TNFAIP3	6	rs4895544	6	139093272	A	G	-2.87760580041674	-1.97714345902511	0.00964120777561285
ILMN_1702691	TNFAIP3	6	rs11154999	6	139094937	T	C	-2.87760580041674	-1.97714345902511	0.00964120777561285
ILMN_1702691	TNFAIP3	6	rs72985034	6	139095697	A	G	-2.87760580041674	-1.97714345902511	0.00964120777561285
ILMN_1702691	TNFAIP3	6	rs72985035	6	139095708	C	T	-2.87760580041674	-1.97714345902511	0.00964120777561285
ILMN_1702691	TNFAIP3	6	rs74792017	6	139097818	T	C	-2.87760580041674	-1.97714345902511	0.00964120777561285
ILMN_1702691	TNFAIP3	6	rs72985038	6	139098165	A	T	-2.87760580041674	-1.97714345902511	0.00964120777561285
ILMN_1702691	TNFAIP3	6	rs72985039	6	139098409	A	G	-2.87760580041674	-1.97714345902511	0.00964120777561285
ILMN_1702691	TNFAIP3	6	rs11756188	6	139099181	A	G	-2.87760580041674	-1.97714345902511	0.00964120777561285
ILMN_1702691	TNFAIP3	6	rs72985041	6	139099256	G	C	-2.87760580041674	-1.97714345902511	0.00964120777561285
ILMN_1702691	TNFAIP3	6	rs72985043	6	139099353	A	G	-2.87760580041674	-1.97714345902511	0.00964120777561285
ILMN_1702691	TNFAIP3	6	rs72985046	6	139099687	T	A	-2.87760580041674	-1.97714345902511	0.00964120777561285
ILMN_1702691	TNFAIP3	6	rs72985048	6	139101359	G	A	-2.87760580041674	-1.97714345902511	0.00964120777561285
ILMN_1702691	TNFAIP3	6	rs72985049	6	139101617	A	G	-2.87760580041674	-1.97714345902511	0.00964120777561285
ILMN_1702691	TNFAIP3	6	rs147672509	6	139101909	T	C	-2.87760580041674	-1.97714345902511	0.00964120777561285
ILMN_1702691	TNFAIP3	6	rs72985051	6	139102253	A	G	-2.87760580041674	-1.97714345902511	0.00964120777561285
ILMN_1702691	TNFAIP3	6	rs72985053	6	139103524	G	A	-2.87760580041674	-1.97714345902511	0.00964120777561285
ILMN_1702691	TNFAIP3	6	rs72985055	6	139105121	T	C	-2.87760580041674	-1.97714345902511	0.00964120777561285
ILMN_1702691	TNFAIP3	6	rs141800865	6	139107958	A	G	-2.87760580041674	-1.97714345902511	0.00964120777561285
ILMN_1702691	TNFAIP3	6	rs72985064	6	139109030	G	T	-2.87760580041674	-1.97714345902511	0.00964120777561285
ILMN_1702691	TNFAIP3	6	rs72985065	6	139112646	G	A	-2.87760580041674	-1.97714345902511	0.00964120777561285
ILMN_1702691	TNFAIP3	6	rs72985070	6	139115544	C	G	-2.87760580041674	-1.97714345902511	0.00964120777561285
ILMN_1702691	TNFAIP3	6	rs72985072	6	139119128	A	G	-2.87760580041674	-1.97714345902511	0.00964120777561285
ILMN_1702691	TNFAIP3	6	rs72985073	6	139119277	A	G	-2.87760580041674	-1.97714345902511	0.00964120777561285
ILMN_1702691	TNFAIP3	6	rs11753619	6	139119859	A	G	-2.87760580041674	-1.97714345902511	0.00964120777561285
ILMN_1702691	TNFAIP3	6	rs11753707	6	139120254	T	G	-2.87760580041674	-1.97714345902511	0.00964120777561285
ILMN_1702691	TNFAIP3	6	rs72985081	6	139123885	A	T	-2.87760580041674	-1.97714345902511	0.00964120777561285
ILMN_1702691	TNFAIP3	6	rs11758074	6	139131982	C	G	-2.87760580041674	-1.97714345902511	0.00964120777561285
ILMN_1702691	TNFAIP3	6	rs11752309	6	139147877	T	C	-2.87760580041674	-1.97714345902511	0.00964120777561285
ILMN_1702691	TNFAIP3	6	rs75830647	6	139162216	A	G	-2.87760580041674	-1.97714345902511	0.00964120777561285
ILMN_1702691	TNFAIP3	6	rs79224095	6	139162765	T	G	-2.87760580041674	-1.97714345902511	0.00964120777561285
ILMN_1702691	TNFAIP3	6	rs55646272	6	139164181	C	T	-2.87760580041674	-1.97714345902511	0.00964120777561285
ILMN_1702691	TNFAIP3	6	rs77322966	6	139165458	C	T	-2.87760580041674	-1.97714345902511	0.00964120777561285
ILMN_1702691	TNFAIP3	6	rs116963615	6	139165831	C	T	-2.87760580041674	-1.97714345902511	0.00964120777561285
ILMN_1702691	TNFAIP3	6	rs6940105	6	139166438	A	G	-2.87760580041674	-1.97714345902511	0.00964120777561285
ILMN_1702691	TNFAIP3	6	rs74431331	6	139166887	T	G	-2.87760580041674	-1.97714345902511	0.00964120777561285
ILMN_1702691	TNFAIP3	6	rs73557278	6	139176986	A	G	-2.87760580041674	-1.97714345902511	0.00964120777561285
ILMN_1702691	TNFAIP3	6	rs75247295	6	139177054	T	C	-2.87760580041674	-1.97714345902511	0.00964120777561285
ILMN_1702691	TNFAIP3	6	rs79501372	6	139177069	C	T	-2.87760580041674	-1.97714345902511	0.00964120777561285
ILMN_1702691	TNFAIP3	6	rs276507	6	137358584	G	A	-3.00223007180722	-0.653595821438903	0.00732546103875052
ILMN_1702691	TNFAIP3	6	rs276508	6	137359394	T	C	-3.00223007180722	-0.653595821438903	0.00732546103875052
ILMN_1702691	TNFAIP3	6	rs276510	6	137361532	A	G	-3.00223007180722	-0.653595821438903	0.00732546103875052
ILMN_1702691	TNFAIP3	6	rs276511	6	137361670	G	A	-3.00223007180722	-0.653595821438903	0.00732546103875052
ILMN_1702691	TNFAIP3	6	rs276513	6	137362738	C	A	-3.00223007180722	-0.653595821438903	0.00732546103875052
ILMN_1702691	TNFAIP3	6	rs276515	6	137366411	T	C	-3.00223007180722	-0.653595821438903	0.00732546103875052
ILMN_1702691	TNFAIP3	6	rs276524	6	137369088	A	T	-3.00223007180722	-0.653595821438903	0.00732546103875052
ILMN_1702691	TNFAIP3	6	rs7749390	6	137540370	G	A	-3.01279028350159	-0.612444523677422	0.00715607677470323
ILMN_1702691	TNFAIP3	6	rs28385694	6	137478647	T	C	-3.20216978492831	-2.12464558370695	0.00469131322408021
ILMN_1702691	TNFAIP3	6	exm581368	6	137482840	G	A	-3.20216978492831	-2.12464558370695	0.00469131322408021
ILMN_1886537	NA	NA	rs9376263	6	137489626	T	C	-2.13608503555017	-0.334161938956479	0.0459021087477535
ILMN_1886537	NA	NA	rs1854155	6	137494269	G	A	-2.13608503555017	-0.334161938956479	0.0459021087477535
ILMN_1886537	NA	NA	rs6570136	6	137494622	A	G	-2.13608503555017	-0.334161938956479	0.0459021087477535
ILMN_1886537	NA	NA	rs742931	6	137495707	T	G	-2.13608503555017	-0.334161938956479	0.0459021087477535
ILMN_1886537	NA	NA	rs6570137	6	137498645	C	T	-2.13608503555017	-0.334161938956479	0.0459021087477535
ILMN_1886537	NA	NA	rs1891596	6	137501535	A	G	-2.13608503555017	-0.334161938956479	0.0459021087477535
ILMN_1886537	NA	NA	rs6570138	6	137501914	T	G	-2.13608503555017	-0.334161938956479	0.0459021087477535
ILMN_1886537	NA	NA	rs6570139	6	137502056	A	G	-2.13608503555017	-0.334161938956479	0.0459021087477535
ILMN_1886537	NA	NA	rs6907167	6	137503761	T	G	-2.13608503555017	-0.334161938956479	0.0459021087477535
ILMN_1886537	NA	NA	rs9402876	6	137509025	C	T	-2.13608503555017	-0.334161938956479	0.0459021087477535
ILMN_1886537	NA	NA	rs9402877	6	137509075	A	T	-2.13608503555017	-0.334161938956479	0.0459021087477535
ILMN_1886537	NA	NA	rs1321477	6	137041833	C	T	-2.16031512078029	-0.284745126339232	0.0437328422638999
ILMN_1886537	NA	NA	rs9399193	6	137042066	T	C	-2.16031512078029	-0.284745126339232	0.0437328422638999
ILMN_1886537	NA	NA	rs9389429	6	137042403	T	C	-2.16031512078029	-0.284745126339232	0.0437328422638999
ILMN_1886537	NA	NA	rs11757248	6	137042892	G	A	-2.16031512078029	-0.284745126339232	0.0437328422638999
ILMN_1886537	NA	NA	rs11757232	6	137042990	C	T	-2.16031512078029	-0.284745126339232	0.0437328422638999
ILMN_1886537	NA	NA	rs12524861	6	137043438	A	G	-2.16031512078029	-0.284745126339232	0.0437328422638999
ILMN_1886537	NA	NA	rs9494561	6	137043589	T	C	-2.16031512078029	-0.284745126339232	0.0437328422638999
ILMN_1886537	NA	NA	rs12525244	6	137043721	A	T	-2.16031512078029	-0.284745126339232	0.0437328422638999
ILMN_1886537	NA	NA	rs9376225	6	137044020	A	G	-2.16031512078029	-0.284745126339232	0.0437328422638999
ILMN_1886537	NA	NA	rs9389430	6	137044321	C	T	-2.16031512078029	-0.284745126339232	0.0437328422638999
ILMN_1886537	NA	NA	rs6570090	6	137045198	C	T	-2.16031512078029	-0.284745126339232	0.0437328422638999
ILMN_1886537	NA	NA	rs4896218	6	137045476	A	G	-2.16031512078029	-0.284745126339232	0.0437328422638999
ILMN_1886537	NA	NA	rs2224378	6	137046148	T	A	-2.16031512078029	-0.284745126339232	0.0437328422638999
ILMN_1886537	NA	NA	rs1581713	6	137046480	T	C	-2.16031512078029	-0.284745126339232	0.0437328422638999
ILMN_1886537	NA	NA	rs9373173	6	137046751	A	G	-2.16031512078029	-0.284745126339232	0.0437328422638999
ILMN_1886537	NA	NA	rs9402843	6	137047196	C	G	-2.16031512078029	-0.284745126339232	0.0437328422638999
ILMN_1886537	NA	NA	rs9389431	6	137047357	C	A	-2.16031512078029	-0.284745126339232	0.0437328422638999
ILMN_1886537	NA	NA	rs9385771	6	137048037	A	T	-2.16031512078029	-0.284745126339232	0.0437328422638999
ILMN_1886537	NA	NA	rs720345	6	137048261	G	A	-2.16031512078029	-0.284745126339232	0.0437328422638999
ILMN_1886537	NA	NA	rs720344	6	137048442	G	C	-2.16031512078029	-0.284745126339232	0.0437328422638999
ILMN_1886537	NA	NA	rs2327757	6	137048837	A	G	-2.16031512078029	-0.284745126339232	0.0437328422638999
ILMN_1886537	NA	NA	rs2876345	6	137048914	C	G	-2.16031512078029	-0.284745126339232	0.0437328422638999
ILMN_1886537	NA	NA	rs2876346	6	137048966	G	A	-2.16031512078029	-0.284745126339232	0.0437328422638999
ILMN_1886537	NA	NA	rs2327758	6	137049061	T	C	-2.16031512078029	-0.284745126339232	0.0437328422638999
ILMN_1886537	NA	NA	rs9385772	6	137049355	T	C	-2.16031512078029	-0.284745126339232	0.0437328422638999
ILMN_1886537	NA	NA	rs6906091	6	137049755	A	T	-2.16031512078029	-0.284745126339232	0.0437328422638999
ILMN_1886537	NA	NA	rs9376226	6	137049833	A	T	-2.16031512078029	-0.284745126339232	0.0437328422638999
ILMN_1886537	NA	NA	rs9285484	6	137050554	A	G	-2.16031512078029	-0.284745126339232	0.0437328422638999
ILMN_1886537	NA	NA	rs6570091	6	137050896	T	C	-2.16031512078029	-0.284745126339232	0.0437328422638999
ILMN_1886537	NA	NA	rs6936533	6	137051471	T	A	-2.16031512078029	-0.284745126339232	0.0437328422638999
ILMN_1886537	NA	NA	rs11154881	6	137051560	G	A	-2.16031512078029	-0.284745126339232	0.0437328422638999
ILMN_1886537	NA	NA	rs11759585	6	137051599	C	T	-2.16031512078029	-0.284745126339232	0.0437328422638999
ILMN_1886537	NA	NA	rs6941389	6	137051841	T	C	-2.16031512078029	-0.284745126339232	0.0437328422638999
ILMN_1886537	NA	NA	rs6941553	6	137051928	T	C	-2.16031512078029	-0.284745126339232	0.0437328422638999
ILMN_1886537	NA	NA	rs7761520	6	137053177	G	T	-2.16031512078029	-0.284745126339232	0.0437328422638999
ILMN_1886537	NA	NA	rs2327759	6	137053392	G	T	-2.16031512078029	-0.284745126339232	0.0437328422638999
ILMN_1886537	NA	NA	rs6570095	6	137054429	T	C	-2.16031512078029	-0.284745126339232	0.0437328422638999
ILMN_1886537	NA	NA	rs9784881	6	137055819	G	T	-2.16031512078029	-0.284745126339232	0.0437328422638999
ILMN_1886537	NA	NA	rs6911217	6	137056229	A	G	-2.16031512078029	-0.284745126339232	0.0437328422638999
ILMN_1886537	NA	NA	rs12173676	6	137056501	T	A	-2.16031512078029	-0.284745126339232	0.0437328422638999
ILMN_1886537	NA	NA	rs7753851	6	137056955	C	T	-2.16031512078029	-0.284745126339232	0.0437328422638999
ILMN_1886537	NA	NA	rs7774334	6	137057061	T	C	-2.16031512078029	-0.284745126339232	0.0437328422638999
ILMN_1886537	NA	NA	rs9483945	6	137057373	G	A	-2.16031512078029	-0.284745126339232	0.0437328422638999
ILMN_1886537	NA	NA	rs1570055	6	137059703	C	T	-2.16031512078029	-0.284745126339232	0.0437328422638999
ILMN_1886537	NA	NA	rs1570056	6	137059927	T	C	-2.16031512078029	-0.284745126339232	0.0437328422638999
ILMN_1886537	NA	NA	rs11154883	6	137059950	G	A	-2.16031512078029	-0.284745126339232	0.0437328422638999
ILMN_1886537	NA	NA	rs2876347	6	137064505	A	G	-2.16031512078029	-0.284745126339232	0.0437328422638999
ILMN_1886537	NA	NA	rs1819155	6	137065789	G	A	-2.16031512078029	-0.284745126339232	0.0437328422638999
ILMN_1886537	NA	NA	rs6570098	6	137071655	G	A	-2.16031512078029	-0.284745126339232	0.0437328422638999
ILMN_1886537	NA	NA	rs9321544	6	136229351	T	C	-2.23770557965604	-0.32920749714422	0.0374160414114508
ILMN_1886537	NA	NA	rs6899330	6	136236826	T	C	-2.23770557965604	-0.32920749714422	0.0374160414114508
ILMN_1886537	NA	NA	rs1342244	6	136239530	A	G	-2.23770557965604	-0.32920749714422	0.0374160414114508
ILMN_1886537	NA	NA	rs6929273	6	136241577	T	C	-2.23770557965604	-0.32920749714422	0.0374160414114508
ILMN_1886537	NA	NA	rs79615930	6	137834392	T	G	-2.45751863010816	-0.774760452187198	0.0237713179770962
ILMN_1886537	NA	NA	rs141137774	6	137857959	G	A	-2.45751863010816	-0.774760452187198	0.0237713179770962
ILMN_1886537	NA	NA	rs78140768	6	137859147	C	G	-2.45751863010816	-0.774760452187198	0.0237713179770962
ILMN_1886537	NA	NA	rs80080795	6	137864827	T	C	-2.45751863010816	-0.774760452187198	0.0237713179770962
ILMN_1886537	NA	NA	rs13217897	6	137471327	A	G	-2.61029245815355	-0.526644756562787	0.0172030007531617
ILMN_1886537	NA	NA	rs11154913	6	137474838	G	A	-2.61029245815355	-0.526644756562787	0.0172030007531617
ILMN_1886537	NA	NA	rs12664889	6	137481612	A	C	-2.61029245815355	-0.526644756562787	0.0172030007531617
ILMN_1886537	NA	NA	rs1961618	6	137485855	T	C	-2.61029245815355	-0.526644756562787	0.0172030007531617
ILMN_1886537	NA	NA	rs13193435	6	137490546	A	C	-2.61029245815355	-0.526644756562787	0.0172030007531617
ILMN_1886537	NA	NA	rs13197049	6	137491211	T	A	-2.61029245815355	-0.526644756562787	0.0172030007531617
ILMN_1886537	NA	NA	rs7766677	6	137500716	C	A	-2.61029245815355	-0.526644756562787	0.0172030007531617
ILMN_1886537	NA	NA	rs7749054	6	137500786	G	T	-2.61029245815355	-0.526644756562787	0.0172030007531617
ILMN_1886537	NA	NA	rs17175239	6	137510460	G	A	-2.61029245815355	-0.526644756562787	0.0172030007531617
ILMN_1886537	NA	NA	rs9389435	6	137075365	T	C	-2.7516037331697	-0.348399221627804	0.0126907590623212
ILMN_1886537	NA	NA	rs6925405	6	137075983	G	A	-2.7516037331697	-0.348399221627804	0.0126907590623212
ILMN_1886537	NA	NA	exm2270412	6	137076010	C	T	-2.7516037331697	-0.348399221627804	0.0126907590623212
ILMN_1886537	NA	NA	rs10484798	6	137470756	C	T	-3.14903216428719	-0.575262790359813	0.00528395457999206
ILMN_1886537	NA	NA	rs28362847	6	137492804	A	G	-3.14903216428719	-0.575262790359813	0.00528395457999206
ILMN_1666891	RP11-12A2.3	6	rs60376700	6	139133041	T	G	2.11107673021098	0.254810885491608	0.048243251769067
ILMN_1666891	RP11-12A2.3	6	rs57988155	6	139140668	T	C	2.11107673021098	0.254810885491608	0.048243251769067
ILMN_1666891	RP11-12A2.3	6	rs17067939	6	139147346	T	C	2.11107673021098	0.254810885491608	0.048243251769067
ILMN_1666891	RP11-12A2.3	6	rs9389622	6	139149468	G	A	2.11107673021098	0.254810885491608	0.048243251769067
ILMN_1666891	RP11-12A2.3	6	rs9403006	6	139150828	A	G	2.11107673021098	0.254810885491608	0.048243251769067
ILMN_1666891	RP11-12A2.3	6	rs9376373	6	139151099	A	G	2.11107673021098	0.254810885491608	0.048243251769067
ILMN_1666891	RP11-12A2.3	6	rs9403007	6	139151907	A	C	2.11107673021098	0.254810885491608	0.048243251769067
ILMN_1666891	RP11-12A2.3	6	rs9403008	6	139152705	T	C	2.11107673021098	0.254810885491608	0.048243251769067
ILMN_1666891	RP11-12A2.3	6	rs9389624	6	139153788	A	G	2.11107673021098	0.254810885491608	0.048243251769067
ILMN_1666891	RP11-12A2.3	6	rs1106972	6	139124604	A	C	2.23420605340488	0.18583617936876	0.0376825753800031
ILMN_1666891	RP11-12A2.3	6	rs7754374	6	139127558	T	C	2.23420605340488	0.18583617936876	0.0376825753800031
ILMN_1666891	RP11-12A2.3	6	rs9376370	6	139131118	A	G	2.23420605340488	0.18583617936876	0.0376825753800031
ILMN_1666891	RP11-12A2.3	6	rs9376371	6	139131794	G	A	2.23420605340488	0.18583617936876	0.0376825753800031
ILMN_1666891	RP11-12A2.3	6	rs9399256	6	139131996	A	G	2.23420605340488	0.18583617936876	0.0376825753800031
ILMN_1666891	RP11-12A2.3	6	rs66754645	6	139122916	A	C	2.33584058446787	0.240009952752654	0.0306128474678956
ILMN_1666891	RP11-12A2.3	6	rs9389651	6	139366892	T	C	2.38904734853749	0.16142756348149	0.0274222121463414
ILMN_1666891	RP11-12A2.3	6	rs7769010	6	139369543	C	T	2.38904734853749	0.16142756348149	0.0274222121463414
ILMN_1666891	RP11-12A2.3	6	rs2498644	6	139369594	T	C	2.38904734853749	0.16142756348149	0.0274222121463414
ILMN_1666891	RP11-12A2.3	6	rs62441852	6	139356848	C	G	2.41639382835174	0.161284538538265	0.0259054650347379
ILMN_1666891	RP11-12A2.3	6	rs4896421	6	139358208	G	A	2.41639382835174	0.161284538538265	0.0259054650347379
ILMN_1666891	RP11-12A2.3	6	rs4896422	6	139358296	T	G	2.41639382835174	0.161284538538265	0.0259054650347379
ILMN_1666891	RP11-12A2.3	6	rs7756186	6	139358479	T	C	2.41639382835174	0.161284538538265	0.0259054650347379
ILMN_1666891	RP11-12A2.3	6	rs7761206	6	139359452	G	A	2.41639382835174	0.161284538538265	0.0259054650347379
ILMN_1666891	RP11-12A2.3	6	rs56247015	6	139360454	G	A	2.41639382835174	0.161284538538265	0.0259054650347379
ILMN_1666891	RP11-12A2.3	6	rs2498643	6	139361073	A	G	2.41639382835174	0.161284538538265	0.0259054650347379
ILMN_1666891	RP11-12A2.3	6	rs2504377	6	139361937	T	C	2.41639382835174	0.161284538538265	0.0259054650347379
ILMN_1666891	RP11-12A2.3	6	rs9484230	6	139362045	G	T	2.41639382835174	0.161284538538265	0.0259054650347379
ILMN_1666891	RP11-12A2.3	6	rs3813331	6	139355158	G	A	-2.45046723500852	-0.321470983676229	0.0241251589552778
ILMN_1666891	RP11-12A2.3	6	rs56029058	6	139358862	T	C	-2.45046723500852	-0.321470983676229	0.0241251589552778
ILMN_1666891	RP11-12A2.3	6	rs56049150	6	139362833	G	A	-2.45046723500852	-0.321470983676229	0.0241251589552778
ILMN_1666891	RP11-12A2.3	6	rs7764219	6	139362975	A	T	-2.45046723500852	-0.321470983676229	0.0241251589552778
ILMN_1666891	RP11-12A2.3	6	rs62441856	6	139366843	A	T	-2.45046723500852	-0.321470983676229	0.0241251589552778
ILMN_1666891	RP11-12A2.3	6	rs9376393	6	139325711	C	T	2.61369041048224	0.224440799693432	0.017078549399559
ILMN_2222768	REPS1	6	rs4896378	6	138933559	G	T	2.1469852106112	0.211791358197394	0.0449143997512467
ILMN_2222768	REPS1	6	rs9376443	6	139976184	A	C	-2.20930476813786	-0.318149856087531	0.0396300315735494
ILMN_2222768	REPS1	6	rs6930395	6	139593772	C	T	2.23242313947657	0.275525786642143	0.0378190367829436
ILMN_2222768	REPS1	6	rs17068468	6	139598319	C	A	2.23242313947657	0.275525786642143	0.0378190367829436
ILMN_2222768	REPS1	6	rs11965233	6	139599209	T	C	2.23242313947657	0.275525786642143	0.0378190367829436
ILMN_2222768	REPS1	6	rs6930047	6	138879084	C	T	2.23658691191667	0.34075169641453	0.0375010534326474
ILMN_2222768	REPS1	6	rs2498659	6	139422158	T	C	-2.26614757076248	-0.499565888926162	0.0353132513941742
ILMN_2222768	REPS1	6	rs654689	6	139834869	G	A	-2.28136641822374	-0.204129484416744	0.0342333163220864
ILMN_2222768	REPS1	6	rs2908522	6	139835399	C	G	-2.28136641822374	-0.204129484416744	0.0342333163220864
ILMN_2222768	REPS1	6	rs71562509	6	139835423	G	T	-2.28136641822374	-0.204129484416744	0.0342333163220864
ILMN_2222768	REPS1	6	rs17585887	6	139835498	T	C	-2.28136641822374	-0.204129484416744	0.0342333163220864
ILMN_2222768	REPS1	6	rs17585915	6	139835604	T	G	-2.28136641822374	-0.204129484416744	0.0342333163220864
ILMN_2222768	REPS1	6	rs668459	6	139835689	C	T	-2.28136641822374	-0.204129484416744	0.0342333163220864
ILMN_2222768	REPS1	6	rs672457	6	139836562	G	A	-2.28136641822374	-0.204129484416744	0.0342333163220864
ILMN_2222768	REPS1	6	rs7749041	6	139062907	A	G	-2.32062061076707	-0.225249205367392	0.031586979821377
ILMN_2222768	REPS1	6	rs2498639	6	139345136	C	T	-2.32397975670725	-0.702325508414532	0.0313695456747312
ILMN_2222768	REPS1	6	rs4243459	6	139345749	C	T	-2.32397975670725	-0.702325508414532	0.0313695456747312
ILMN_2222768	REPS1	6	rs9321695	6	139350640	A	G	-2.32397975670725	-0.702325508414532	0.0313695456747312
ILMN_2222768	REPS1	6	rs6928096	6	139362711	T	C	-2.32397975670725	-0.702325508414532	0.0313695456747312
ILMN_2222768	REPS1	6	rs7748150	6	139369216	A	G	-2.32397975670725	-0.702325508414532	0.0313695456747312
ILMN_2222768	REPS1	6	rs4392734	6	139373540	C	T	-2.32397975670725	-0.702325508414532	0.0313695456747312
ILMN_2222768	REPS1	6	rs2498645	6	139376879	A	C	-2.32397975670725	-0.702325508414532	0.0313695456747312
ILMN_2222768	REPS1	6	rs2498648	6	139381285	G	A	-2.32397975670725	-0.702325508414532	0.0313695456747312
ILMN_2222768	REPS1	6	rs2504379	6	139382555	G	A	-2.32397975670725	-0.702325508414532	0.0313695456747312
ILMN_2222768	REPS1	6	rs2504380	6	139383803	A	G	-2.32397975670725	-0.702325508414532	0.0313695456747312
ILMN_2222768	REPS1	6	rs4371853	6	139386487	A	T	-2.32397975670725	-0.702325508414532	0.0313695456747312
ILMN_2222768	REPS1	6	rs2498676	6	139390459	G	A	-2.32397975670725	-0.702325508414532	0.0313695456747312
ILMN_2222768	REPS1	6	rs2473525	6	139391809	T	C	-2.32397975670725	-0.702325508414532	0.0313695456747312
ILMN_2222768	REPS1	6	rs2473533	6	139393255	G	A	-2.32397975670725	-0.702325508414532	0.0313695456747312
ILMN_2222768	REPS1	6	rs2498633	6	139395556	T	C	-2.32397975670725	-0.702325508414532	0.0313695456747312
ILMN_2222768	REPS1	6	rs2498637	6	139397419	C	G	-2.32397975670725	-0.702325508414532	0.0313695456747312
ILMN_2222768	REPS1	6	rs2498638	6	139397459	G	A	-2.32397975670725	-0.702325508414532	0.0313695456747312
ILMN_2222768	REPS1	6	rs2473499	6	139402795	A	G	-2.32397975670725	-0.702325508414532	0.0313695456747312
ILMN_2222768	REPS1	6	rs2473500	6	139403783	A	G	-2.32397975670725	-0.702325508414532	0.0313695456747312
ILMN_2222768	REPS1	6	rs1852967	6	139404352	G	C	-2.32397975670725	-0.702325508414532	0.0313695456747312
ILMN_2222768	REPS1	6	rs75530933	6	139407128	G	A	-2.32397975670725	-0.702325508414532	0.0313695456747312
ILMN_2222768	REPS1	6	rs2498650	6	139413593	T	C	-2.32397975670725	-0.702325508414532	0.0313695456747312
ILMN_2222768	REPS1	6	rs2473508	6	139413884	A	G	-2.32397975670725	-0.702325508414532	0.0313695456747312
ILMN_2222768	REPS1	6	rs2473511	6	139420801	A	G	-2.32397975670725	-0.702325508414532	0.0313695456747312
ILMN_2222768	REPS1	6	rs2498653	6	139420851	G	C	-2.32397975670725	-0.702325508414532	0.0313695456747312
ILMN_2222768	REPS1	6	rs2498654	6	139420878	T	C	-2.32397975670725	-0.702325508414532	0.0313695456747312
ILMN_2222768	REPS1	6	rs2498655	6	139420995	T	C	-2.32397975670725	-0.702325508414532	0.0313695456747312
ILMN_2222768	REPS1	6	rs2498656	6	139421113	T	C	-2.32397975670725	-0.702325508414532	0.0313695456747312
ILMN_2222768	REPS1	6	rs2473512	6	139421208	A	G	-2.32397975670725	-0.702325508414532	0.0313695456747312
ILMN_2222768	REPS1	6	rs2498657	6	139421263	G	A	-2.32397975670725	-0.702325508414532	0.0313695456747312
ILMN_2222768	REPS1	6	rs2498658	6	139421480	T	C	-2.32397975670725	-0.702325508414532	0.0313695456747312
ILMN_2222768	REPS1	6	rs4481452	6	138872645	T	C	2.33384002036998	0.227422399532595	0.0307392819763293
ILMN_2222768	REPS1	6	rs72984647	6	138426137	A	G	-2.36514217794832	-0.355977411576945	0.0288154290334979
ILMN_2222768	REPS1	6	rs72984652	6	138427189	G	A	-2.36514217794832	-0.355977411576945	0.0288154290334979
ILMN_2222768	REPS1	6	rs12663855	6	138435408	G	C	-2.36514217794832	-0.355977411576945	0.0288154290334979
ILMN_2222768	REPS1	6	rs12528432	6	138441047	A	G	-2.36514217794832	-0.355977411576945	0.0288154290334979
ILMN_2222768	REPS1	6	rs12664519	6	138441775	A	G	-2.36514217794832	-0.355977411576945	0.0288154290334979
ILMN_2222768	REPS1	6	rs79041683	6	138445340	A	G	-2.36514217794832	-0.355977411576945	0.0288154290334979
ILMN_2222768	REPS1	6	rs112021110	6	138446557	C	T	-2.36514217794832	-0.355977411576945	0.0288154290334979
ILMN_2222768	REPS1	6	rs1334704	6	138448758	C	A	-2.36514217794832	-0.355977411576945	0.0288154290334979
ILMN_2222768	REPS1	6	rs7772404	6	138449043	C	T	-2.36514217794832	-0.355977411576945	0.0288154290334979
ILMN_2222768	REPS1	6	rs7752754	6	138449263	A	G	-2.36514217794832	-0.355977411576945	0.0288154290334979
ILMN_2222768	REPS1	6	rs7773257	6	138449555	C	T	-2.36514217794832	-0.355977411576945	0.0288154290334979
ILMN_2222768	REPS1	6	rs72984688	6	138450153	A	G	-2.36514217794832	-0.355977411576945	0.0288154290334979
ILMN_2222768	REPS1	6	rs12661738	6	138450605	A	T	-2.36514217794832	-0.355977411576945	0.0288154290334979
ILMN_2222768	REPS1	6	rs12660248	6	138450672	A	G	-2.36514217794832	-0.355977411576945	0.0288154290334979
ILMN_2222768	REPS1	6	rs55819060	6	138450906	C	T	-2.36514217794832	-0.355977411576945	0.0288154290334979
ILMN_2222768	REPS1	6	rs76426328	6	138280228	G	A	-2.3927304042781	-0.718345022029423	0.0272132199331184
ILMN_2222768	REPS1	6	rs146123284	6	138908255	A	G	-2.3927304042781	-0.718345022029423	0.0272132199331184
ILMN_2222768	REPS1	6	rs73777625	6	139624780	C	T	-2.3927304042781	-0.718345022029423	0.0272132199331184
ILMN_2222768	REPS1	6	rs7744596	6	139624909	G	T	-2.3927304042781	-0.718345022029423	0.0272132199331184
ILMN_2222768	REPS1	6	rs4407736	6	139625928	A	G	-2.3927304042781	-0.718345022029423	0.0272132199331184
ILMN_2222768	REPS1	6	rs4895532	6	138865324	T	C	2.39893957494575	0.224273971807444	0.0268642413157193
ILMN_2222768	REPS1	6	rs7742292	6	138864489	C	T	2.42779671338431	0.233230989656447	0.0252964438373841
ILMN_2222768	REPS1	6	rs9399243	6	138864637	T	C	2.42779671338431	0.233230989656447	0.0252964438373841
ILMN_2222768	REPS1	6	rs757631	6	139744270	T	C	-2.50228700712747	-0.24637477109819	0.02163583449749
ILMN_2222768	REPS1	6	rs9402996	6	139051932	G	A	-2.55725223758301	-0.275832395857094	0.0192603284200452
ILMN_2222768	REPS1	6	rs9376365	6	139051976	G	A	-2.55725223758301	-0.275832395857094	0.0192603284200452
ILMN_2222768	REPS1	6	rs4516962	6	139052982	A	G	-2.55725223758301	-0.275832395857094	0.0192603284200452
ILMN_2222768	REPS1	6	rs6420766	6	139053364	T	C	-2.55725223758301	-0.275832395857094	0.0192603284200452
ILMN_2222768	REPS1	6	rs4896394	6	139053589	A	C	-2.55725223758301	-0.275832395857094	0.0192603284200452
ILMN_2222768	REPS1	6	rs4895540	6	139056293	G	A	-2.55725223758301	-0.275832395857094	0.0192603284200452
ILMN_2222768	REPS1	6	rs6918422	6	139057158	C	T	-2.55725223758301	-0.275832395857094	0.0192603284200452
ILMN_2222768	REPS1	6	rs4269385	6	139057444	C	T	-2.55725223758301	-0.275832395857094	0.0192603284200452
ILMN_2222768	REPS1	6	rs9402997	6	139058418	C	T	-2.55725223758301	-0.275832395857094	0.0192603284200452
ILMN_2222768	REPS1	6	rs6570274	6	139059423	G	A	-2.55725223758301	-0.275832395857094	0.0192603284200452
ILMN_2222768	REPS1	6	rs6922685	6	139061188	T	C	-2.55725223758301	-0.275832395857094	0.0192603284200452
ILMN_2222768	REPS1	6	rs6912128	6	139063278	A	G	-2.55725223758301	-0.275832395857094	0.0192603284200452
ILMN_2222768	REPS1	6	rs7759944	6	139065048	A	G	-2.55725223758301	-0.275832395857094	0.0192603284200452
ILMN_2222768	REPS1	6	rs9389615	6	139066359	C	G	-2.55725223758301	-0.275832395857094	0.0192603284200452
ILMN_2222768	REPS1	6	rs9495231	6	139067166	G	A	-2.55725223758301	-0.275832395857094	0.0192603284200452
ILMN_2222768	REPS1	6	rs12665732	6	139070113	C	G	-2.55725223758301	-0.275832395857094	0.0192603284200452
ILMN_2222768	REPS1	6	rs9403097	6	139965800	G	A	-2.57039144253235	-0.342555925089606	0.0187300585005795
ILMN_2222768	REPS1	6	rs9403098	6	139966136	T	C	-2.57039144253235	-0.342555925089606	0.0187300585005795
ILMN_2222768	REPS1	6	rs62430198	6	139968039	A	G	-2.57039144253235	-0.342555925089606	0.0187300585005795
ILMN_2222768	REPS1	6	rs9389704	6	139968311	G	C	-2.57039144253235	-0.342555925089606	0.0187300585005795
ILMN_2222768	REPS1	6	rs62430199	6	139968518	T	C	-2.57039144253235	-0.342555925089606	0.0187300585005795
ILMN_2222768	REPS1	6	rs62430200	6	139970418	A	G	-2.57039144253235	-0.342555925089606	0.0187300585005795
ILMN_2222768	REPS1	6	rs17069158	6	139972188	A	G	-2.57039144253235	-0.342555925089606	0.0187300585005795
ILMN_2222768	REPS1	6	rs17069161	6	139972521	T	C	-2.57039144253235	-0.342555925089606	0.0187300585005795
ILMN_2222768	REPS1	6	rs6910844	6	138882851	C	T	2.58179018437719	0.358630727860142	0.0182812243588957
ILMN_2222768	REPS1	6	rs6936886	6	138883754	G	A	2.58179018437719	0.358630727860142	0.0182812243588957
ILMN_2222768	REPS1	6	rs6916879	6	138883812	A	T	2.58179018437719	0.358630727860142	0.0182812243588957
ILMN_2222768	REPS1	6	rs6917974	6	138886433	G	A	2.58179018437719	0.358630727860142	0.0182812243588957
ILMN_2222768	REPS1	6	rs6936541	6	138902798	C	T	2.58179018437719	0.358630727860142	0.0182812243588957
ILMN_2222768	REPS1	6	rs7751302	6	138902869	A	G	2.58179018437719	0.358630727860142	0.0182812243588957
ILMN_2222768	REPS1	6	rs6914360	6	138874805	G	A	2.60148000830554	0.414908263413898	0.0175297724787489
ILMN_2222768	REPS1	6	rs6901012	6	138877865	A	G	2.60148000830554	0.414908263413898	0.0175297724787489
ILMN_2222768	REPS1	6	rs6901151	6	138877876	C	G	2.60148000830554	0.414908263413898	0.0175297724787489
ILMN_2222768	REPS1	6	rs72975245	6	138880015	A	C	2.60148000830554	0.414908263413898	0.0175297724787489
ILMN_2222768	REPS1	6	rs72975247	6	138880403	G	A	2.60148000830554	0.414908263413898	0.0175297724787489
ILMN_2222768	REPS1	6	rs72975253	6	138890463	T	G	2.60148000830554	0.414908263413898	0.0175297724787489
ILMN_2222768	REPS1	6	rs41289797	6	138892814	C	T	2.60148000830554	0.414908263413898	0.0175297724787489
ILMN_2222768	REPS1	6	rs77365064	6	138893557	T	C	2.60148000830554	0.414908263413898	0.0175297724787489
ILMN_2222768	REPS1	6	rs77723439	6	138894552	T	C	2.60148000830554	0.414908263413898	0.0175297724787489
ILMN_2222768	REPS1	6	rs76893802	6	138894561	A	G	2.60148000830554	0.414908263413898	0.0175297724787489
ILMN_2222768	REPS1	6	rs72975254	6	138896653	A	G	2.60148000830554	0.414908263413898	0.0175297724787489
ILMN_2222768	REPS1	6	rs113931595	6	138897214	T	C	2.60148000830554	0.414908263413898	0.0175297724787489
ILMN_2222768	REPS1	6	rs72975260	6	138901133	A	G	2.60148000830554	0.414908263413898	0.0175297724787489
ILMN_2222768	REPS1	6	rs72975263	6	138901408	C	T	2.60148000830554	0.414908263413898	0.0175297724787489
ILMN_2222768	REPS1	6	rs73774841	6	138901516	T	A	2.60148000830554	0.414908263413898	0.0175297724787489
ILMN_2222768	REPS1	6	rs111426335	6	138902600	A	G	2.60148000830554	0.414908263413898	0.0175297724787489
ILMN_2222768	REPS1	6	rs72975270	6	138903656	A	G	2.60148000830554	0.414908263413898	0.0175297724787489
ILMN_2222768	REPS1	6	rs4576272	6	138905857	C	T	2.60148000830554	0.414908263413898	0.0175297724787489
ILMN_2222768	REPS1	6	rs76755418	6	138908390	A	G	2.60148000830554	0.414908263413898	0.0175297724787489
ILMN_2222768	REPS1	6	rs4437489	6	138908996	T	C	2.60148000830554	0.414908263413898	0.0175297724787489
ILMN_2222768	REPS1	6	rs6919130	6	138909338	A	G	2.60148000830554	0.414908263413898	0.0175297724787489
ILMN_2222768	REPS1	6	rs7760826	6	138910256	A	C	2.60148000830554	0.414908263413898	0.0175297724787489
ILMN_2222768	REPS1	6	rs9495148	6	138919333	A	C	2.60148000830554	0.414908263413898	0.0175297724787489
ILMN_2222768	REPS1	6	rs9484185	6	138927660	G	A	2.60148000830554	0.414908263413898	0.0175297724787489
ILMN_2222768	REPS1	6	rs72975144	6	139792199	A	G	-2.65038121375781	-0.387789319066005	0.0157879605660894
ILMN_2222768	REPS1	6	rs78631852	6	138462999	G	T	-2.70715726829359	-0.371279850411768	0.0139718039884083
ILMN_2222768	REPS1	6	rs6925524	6	138463238	A	G	-2.70715726829359	-0.371279850411768	0.0139718039884083
ILMN_2222768	REPS1	6	rs12527579	6	138463990	T	C	-2.70715726829359	-0.371279850411768	0.0139718039884083
ILMN_2222768	REPS1	6	rs11154962	6	138465341	A	G	-2.70715726829359	-0.371279850411768	0.0139718039884083
ILMN_2222768	REPS1	6	rs9389620	6	139135418	T	C	2.77833928391537	0.291055541000803	0.0119750495825489
ILMN_2222768	REPS1	6	rs4243454	6	138857798	T	A	2.77904612367021	0.233625485684679	0.0119566614937015
ILMN_2222768	REPS1	6	rs7765207	6	138858054	T	C	2.77904612367021	0.233625485684679	0.0119566614937015
ILMN_2222768	REPS1	6	rs9376353	6	138855975	A	T	2.83112678452967	0.244063010912619	0.0106737290938738
ILMN_2222768	REPS1	6	rs3923724	6	138857296	A	G	2.83112678452967	0.244063010912619	0.0106737290938738
ILMN_2222768	REPS1	6	rs6930810	6	138858391	A	G	2.83112678452967	0.244063010912619	0.0106737290938738
ILMN_2222768	REPS1	6	rs9321648	6	138476199	G	T	-2.8424567324703	-0.295784304992475	0.0104126641780691
ILMN_2222768	REPS1	6	rs1334707	6	138479807	T	C	-2.8424567324703	-0.295784304992475	0.0104126641780691
ILMN_2222768	REPS1	6	exm2262054	6	138876411	C	T	2.91959544243639	0.415379896329943	0.00879156617055567
ILMN_2222768	REPS1	6	rs6570243	6	138899425	G	A	2.91959544243639	0.415379896329943	0.00879156617055567
ILMN_2222768	REPS1	6	rs6570244	6	138899528	G	C	2.91959544243639	0.415379896329943	0.00879156617055567
ILMN_2222768	REPS1	6	rs7772493	6	138899571	G	A	2.91959544243639	0.415379896329943	0.00879156617055567
ILMN_2222768	REPS1	6	rs7754723	6	138899640	C	T	2.91959544243639	0.415379896329943	0.00879156617055567
ILMN_2222768	REPS1	6	rs7773323	6	138899859	A	G	2.91959544243639	0.415379896329943	0.00879156617055567
ILMN_2222768	REPS1	6	rs9484176	6	138899924	A	C	2.91959544243639	0.415379896329943	0.00879156617055567
ILMN_2222768	REPS1	6	rs9495141	6	138899973	G	A	2.91959544243639	0.415379896329943	0.00879156617055567
ILMN_2222768	REPS1	6	rs9495142	6	138900003	T	G	2.91959544243639	0.415379896329943	0.00879156617055567
ILMN_2222768	REPS1	6	rs9484177	6	138900125	G	A	2.91959544243639	0.415379896329943	0.00879156617055567
ILMN_2222768	REPS1	6	rs9484178	6	138900226	A	G	2.91959544243639	0.415379896329943	0.00879156617055567
ILMN_2222768	REPS1	6	rs9495143	6	138900229	T	C	2.91959544243639	0.415379896329943	0.00879156617055567
ILMN_2222768	REPS1	6	rs4348334	6	138900479	C	A	2.91959544243639	0.415379896329943	0.00879156617055567
ILMN_2222768	REPS1	6	rs6901201	6	138900583	T	C	2.91959544243639	0.415379896329943	0.00879156617055567
ILMN_2222768	REPS1	6	rs4314513	6	138861255	A	G	2.92927760118924	0.267350587137776	0.00860614448523762
ILMN_2222768	REPS1	6	rs6936297	6	138614190	C	T	-2.93830335568324	-0.376954134957558	0.00843669431520024
ILMN_2222768	REPS1	6	rs6913885	6	138614327	A	G	-2.93830335568324	-0.376954134957558	0.00843669431520024
ILMN_2222768	REPS1	6	rs4896342	6	138631342	A	G	-2.93830335568324	-0.376954134957558	0.00843669431520024
ILMN_2222768	REPS1	6	rs6570275	6	139059783	T	C	2.94455095506047	0.230002950546494	0.0083212916114872
ILMN_2222768	REPS1	6	rs4257875	6	138905710	C	T	2.96936068473279	0.274127081229594	0.00787787929571879
ILMN_2222768	REPS1	6	rs7765298	6	138907520	C	T	2.96936068473279	0.274127081229594	0.00787787929571879
ILMN_2222768	REPS1	6	rs4521605	6	138908662	G	C	2.96936068473279	0.274127081229594	0.00787787929571879
ILMN_2222768	REPS1	6	rs6918682	6	138909231	T	C	2.96936068473279	0.274127081229594	0.00787787929571879
ILMN_2222768	REPS1	6	rs6923972	6	138909661	T	G	2.96936068473279	0.274127081229594	0.00787787929571879
ILMN_2222768	REPS1	6	rs3861392	6	138910102	G	A	2.96936068473279	0.274127081229594	0.00787787929571879
ILMN_2222768	REPS1	6	rs6570245	6	138915745	T	C	2.96936068473279	0.274127081229594	0.00787787929571879
ILMN_2222768	REPS1	6	rs4316021	6	138919711	C	A	2.96936068473279	0.274127081229594	0.00787787929571879
ILMN_2222768	REPS1	6	rs6927430	6	138922670	G	C	2.96936068473279	0.274127081229594	0.00787787929571879
ILMN_2222768	REPS1	6	rs4896375	6	138904284	T	C	3.00362626083952	0.273382903490346	0.00730284571317523
ILMN_2222768	REPS1	6	rs3935783	6	138905118	T	C	3.00362626083952	0.273382903490346	0.00730284571317523
ILMN_2222768	REPS1	6	rs9495146	6	138912833	C	T	3.00362626083952	0.273382903490346	0.00730284571317523
ILMN_2222768	REPS1	6	rs4445072	6	138914474	A	G	3.00362626083952	0.273382903490346	0.00730284571317523
ILMN_2222768	REPS1	6	rs4243456	6	138916450	T	C	3.00362626083952	0.273382903490346	0.00730284571317523
ILMN_2222768	REPS1	6	rs4397246	6	138917270	T	C	3.00362626083952	0.273382903490346	0.00730284571317523
ILMN_2222768	REPS1	6	rs4424103	6	138920704	C	T	3.00362626083952	0.273382903490346	0.00730284571317523
ILMN_2222768	REPS1	6	rs7752641	6	138926489	A	G	3.00362626083952	0.273382903490346	0.00730284571317523
ILMN_2222768	REPS1	6	rs4896301	6	138227102	A	G	3.00904941712838	0.287526734284097	0.00721564139131427
ILMN_2222768	REPS1	6	rs1561121	6	138229819	A	C	3.00904941712838	0.287526734284097	0.00721564139131427
ILMN_2222768	REPS1	6	rs6570193	6	138231107	G	A	3.00904941712838	0.287526734284097	0.00721564139131427
ILMN_2222768	REPS1	6	rs6903624	6	138232479	A	T	3.00904941712838	0.287526734284097	0.00721564139131427
ILMN_2222768	REPS1	6	rs4896303	6	138234085	C	G	3.00904941712838	0.287526734284097	0.00721564139131427
ILMN_2222768	REPS1	6	rs6912386	6	139569833	A	G	3.05641692898617	0.279540478096565	0.00649566013147335
ILMN_2222768	REPS1	6	rs7761601	6	139572420	A	G	3.05641692898617	0.279540478096565	0.00649566013147335
ILMN_2222768	REPS1	6	rs943650	6	139578709	C	T	3.05641692898617	0.279540478096565	0.00649566013147335
ILMN_2222768	REPS1	6	rs943651	6	139579009	T	G	3.05641692898617	0.279540478096565	0.00649566013147335
ILMN_2222768	REPS1	6	rs9376419	6	139801295	G	A	-3.17127813922845	-0.331947003429994	0.00502745507574547
ILMN_2222768	REPS1	6	rs4521612	6	139052870	A	C	3.25877147264092	0.253841364671964	0.00413144952420325
ILMN_2222768	REPS1	6	rs4285339	6	139053155	A	G	3.25877147264092	0.253841364671964	0.00413144952420325
ILMN_2222768	REPS1	6	rs4895539	6	139056007	T	C	3.25877147264092	0.253841364671964	0.00413144952420325
ILMN_2222768	REPS1	6	rs62430169	6	139942278	A	C	-3.34898836020042	-0.428745671700353	0.00337153745866818
ILMN_2222768	REPS1	6	rs9399286	6	139957016	G	A	-3.34898836020042	-0.428745671700353	0.00337153745866818
ILMN_2222768	REPS1	6	rs9321742	6	139962187	A	G	-3.34898836020042	-0.428745671700353	0.00337153745866818
ILMN_2222768	REPS1	6	rs72978989	6	139962544	G	A	-3.34898836020042	-0.428745671700353	0.00337153745866818
ILMN_2222768	REPS1	6	rs2050045	6	138600948	C	G	-3.59059693542549	-0.577630515684567	0.00194971104718288
ILMN_2222768	REPS1	6	rs76133339	6	138612069	A	G	-3.59059693542549	-0.577630515684567	0.00194971104718288
ILMN_2222768	REPS1	6	rs17067346	6	138612441	G	A	-3.59059693542549	-0.577630515684567	0.00194971104718288
ILMN_2222768	REPS1	6	rs17067347	6	138613363	A	G	-3.59059693542549	-0.577630515684567	0.00194971104718288
ILMN_2222768	REPS1	6	rs17067357	6	138616018	C	T	-3.59059693542549	-0.577630515684567	0.00194971104718288
ILMN_2222768	REPS1	6	rs17067360	6	138616344	G	A	-3.59059693542549	-0.577630515684567	0.00194971104718288
ILMN_2222768	REPS1	6	rs112177301	6	138616488	G	A	-3.59059693542549	-0.577630515684567	0.00194971104718288
ILMN_2222768	REPS1	6	rs6921090	6	138616627	C	T	-3.59059693542549	-0.577630515684567	0.00194971104718288
ILMN_2222768	REPS1	6	rs59172040	6	138616644	A	G	-3.59059693542549	-0.577630515684567	0.00194971104718288
ILMN_2222768	REPS1	6	rs4896341	6	138617543	A	G	-3.59059693542549	-0.577630515684567	0.00194971104718288
ILMN_2222768	REPS1	6	rs926406	6	138618628	A	G	-3.59059693542549	-0.577630515684567	0.00194971104718288
ILMN_2222768	REPS1	6	rs12665032	6	138619502	A	G	-3.59059693542549	-0.577630515684567	0.00194971104718288
ILMN_2222768	REPS1	6	rs12665341	6	138619642	A	G	-3.59059693542549	-0.577630515684567	0.00194971104718288
ILMN_2222768	REPS1	6	rs34743865	6	138621197	G	T	-3.59059693542549	-0.577630515684567	0.00194971104718288
ILMN_2222768	REPS1	6	rs114892861	6	138633833	T	G	-3.59059693542549	-0.577630515684567	0.00194971104718288
ILMN_2222768	REPS1	6	rs2294443	6	138634896	A	C	-3.59059693542549	-0.577630515684567	0.00194971104718288
ILMN_2222768	REPS1	6	rs1509685	6	138636301	T	G	-3.59059693542549	-0.577630515684567	0.00194971104718288
ILMN_2222768	REPS1	6	rs4472369	6	139085617	G	C	3.84291323165556	0.30040351466686	0.00109687712079547
ILMN_2222768	REPS1	6	rs6924729	6	139088456	C	A	3.84291323165556	0.30040351466686	0.00109687712079547
ILMN_2222768	REPS1	6	rs6914881	6	139100135	C	T	3.84291323165556	0.30040351466686	0.00109687712079547
ILMN_2222768	REPS1	6	rs6915060	6	139100194	C	T	3.84291323165556	0.30040351466686	0.00109687712079547
ILMN_2222768	REPS1	6	rs6570278	6	139092643	T	C	-3.93999404790622	-0.311909119991327	0.00087875331598614
ILMN_2222768	REPS1	6	rs6570280	6	139097982	G	A	-3.93999404790622	-0.311909119991327	0.00087875331598614
ILMN_2222768	REPS1	6	rs7776288	6	139101441	G	A	-3.93999404790622	-0.311909119991327	0.00087875331598614
ILMN_2222768	REPS1	6	rs4895545	6	139104012	T	C	-3.93999404790622	-0.311909119991327	0.00087875331598614
ILMN_2222768	REPS1	6	rs4896399	6	139083699	C	T	3.96819273233043	0.322670963687766	0.000823933992297145
ILMN_2222768	REPS1	6	rs2273509	6	139094355	C	T	3.96819273233043	0.322670963687766	0.000823933992297145
ILMN_2222768	REPS1	6	rs6911335	6	139083742	T	C	-4.07556960001108	-0.306018772922152	0.000644729188890004
ILMN_2222768	REPS1	6	rs4895498	6	138236977	C	T	4.36217805617252	0.38304544457643	0.000335369450033701
ILMN_2222768	REPS1	6	rs6933987	6	138239434	T	C	4.36217805617252	0.38304544457643	0.000335369450033701
ILMN_2222768	REPS1	6	rs6909442	6	138242487	G	C	4.36217805617252	0.38304544457643	0.000335369450033701
ILMN_2222768	REPS1	6	rs12528543	6	139082246	C	T	4.40120854411725	0.290840905030254	0.000306874582758678
ILMN_2222768	REPS1	6	rs714935	6	138475527	A	G	-4.50045595290605	-0.536158073131078	0.000244930963303518
ILMN_2222768	REPS1	6	rs80207616	6	138477061	G	C	-4.50045595290605	-0.536158073131078	0.000244930963303518
ILMN_2222768	REPS1	6	rs9494947	6	138479683	A	G	-4.50045595290605	-0.536158073131078	0.000244930963303518
ILMN_2222768	REPS1	6	rs75978446	6	138480019	T	C	-4.50045595290605	-0.536158073131078	0.000244930963303518
ILMN_2222768	REPS1	6	rs111543149	6	138480084	A	G	-4.50045595290605	-0.536158073131078	0.000244930963303518
ILMN_2222768	REPS1	6	rs1334708	6	138481846	A	G	-4.50045595290605	-0.536158073131078	0.000244930963303518
ILMN_2222768	REPS1	6	rs9389617	6	139087892	C	T	4.62488806395838	0.320351268989319	0.000184760697399601
ILMN_2222768	REPS1	6	rs12528486	6	139090860	A	G	4.62488806395838	0.320351268989319	0.000184760697399601
ILMN_2222768	REPS1	6	rs59299306	6	139094638	G	A	4.62488806395838	0.320351268989319	0.000184760697399601
ILMN_2222768	REPS1	6	rs9376369	6	139095721	T	C	4.62488806395838	0.320351268989319	0.000184760697399601
ILMN_2222768	REPS1	6	rs9403000	6	139096620	T	C	4.62488806395838	0.320351268989319	0.000184760697399601
ILMN_2222768	REPS1	6	rs1040773	6	139097174	G	A	4.62488806395838	0.320351268989319	0.000184760697399601
ILMN_2222768	REPS1	6	rs11155001	6	139107196	G	A	4.62488806395838	0.320351268989319	0.000184760697399601
ILMN_2222768	REPS1	6	rs11155002	6	139107230	A	G	4.62488806395838	0.320351268989319	0.000184760697399601
ILMN_2222768	REPS1	6	rs35030927	6	139111451	A	C	4.62488806395838	0.320351268989319	0.000184760697399601
ILMN_1775192	BCLAF1	6	rs9399173	6	136256356	A	T	2.15769554024661	0.257243191870053	0.0439627796800762
ILMN_1775192	BCLAF1	6	rs6934436	6	136257057	A	G	2.15769554024661	0.257243191870053	0.0439627796800762
ILMN_1775192	BCLAF1	6	rs6913992	6	136257122	A	T	2.15769554024661	0.257243191870053	0.0439627796800762
ILMN_1775192	BCLAF1	6	rs6934614	6	136257153	C	G	2.15769554024661	0.257243191870053	0.0439627796800762
ILMN_1775192	BCLAF1	6	rs2876317	6	136263815	A	C	-2.15769554024661	-0.257243191870053	0.0439627796800762
ILMN_1775192	BCLAF1	6	rs1321477	6	137041833	C	T	2.21248298697442	0.250779819283116	0.0393764362020944
ILMN_1775192	BCLAF1	6	rs9399193	6	137042066	T	C	2.21248298697442	0.250779819283116	0.0393764362020944
ILMN_1775192	BCLAF1	6	rs9389429	6	137042403	T	C	2.21248298697442	0.250779819283116	0.0393764362020944
ILMN_1775192	BCLAF1	6	rs11757248	6	137042892	G	A	2.21248298697442	0.250779819283116	0.0393764362020944
ILMN_1775192	BCLAF1	6	rs11757232	6	137042990	C	T	2.21248298697442	0.250779819283116	0.0393764362020944
ILMN_1775192	BCLAF1	6	rs12524861	6	137043438	A	G	2.21248298697442	0.250779819283116	0.0393764362020944
ILMN_1775192	BCLAF1	6	rs9494561	6	137043589	T	C	2.21248298697442	0.250779819283116	0.0393764362020944
ILMN_1775192	BCLAF1	6	rs12525244	6	137043721	A	T	2.21248298697442	0.250779819283116	0.0393764362020944
ILMN_1775192	BCLAF1	6	rs9376225	6	137044020	A	G	2.21248298697442	0.250779819283116	0.0393764362020944
ILMN_1775192	BCLAF1	6	rs9389430	6	137044321	C	T	2.21248298697442	0.250779819283116	0.0393764362020944
ILMN_1775192	BCLAF1	6	rs6570090	6	137045198	C	T	2.21248298697442	0.250779819283116	0.0393764362020944
ILMN_1775192	BCLAF1	6	rs4896218	6	137045476	A	G	2.21248298697442	0.250779819283116	0.0393764362020944
ILMN_1775192	BCLAF1	6	rs2224378	6	137046148	T	A	2.21248298697442	0.250779819283116	0.0393764362020944
ILMN_1775192	BCLAF1	6	rs1581713	6	137046480	T	C	2.21248298697442	0.250779819283116	0.0393764362020944
ILMN_1775192	BCLAF1	6	rs9373173	6	137046751	A	G	2.21248298697442	0.250779819283116	0.0393764362020944
ILMN_1775192	BCLAF1	6	rs9402843	6	137047196	C	G	2.21248298697442	0.250779819283116	0.0393764362020944
ILMN_1775192	BCLAF1	6	rs9389431	6	137047357	C	A	2.21248298697442	0.250779819283116	0.0393764362020944
ILMN_1775192	BCLAF1	6	rs9385771	6	137048037	A	T	2.21248298697442	0.250779819283116	0.0393764362020944
ILMN_1775192	BCLAF1	6	rs720345	6	137048261	G	A	2.21248298697442	0.250779819283116	0.0393764362020944
ILMN_1775192	BCLAF1	6	rs720344	6	137048442	G	C	2.21248298697442	0.250779819283116	0.0393764362020944
ILMN_1775192	BCLAF1	6	rs2327757	6	137048837	A	G	2.21248298697442	0.250779819283116	0.0393764362020944
ILMN_1775192	BCLAF1	6	rs2876345	6	137048914	C	G	2.21248298697442	0.250779819283116	0.0393764362020944
ILMN_1775192	BCLAF1	6	rs2876346	6	137048966	G	A	2.21248298697442	0.250779819283116	0.0393764362020944
ILMN_1775192	BCLAF1	6	rs2327758	6	137049061	T	C	2.21248298697442	0.250779819283116	0.0393764362020944
ILMN_1775192	BCLAF1	6	rs9385772	6	137049355	T	C	2.21248298697442	0.250779819283116	0.0393764362020944
ILMN_1775192	BCLAF1	6	rs6906091	6	137049755	A	T	2.21248298697442	0.250779819283116	0.0393764362020944
ILMN_1775192	BCLAF1	6	rs9376226	6	137049833	A	T	2.21248298697442	0.250779819283116	0.0393764362020944
ILMN_1775192	BCLAF1	6	rs9285484	6	137050554	A	G	2.21248298697442	0.250779819283116	0.0393764362020944
ILMN_1775192	BCLAF1	6	rs6570091	6	137050896	T	C	2.21248298697442	0.250779819283116	0.0393764362020944
ILMN_1775192	BCLAF1	6	rs6936533	6	137051471	T	A	2.21248298697442	0.250779819283116	0.0393764362020944
ILMN_1775192	BCLAF1	6	rs11154881	6	137051560	G	A	2.21248298697442	0.250779819283116	0.0393764362020944
ILMN_1775192	BCLAF1	6	rs11759585	6	137051599	C	T	2.21248298697442	0.250779819283116	0.0393764362020944
ILMN_1775192	BCLAF1	6	rs6941389	6	137051841	T	C	2.21248298697442	0.250779819283116	0.0393764362020944
ILMN_1775192	BCLAF1	6	rs6941553	6	137051928	T	C	2.21248298697442	0.250779819283116	0.0393764362020944
ILMN_1775192	BCLAF1	6	rs7761520	6	137053177	G	T	2.21248298697442	0.250779819283116	0.0393764362020944
ILMN_1775192	BCLAF1	6	rs2327759	6	137053392	G	T	2.21248298697442	0.250779819283116	0.0393764362020944
ILMN_1775192	BCLAF1	6	rs6570095	6	137054429	T	C	2.21248298697442	0.250779819283116	0.0393764362020944
ILMN_1775192	BCLAF1	6	rs9784881	6	137055819	G	T	2.21248298697442	0.250779819283116	0.0393764362020944
ILMN_1775192	BCLAF1	6	rs6911217	6	137056229	A	G	2.21248298697442	0.250779819283116	0.0393764362020944
ILMN_1775192	BCLAF1	6	rs12173676	6	137056501	T	A	2.21248298697442	0.250779819283116	0.0393764362020944
ILMN_1775192	BCLAF1	6	rs7753851	6	137056955	C	T	2.21248298697442	0.250779819283116	0.0393764362020944
ILMN_1775192	BCLAF1	6	rs7774334	6	137057061	T	C	2.21248298697442	0.250779819283116	0.0393764362020944
ILMN_1775192	BCLAF1	6	rs9483945	6	137057373	G	A	2.21248298697442	0.250779819283116	0.0393764362020944
ILMN_1775192	BCLAF1	6	rs1570055	6	137059703	C	T	2.21248298697442	0.250779819283116	0.0393764362020944
ILMN_1775192	BCLAF1	6	rs1570056	6	137059927	T	C	2.21248298697442	0.250779819283116	0.0393764362020944
ILMN_1775192	BCLAF1	6	rs11154883	6	137059950	G	A	2.21248298697442	0.250779819283116	0.0393764362020944
ILMN_1775192	BCLAF1	6	rs2876347	6	137064505	A	G	2.21248298697442	0.250779819283116	0.0393764362020944
ILMN_1775192	BCLAF1	6	rs1819155	6	137065789	G	A	2.21248298697442	0.250779819283116	0.0393764362020944
ILMN_1775192	BCLAF1	6	rs6570098	6	137071655	G	A	2.21248298697442	0.250779819283116	0.0393764362020944
ILMN_1775192	BCLAF1	6	rs118000684	6	137218262	A	G	2.68109699376279	0.714164152513332	0.0147792645422293
ILMN_1775192	BCLAF1	6	rs146155700	6	137238961	A	G	4.09832252846634	1.28707306159708	0.000612086368309184
ILMN_1775192	BCLAF1	6	rs140071390	6	137254169	C	T	4.09832252846634	1.28707306159708	0.000612086368309184
ILMN_2357272	BCLAF1	6	rs3799481	6	137234282	A	C	2.11148790545418	0.526636277460798	0.0482038993346165
ILMN_2357272	BCLAF1	6	rs6570111	6	137236777	C	T	2.11148790545418	0.526636277460798	0.0482038993346165
ILMN_2357272	BCLAF1	6	rs1061584	6	137240056	T	C	2.11148790545418	0.526636277460798	0.0482038993346165
ILMN_2357272	BCLAF1	6	rs6570118	6	137263940	T	C	2.12433760992091	0.494703638025841	0.046988672333751
ILMN_2357272	BCLAF1	6	rs1891486	6	137266341	G	A	2.12433760992091	0.494703638025841	0.046988672333751
ILMN_2357272	BCLAF1	6	exm2257543	6	136227558	T	C	2.13271708421909	0.46967269885371	0.046211263871629
ILMN_2357272	BCLAF1	6	rs7739406	6	136240616	G	A	2.13271708421909	0.46967269885371	0.046211263871629
ILMN_2357272	BCLAF1	6	rs4896183	6	136236919	G	A	-2.31464795232304	-0.482668934844924	0.0319770332802386
ILMN_2357272	BCLAF1	6	rs11154828	6	136237687	C	T	-2.31464795232304	-0.482668934844924	0.0319770332802386
ILMN_2357272	BCLAF1	6	rs1891362	6	136239179	G	A	-2.31464795232304	-0.482668934844924	0.0319770332802386
ILMN_2357272	BCLAF1	6	rs6912406	6	136242585	G	A	-2.31464795232304	-0.482668934844924	0.0319770332802386
ILMN_2357272	BCLAF1	6	rs12530132	6	136244429	T	A	-2.31464795232304	-0.482668934844924	0.0319770332802386
ILMN_2357272	BCLAF1	6	rs118000684	6	137218262	A	G	3.960713342916	1.7680890025916	0.000838132012842183
ILMN_2357272	BCLAF1	6	rs146155700	6	137238961	A	G	4.87805577453833	2.7023433129414	0.000104447876751699
ILMN_2357272	BCLAF1	6	rs140071390	6	137254169	C	T	4.87805577453833	2.7023433129414	0.000104447876751699
ILMN_1755077	HEBP2	6	rs1336512	6	137924265	T	C	2.09802327080365	0.260832028363854	0.0495078031643048
ILMN_1755077	HEBP2	6	rs9376293	6	137999286	C	T	-2.13263967613388	-0.304675718072208	0.0462183916120612
ILMN_1755077	HEBP2	6	rs542829	6	138001902	A	T	-2.13263967613388	-0.304675718072208	0.0462183916120612
ILMN_1755077	HEBP2	6	rs12665429	6	138003605	C	T	-2.13263967613388	-0.304675718072208	0.0462183916120612
ILMN_1755077	HEBP2	6	rs606539	6	138005300	C	T	-2.13263967613388	-0.304675718072208	0.0462183916120612
ILMN_1755077	HEBP2	6	rs606103	6	138005411	C	A	-2.13263967613388	-0.304675718072208	0.0462183916120612
ILMN_1755077	HEBP2	6	rs636393	6	138007530	G	T	-2.13263967613388	-0.304675718072208	0.0462183916120612
ILMN_1755077	HEBP2	6	rs655112	6	138008932	G	C	-2.13263967613388	-0.304675718072208	0.0462183916120612
ILMN_1755077	HEBP2	6	rs661675	6	138009026	C	G	-2.13263967613388	-0.304675718072208	0.0462183916120612
ILMN_1755077	HEBP2	6	rs602414	6	138011665	G	T	-2.13263967613388	-0.304675718072208	0.0462183916120612
ILMN_1755077	HEBP2	6	rs601705	6	138012970	A	G	-2.13263967613388	-0.304675718072208	0.0462183916120612
ILMN_1755077	HEBP2	6	rs694069	6	138013551	A	G	-2.13263967613388	-0.304675718072208	0.0462183916120612
ILMN_1755077	HEBP2	6	rs508214	6	138013665	A	G	-2.13263967613388	-0.304675718072208	0.0462183916120612
ILMN_1755077	HEBP2	6	rs442629	6	137847864	A	C	2.13513533855836	0.239865616928402	0.0459890935518056
ILMN_1755077	HEBP2	6	rs28454841	6	137849439	C	T	2.13513533855836	0.239865616928402	0.0459890935518056
ILMN_1755077	HEBP2	6	rs386362	6	137850057	G	A	2.13513533855836	0.239865616928402	0.0459890935518056
ILMN_1755077	HEBP2	6	rs423680	6	137850196	C	T	2.13513533855836	0.239865616928402	0.0459890935518056
ILMN_1755077	HEBP2	6	rs382134	6	137851925	T	C	2.13513533855836	0.239865616928402	0.0459890935518056
ILMN_1755077	HEBP2	6	rs6928194	6	139216712	T	A	2.14826798834211	0.302359449030135	0.0447994434270271
ILMN_1755077	HEBP2	6	rs17053830	6	139221167	C	T	2.14826798834211	0.302359449030135	0.0447994434270271
ILMN_1755077	HEBP2	6	rs17068020	6	139223109	T	G	2.14826798834211	0.302359449030135	0.0447994434270271
ILMN_1755077	HEBP2	6	rs17068090	6	139244123	G	A	2.14826798834211	0.302359449030135	0.0447994434270271
ILMN_1755077	HEBP2	6	rs3763188	6	139247076	C	T	2.14826798834211	0.302359449030135	0.0447994434270271
ILMN_1755077	HEBP2	6	rs7762138	6	139249675	G	T	2.14826798834211	0.302359449030135	0.0447994434270271
ILMN_1755077	HEBP2	6	rs9403014	6	139252524	T	C	2.14826798834211	0.302359449030135	0.0447994434270271
ILMN_1755077	HEBP2	6	rs9376386	6	139259316	A	T	2.14826798834211	0.302359449030135	0.0447994434270271
ILMN_1755077	HEBP2	6	rs13213537	6	139264082	C	A	2.14826798834211	0.302359449030135	0.0447994434270271
ILMN_1755077	HEBP2	6	rs6570296	6	139271315	C	T	2.14826798834211	0.302359449030135	0.0447994434270271
ILMN_1755077	HEBP2	6	rs58642558	6	139277698	T	C	2.14826798834211	0.302359449030135	0.0447994434270271
ILMN_1755077	HEBP2	6	rs3813333	6	139309534	A	G	2.14826798834211	0.302359449030135	0.0447994434270271
ILMN_1755077	HEBP2	6	rs9389642	6	139311365	T	C	2.14826798834211	0.302359449030135	0.0447994434270271
ILMN_1755077	HEBP2	6	rs11961697	6	138075443	T	C	2.15326483454637	0.281258714205902	0.0443542005076357
ILMN_1755077	HEBP2	6	rs62434183	6	138097298	A	C	2.15326483454637	0.281258714205902	0.0443542005076357
ILMN_1755077	HEBP2	6	rs6925099	6	139438008	T	C	2.1541543283903	0.301025292488856	0.044275366323389
ILMN_1755077	HEBP2	6	rs6925306	6	139438117	T	G	2.1541543283903	0.301025292488856	0.044275366323389
ILMN_1755077	HEBP2	6	rs2876399	6	139438979	T	C	2.1541543283903	0.301025292488856	0.044275366323389
ILMN_1755077	HEBP2	6	rs6909233	6	139439187	G	A	2.1541543283903	0.301025292488856	0.044275366323389
ILMN_1755077	HEBP2	6	rs9495351	6	139439910	A	T	2.1541543283903	0.301025292488856	0.044275366323389
ILMN_1755077	HEBP2	6	rs9495352	6	139440043	T	C	2.1541543283903	0.301025292488856	0.044275366323389
ILMN_1755077	HEBP2	6	rs9385850	6	139440575	G	A	2.1541543283903	0.301025292488856	0.044275366323389
ILMN_1755077	HEBP2	6	rs1569642	6	139441863	G	A	2.1541543283903	0.301025292488856	0.044275366323389
ILMN_1755077	HEBP2	6	rs6927118	6	139442082	G	A	2.1541543283903	0.301025292488856	0.044275366323389
ILMN_1755077	HEBP2	6	rs6907154	6	139442274	T	C	2.1541543283903	0.301025292488856	0.044275366323389
ILMN_1755077	HEBP2	6	rs10872506	6	139442509	T	C	2.1541543283903	0.301025292488856	0.044275366323389
ILMN_1755077	HEBP2	6	rs9403042	6	139443822	T	C	2.1541543283903	0.301025292488856	0.044275366323389
ILMN_1755077	HEBP2	6	rs9389658	6	139444094	G	T	2.1541543283903	0.301025292488856	0.044275366323389
ILMN_1755077	HEBP2	6	rs9385851	6	139444307	G	A	2.1541543283903	0.301025292488856	0.044275366323389
ILMN_1755077	HEBP2	6	rs9385852	6	139444369	C	T	2.1541543283903	0.301025292488856	0.044275366323389
ILMN_1755077	HEBP2	6	rs9389659	6	139444381	A	G	2.1541543283903	0.301025292488856	0.044275366323389
ILMN_1755077	HEBP2	6	rs9385853	6	139444495	C	T	2.1541543283903	0.301025292488856	0.044275366323389
ILMN_1755077	HEBP2	6	rs6918248	6	139445741	C	T	2.1541543283903	0.301025292488856	0.044275366323389
ILMN_1755077	HEBP2	6	rs1358716	6	139446004	A	G	2.1541543283903	0.301025292488856	0.044275366323389
ILMN_1755077	HEBP2	6	rs1358717	6	139446155	A	G	2.1541543283903	0.301025292488856	0.044275366323389
ILMN_1755077	HEBP2	6	rs6916692	6	139448921	T	C	2.1541543283903	0.301025292488856	0.044275366323389
ILMN_1755077	HEBP2	6	rs6937382	6	139449115	C	T	2.1541543283903	0.301025292488856	0.044275366323389
ILMN_1755077	HEBP2	6	rs9403045	6	139451852	C	T	2.1541543283903	0.301025292488856	0.044275366323389
ILMN_1755077	HEBP2	6	rs9495358	6	139465317	A	T	2.1541543283903	0.301025292488856	0.044275366323389
ILMN_1755077	HEBP2	6	rs10872507	6	139468162	C	T	2.1541543283903	0.301025292488856	0.044275366323389
ILMN_1755077	HEBP2	6	rs6936940	6	139469851	T	C	2.1541543283903	0.301025292488856	0.044275366323389
ILMN_1755077	HEBP2	6	rs1406819	6	139477038	A	G	2.1541543283903	0.301025292488856	0.044275366323389
ILMN_1755077	HEBP2	6	rs9399274	6	139478379	G	C	2.1541543283903	0.301025292488856	0.044275366323389
ILMN_1755077	HEBP2	6	rs10457030	6	139482036	T	C	2.1541543283903	0.301025292488856	0.044275366323389
ILMN_1755077	HEBP2	6	rs7774899	6	139491700	G	A	2.1541543283903	0.301025292488856	0.044275366323389
ILMN_1755077	HEBP2	6	rs6938506	6	139494800	T	C	2.1541543283903	0.301025292488856	0.044275366323389
ILMN_1755077	HEBP2	6	rs6756	6	139114163	T	C	-2.17229695896075	-0.224901742443831	0.042695036153036
ILMN_1755077	HEBP2	6	rs4371856	6	138278541	G	A	2.17343006874942	0.237357479323136	0.0425980644699751
ILMN_1755077	HEBP2	6	rs203133	6	138674754	C	T	2.17406410959341	0.268428944135689	0.0425438909503128
ILMN_1755077	HEBP2	6	rs203141	6	138683821	A	C	2.17406410959341	0.268428944135689	0.0425438909503128
ILMN_1755077	HEBP2	6	rs12524433	6	137963053	T	A	-2.18911834955399	-0.306959554046483	0.0412759730970431
ILMN_1755077	HEBP2	6	rs35706049	6	137964953	T	G	-2.18911834955399	-0.306959554046483	0.0412759730970431
ILMN_1755077	HEBP2	6	rs13207033	6	137965418	A	G	-2.18911834955399	-0.306959554046483	0.0412759730970431
ILMN_1755077	HEBP2	6	rs4896289	6	137965887	G	C	-2.18911834955399	-0.306959554046483	0.0412759730970431
ILMN_1755077	HEBP2	6	rs34810205	6	137966860	T	C	-2.18911834955399	-0.306959554046483	0.0412759730970431
ILMN_1755077	HEBP2	6	rs13192841	6	137967214	A	G	-2.18911834955399	-0.306959554046483	0.0412759730970431
ILMN_1755077	HEBP2	6	rs12527282	6	137967252	T	C	-2.18911834955399	-0.306959554046483	0.0412759730970431
ILMN_1755077	HEBP2	6	rs2056224	6	137968599	T	C	-2.18911834955399	-0.306959554046483	0.0412759730970431
ILMN_1755077	HEBP2	6	rs2056223	6	137968637	C	G	-2.18911834955399	-0.306959554046483	0.0412759730970431
ILMN_1755077	HEBP2	6	rs35858108	6	137970958	T	C	-2.18911834955399	-0.306959554046483	0.0412759730970431
ILMN_1755077	HEBP2	6	rs13199053	6	137971858	C	T	-2.18911834955399	-0.306959554046483	0.0412759730970431
ILMN_1755077	HEBP2	6	rs66469519	6	137974836	G	T	-2.18911834955399	-0.306959554046483	0.0412759730970431
ILMN_1755077	HEBP2	6	rs73558137	6	137975119	C	G	-2.18911834955399	-0.306959554046483	0.0412759730970431
ILMN_1755077	HEBP2	6	rs68161003	6	137977053	G	A	-2.18911834955399	-0.306959554046483	0.0412759730970431
ILMN_1755077	HEBP2	6	rs67178054	6	137980874	T	C	-2.18911834955399	-0.306959554046483	0.0412759730970431
ILMN_1755077	HEBP2	6	rs67355614	6	137982660	T	C	-2.18911834955399	-0.306959554046483	0.0412759730970431
ILMN_1755077	HEBP2	6	rs4896295	6	137997332	C	G	-2.18911834955399	-0.306959554046483	0.0412759730970431
ILMN_1755077	HEBP2	6	rs34996815	6	137999160	G	T	-2.18911834955399	-0.306959554046483	0.0412759730970431
ILMN_1755077	HEBP2	6	rs617328	6	138000398	A	G	-2.18911834955399	-0.306959554046483	0.0412759730970431
ILMN_1755077	HEBP2	6	exm-rs10499194	6	138002637	T	C	-2.18911834955399	-0.306959554046483	0.0412759730970431
ILMN_1755077	HEBP2	6	rs80351603	6	138004568	A	G	-2.18911834955399	-0.306959554046483	0.0412759730970431
ILMN_1755077	HEBP2	6	rs13205649	6	138005428	G	C	-2.18911834955399	-0.306959554046483	0.0412759730970431
ILMN_1755077	HEBP2	6	rs66499821	6	138008679	C	T	-2.18911834955399	-0.306959554046483	0.0412759730970431
ILMN_1755077	HEBP2	6	rs34654849	6	138009900	T	C	-2.18911834955399	-0.306959554046483	0.0412759730970431
ILMN_1755077	HEBP2	6	rs650916	6	137949411	C	T	-2.26005801296909	-0.301088046836096	0.0357540952764393
ILMN_1755077	HEBP2	6	rs473892	6	137951047	C	T	-2.26005801296909	-0.301088046836096	0.0357540952764393
ILMN_1755077	HEBP2	6	rs632167	6	137953734	G	A	-2.26005801296909	-0.301088046836096	0.0357540952764393
ILMN_1755077	HEBP2	6	rs9389644	6	139318369	G	C	2.26101364738972	0.524883889030318	0.0356845800368483
ILMN_1755077	HEBP2	6	rs9403022	6	139318641	T	C	2.26101364738972	0.524883889030318	0.0356845800368483
ILMN_1755077	HEBP2	6	rs10499195	6	138018675	C	T	2.27362918342648	0.234897039367167	0.0347784889424462
ILMN_1755077	HEBP2	6	rs9399224	6	138014433	T	A	2.33689275313161	0.251333534029997	0.0305465446257311
ILMN_1755077	HEBP2	6	rs812845	6	138014911	G	A	2.33689275313161	0.251333534029997	0.0305465446257311
ILMN_1755077	HEBP2	6	rs667520	6	138016125	G	A	2.33689275313161	0.251333534029997	0.0305465446257311
ILMN_1755077	HEBP2	6	rs649282	6	138019487	A	G	2.33689275313161	0.251333534029997	0.0305465446257311
ILMN_1755077	HEBP2	6	rs647108	6	138022540	G	T	2.33689275313161	0.251333534029997	0.0305465446257311
ILMN_1755077	HEBP2	6	rs75660644	6	137845634	T	C	-2.40370800431715	-0.389236497027974	0.0265990740439489
ILMN_1755077	HEBP2	6	rs72987488	6	137845676	T	C	-2.40370800431715	-0.389236497027974	0.0265990740439489
ILMN_1755077	HEBP2	6	rs6570174	6	137846731	A	G	-2.40370800431715	-0.389236497027974	0.0265990740439489
ILMN_1755077	HEBP2	6	rs1591157	6	137846871	A	G	-2.40370800431715	-0.389236497027974	0.0265990740439489
ILMN_1755077	HEBP2	6	rs72987499	6	137847346	G	A	-2.40370800431715	-0.389236497027974	0.0265990740439489
ILMN_1755077	HEBP2	6	rs76669018	6	137847833	C	T	-2.40370800431715	-0.389236497027974	0.0265990740439489
ILMN_1755077	HEBP2	6	rs73776647	6	137849428	A	G	-2.40370800431715	-0.389236497027974	0.0265990740439489
ILMN_1755077	HEBP2	6	rs72989407	6	137849565	C	T	-2.40370800431715	-0.389236497027974	0.0265990740439489
ILMN_1755077	HEBP2	6	rs72989411	6	137849641	T	C	-2.40370800431715	-0.389236497027974	0.0265990740439489
ILMN_1755077	HEBP2	6	rs61318640	6	137850389	T	A	-2.40370800431715	-0.389236497027974	0.0265990740439489
ILMN_1755077	HEBP2	6	rs17589010	6	137851233	G	A	-2.40370800431715	-0.389236497027974	0.0265990740439489
ILMN_1755077	HEBP2	6	rs111410654	6	137852181	T	C	-2.40370800431715	-0.389236497027974	0.0265990740439489
ILMN_1755077	HEBP2	6	rs12661588	6	137852374	G	A	-2.40370800431715	-0.389236497027974	0.0265990740439489
ILMN_1755077	HEBP2	6	rs56167770	6	137853884	A	G	-2.40370800431715	-0.389236497027974	0.0265990740439489
ILMN_1755077	HEBP2	6	rs72989417	6	137854094	A	G	-2.40370800431715	-0.389236497027974	0.0265990740439489
ILMN_1755077	HEBP2	6	rs72989419	6	137854163	A	G	-2.40370800431715	-0.389236497027974	0.0265990740439489
ILMN_1755077	HEBP2	6	rs112044924	6	137854595	T	C	-2.40370800431715	-0.389236497027974	0.0265990740439489
ILMN_1755077	HEBP2	6	rs72989437	6	137856252	A	G	-2.40370800431715	-0.389236497027974	0.0265990740439489
ILMN_1755077	HEBP2	6	rs72989443	6	137857367	G	A	-2.40370800431715	-0.389236497027974	0.0265990740439489
ILMN_1755077	HEBP2	6	rs12662915	6	137863930	G	T	-2.40370800431715	-0.389236497027974	0.0265990740439489
ILMN_1755077	HEBP2	6	rs2050136	6	139449370	T	C	2.43144496039385	0.494859085354941	0.0251044343660157
ILMN_1755077	HEBP2	6	rs2064304	6	139450838	A	G	2.43144496039385	0.494859085354941	0.0251044343660157
ILMN_1755077	HEBP2	6	rs2498674	6	139451492	A	G	2.43144496039385	0.494859085354941	0.0251044343660157
ILMN_1755077	HEBP2	6	rs2498677	6	139464715	C	T	2.43144496039385	0.494859085354941	0.0251044343660157
ILMN_1755077	HEBP2	6	rs2498678	6	139466510	G	A	2.43144496039385	0.494859085354941	0.0251044343660157
ILMN_1755077	HEBP2	6	rs2473537	6	139473368	C	T	2.43144496039385	0.494859085354941	0.0251044343660157
ILMN_1755077	HEBP2	6	rs2473538	6	139476825	T	C	2.43144496039385	0.494859085354941	0.0251044343660157
ILMN_1755077	HEBP2	6	rs9389661	6	139478458	A	G	2.43144496039385	0.494859085354941	0.0251044343660157
ILMN_1755077	HEBP2	6	rs3777675	6	139481168	C	G	2.43144496039385	0.494859085354941	0.0251044343660157
ILMN_1755077	HEBP2	6	rs9403048	6	139485291	A	G	2.43144496039385	0.494859085354941	0.0251044343660157
ILMN_1755077	HEBP2	6	rs7748603	6	139485469	T	G	2.43144496039385	0.494859085354941	0.0251044343660157
ILMN_1755077	HEBP2	6	rs3777668	6	139499175	A	T	2.43144496039385	0.494859085354941	0.0251044343660157
ILMN_1755077	HEBP2	6	rs4388301	6	138282375	C	T	-2.43932964887425	-0.259765646676834	0.024694101522203
ILMN_1755077	HEBP2	6	rs12530156	6	138273929	G	C	2.49538006131285	0.270909211158956	0.0219531144203892
ILMN_1755077	HEBP2	6	rs62434218	6	138274693	A	G	2.49538006131285	0.270909211158956	0.0219531144203892
ILMN_1755077	HEBP2	6	rs12190319	6	138275085	T	C	2.49538006131285	0.270909211158956	0.0219531144203892
ILMN_1755077	HEBP2	6	rs6899975	6	138275769	T	C	2.49538006131285	0.270909211158956	0.0219531144203892
ILMN_1755077	HEBP2	6	rs9767543	6	138277961	G	C	2.49538006131285	0.270909211158956	0.0219531144203892
ILMN_1755077	HEBP2	6	rs9767557	6	138277971	A	G	2.49538006131285	0.270909211158956	0.0219531144203892
ILMN_1755077	HEBP2	6	rs4628113	6	138278537	C	T	2.49538006131285	0.270909211158956	0.0219531144203892
ILMN_1755077	HEBP2	6	rs4364498	6	138279005	A	T	2.49538006131285	0.270909211158956	0.0219531144203892
ILMN_1755077	HEBP2	6	rs13207006	6	138280132	G	T	2.49538006131285	0.270909211158956	0.0219531144203892
ILMN_1755077	HEBP2	6	rs2327921	6	139439511	C	A	2.49542260157672	0.408101959122401	0.0219511469707691
ILMN_1755077	HEBP2	6	rs1965591	6	139440487	C	T	2.49542260157672	0.408101959122401	0.0219511469707691
ILMN_1755077	HEBP2	6	rs9495354	6	139447653	A	G	2.49542260157672	0.408101959122401	0.0219511469707691
ILMN_1755077	HEBP2	6	rs9376399	6	139449907	G	C	2.49542260157672	0.408101959122401	0.0219511469707691
ILMN_1755077	HEBP2	6	rs6570309	6	139452277	T	C	2.49542260157672	0.408101959122401	0.0219511469707691
ILMN_1755077	HEBP2	6	rs1465103	6	139452905	A	G	2.49542260157672	0.408101959122401	0.0219511469707691
ILMN_1755077	HEBP2	6	rs6570310	6	139458954	G	A	2.49542260157672	0.408101959122401	0.0219511469707691
ILMN_1755077	HEBP2	6	rs9321702	6	139461074	C	T	2.49542260157672	0.408101959122401	0.0219511469707691
ILMN_1755077	HEBP2	6	rs9376401	6	139462125	C	T	2.49542260157672	0.408101959122401	0.0219511469707691
ILMN_1755077	HEBP2	6	rs9495356	6	139464062	C	T	2.49542260157672	0.408101959122401	0.0219511469707691
ILMN_1755077	HEBP2	6	rs9484238	6	139464854	T	G	2.49542260157672	0.408101959122401	0.0219511469707691
ILMN_1755077	HEBP2	6	rs3822903	6	139465900	C	T	2.49542260157672	0.408101959122401	0.0219511469707691
ILMN_1755077	HEBP2	6	rs3777679	6	139470583	T	A	2.49542260157672	0.408101959122401	0.0219511469707691
ILMN_1755077	HEBP2	6	rs3777678	6	139470633	C	T	2.49542260157672	0.408101959122401	0.0219511469707691
ILMN_1755077	HEBP2	6	rs3777677	6	139470762	T	G	2.49542260157672	0.408101959122401	0.0219511469707691
ILMN_1755077	HEBP2	6	rs6940103	6	139474517	G	A	2.49542260157672	0.408101959122401	0.0219511469707691
ILMN_1755077	HEBP2	6	rs6901853	6	139475072	A	G	2.49542260157672	0.408101959122401	0.0219511469707691
ILMN_1755077	HEBP2	6	rs1406818	6	139476984	C	T	2.49542260157672	0.408101959122401	0.0219511469707691
ILMN_1755077	HEBP2	6	rs9373233	6	139478277	T	C	2.49542260157672	0.408101959122401	0.0219511469707691
ILMN_1755077	HEBP2	6	rs1547296	6	137962133	A	G	2.50743373083817	0.345682712053387	0.0214022192908673
ILMN_1755077	HEBP2	6	rs4142969	6	137969492	C	T	2.50743373083817	0.345682712053387	0.0214022192908673
ILMN_1755077	HEBP2	6	rs9399223	6	137976047	T	C	2.50743373083817	0.345682712053387	0.0214022192908673
ILMN_1755077	HEBP2	6	rs9389531	6	137977695	T	C	2.50743373083817	0.345682712053387	0.0214022192908673
ILMN_1755077	HEBP2	6	rs9494844	6	137983469	A	C	2.50743373083817	0.345682712053387	0.0214022192908673
ILMN_1755077	HEBP2	6	rs9385803	6	137986983	A	G	2.50743373083817	0.345682712053387	0.0214022192908673
ILMN_1755077	HEBP2	6	rs9402914	6	137996799	A	T	2.50743373083817	0.345682712053387	0.0214022192908673
ILMN_1755077	HEBP2	6	rs9376294	6	138009859	G	A	2.50743373083817	0.345682712053387	0.0214022192908673
ILMN_1755077	HEBP2	6	rs6917441	6	138018439	G	A	2.50743373083817	0.345682712053387	0.0214022192908673
ILMN_1755077	HEBP2	6	rs72976823	6	138019512	A	G	2.50743373083817	0.345682712053387	0.0214022192908673
ILMN_1755077	HEBP2	6	rs7746803	6	138020166	G	T	2.50743373083817	0.345682712053387	0.0214022192908673
ILMN_1755077	HEBP2	6	rs7742214	6	138022804	A	C	2.50743373083817	0.345682712053387	0.0214022192908673
ILMN_1755077	HEBP2	6	rs78050333	6	138126734	A	G	2.52558918047099	0.442672780986608	0.0205969235058337
ILMN_1755077	HEBP2	6	rs113237273	6	138129883	A	G	2.52558918047099	0.442672780986608	0.0205969235058337
ILMN_1755077	HEBP2	6	rs74793336	6	138130069	C	T	2.52558918047099	0.442672780986608	0.0205969235058337
ILMN_1755077	HEBP2	6	rs78650974	6	138130772	T	C	2.52558918047099	0.442672780986608	0.0205969235058337
ILMN_1755077	HEBP2	6	rs77724896	6	138139540	A	G	2.52558918047099	0.442672780986608	0.0205969235058337
ILMN_1755077	HEBP2	6	rs7742346	6	137957889	C	T	2.70035452716859	0.277897481628316	0.0141784343640293
ILMN_1755077	HEBP2	6	rs11155004	6	139118569	G	A	2.94751491163266	0.336888182388213	0.00826707709485917
ILMN_1755077	HEBP2	6	rs7748339	6	137899105	T	A	3.02918289096948	1.06892300265289	0.00690063127367367
ILMN_1755077	HEBP2	6	rs6570176	6	137900923	A	G	3.02918289096948	1.06892300265289	0.00690063127367367
ILMN_1755077	HEBP2	6	rs6570177	6	137901443	T	G	3.02918289096948	1.06892300265289	0.00690063127367367
ILMN_1755077	HEBP2	6	rs71560640	6	137904599	T	C	3.02918289096948	1.06892300265289	0.00690063127367367
ILMN_1755077	HEBP2	6	rs6903439	6	137904640	T	C	3.02918289096948	1.06892300265289	0.00690063127367367
ILMN_1755077	HEBP2	6	rs9494823	6	137905914	A	C	3.02918289096948	1.06892300265289	0.00690063127367367
ILMN_1755077	HEBP2	6	rs7762686	6	137906999	G	A	3.02918289096948	1.06892300265289	0.00690063127367367
ILMN_1755077	HEBP2	6	rs35574429	6	137908578	T	C	3.02918289096948	1.06892300265289	0.00690063127367367
ILMN_1755077	HEBP2	6	rs6908537	6	137911035	G	C	3.02918289096948	1.06892300265289	0.00690063127367367
ILMN_1755077	HEBP2	6	rs13214321	6	137912455	T	A	3.02918289096948	1.06892300265289	0.00690063127367367
ILMN_1755077	HEBP2	6	rs7772417	6	137921564	T	A	3.02918289096948	1.06892300265289	0.00690063127367367
ILMN_1755077	HEBP2	6	rs7759188	6	137922039	C	T	3.02918289096948	1.06892300265289	0.00690063127367367
ILMN_1755077	HEBP2	6	rs138228919	6	139082339	A	C	3.02918289096948	1.06892300265289	0.00690063127367367
ILMN_1755077	HEBP2	6	rs11759005	6	139084461	C	T	3.02918289096948	1.06892300265289	0.00690063127367367
ILMN_1755077	HEBP2	6	rs118098282	6	139085497	T	C	3.02918289096948	1.06892300265289	0.00690063127367367
ILMN_1755077	HEBP2	6	rs3934791	6	139085577	T	A	3.02918289096948	1.06892300265289	0.00690063127367367
ILMN_1755077	HEBP2	6	rs72985028	6	139088383	T	C	3.02918289096948	1.06892300265289	0.00690063127367367
ILMN_1755077	HEBP2	6	rs72985029	6	139088936	T	C	3.02918289096948	1.06892300265289	0.00690063127367367
ILMN_1755077	HEBP2	6	rs186496427	6	139089562	C	G	3.02918289096948	1.06892300265289	0.00690063127367367
ILMN_1755077	HEBP2	6	rs72985032	6	139091632	T	C	3.02918289096948	1.06892300265289	0.00690063127367367
ILMN_1755077	HEBP2	6	rs4895544	6	139093272	A	G	3.02918289096948	1.06892300265289	0.00690063127367367
ILMN_1755077	HEBP2	6	rs11154999	6	139094937	T	C	3.02918289096948	1.06892300265289	0.00690063127367367
ILMN_1755077	HEBP2	6	rs72985034	6	139095697	A	G	3.02918289096948	1.06892300265289	0.00690063127367367
ILMN_1755077	HEBP2	6	rs72985035	6	139095708	C	T	3.02918289096948	1.06892300265289	0.00690063127367367
ILMN_1755077	HEBP2	6	rs74792017	6	139097818	T	C	3.02918289096948	1.06892300265289	0.00690063127367367
ILMN_1755077	HEBP2	6	rs72985038	6	139098165	A	T	3.02918289096948	1.06892300265289	0.00690063127367367
ILMN_1755077	HEBP2	6	rs72985039	6	139098409	A	G	3.02918289096948	1.06892300265289	0.00690063127367367
ILMN_1755077	HEBP2	6	rs11756188	6	139099181	A	G	3.02918289096948	1.06892300265289	0.00690063127367367
ILMN_1755077	HEBP2	6	rs72985041	6	139099256	G	C	3.02918289096948	1.06892300265289	0.00690063127367367
ILMN_1755077	HEBP2	6	rs72985043	6	139099353	A	G	3.02918289096948	1.06892300265289	0.00690063127367367
ILMN_1755077	HEBP2	6	rs72985046	6	139099687	T	A	3.02918289096948	1.06892300265289	0.00690063127367367
ILMN_1755077	HEBP2	6	rs72985048	6	139101359	G	A	3.02918289096948	1.06892300265289	0.00690063127367367
ILMN_1755077	HEBP2	6	rs72985049	6	139101617	A	G	3.02918289096948	1.06892300265289	0.00690063127367367
ILMN_1755077	HEBP2	6	rs147672509	6	139101909	T	C	3.02918289096948	1.06892300265289	0.00690063127367367
ILMN_1755077	HEBP2	6	rs72985051	6	139102253	A	G	3.02918289096948	1.06892300265289	0.00690063127367367
ILMN_1755077	HEBP2	6	rs72985053	6	139103524	G	A	3.02918289096948	1.06892300265289	0.00690063127367367
ILMN_1755077	HEBP2	6	rs72985055	6	139105121	T	C	3.02918289096948	1.06892300265289	0.00690063127367367
ILMN_1755077	HEBP2	6	rs141800865	6	139107958	A	G	3.02918289096948	1.06892300265289	0.00690063127367367
ILMN_1755077	HEBP2	6	rs72985064	6	139109030	G	T	3.02918289096948	1.06892300265289	0.00690063127367367
ILMN_1755077	HEBP2	6	rs72985065	6	139112646	G	A	3.02918289096948	1.06892300265289	0.00690063127367367
ILMN_1755077	HEBP2	6	rs72985070	6	139115544	C	G	3.02918289096948	1.06892300265289	0.00690063127367367
ILMN_1755077	HEBP2	6	rs72985072	6	139119128	A	G	3.02918289096948	1.06892300265289	0.00690063127367367
ILMN_1755077	HEBP2	6	rs72985073	6	139119277	A	G	3.02918289096948	1.06892300265289	0.00690063127367367
ILMN_1755077	HEBP2	6	rs11753619	6	139119859	A	G	3.02918289096948	1.06892300265289	0.00690063127367367
ILMN_1755077	HEBP2	6	rs11753707	6	139120254	T	G	3.02918289096948	1.06892300265289	0.00690063127367367
ILMN_1755077	HEBP2	6	rs72985081	6	139123885	A	T	3.02918289096948	1.06892300265289	0.00690063127367367
ILMN_1755077	HEBP2	6	rs11758074	6	139131982	C	G	3.02918289096948	1.06892300265289	0.00690063127367367
ILMN_1755077	HEBP2	6	rs11752309	6	139147877	T	C	3.02918289096948	1.06892300265289	0.00690063127367367
ILMN_1755077	HEBP2	6	rs75830647	6	139162216	A	G	3.02918289096948	1.06892300265289	0.00690063127367367
ILMN_1755077	HEBP2	6	rs79224095	6	139162765	T	G	3.02918289096948	1.06892300265289	0.00690063127367367
ILMN_1755077	HEBP2	6	rs55646272	6	139164181	C	T	3.02918289096948	1.06892300265289	0.00690063127367367
ILMN_1755077	HEBP2	6	rs77322966	6	139165458	C	T	3.02918289096948	1.06892300265289	0.00690063127367367
ILMN_1755077	HEBP2	6	rs116963615	6	139165831	C	T	3.02918289096948	1.06892300265289	0.00690063127367367
ILMN_1755077	HEBP2	6	rs6940105	6	139166438	A	G	3.02918289096948	1.06892300265289	0.00690063127367367
ILMN_1755077	HEBP2	6	rs74431331	6	139166887	T	G	3.02918289096948	1.06892300265289	0.00690063127367367
ILMN_1755077	HEBP2	6	rs73557278	6	139176986	A	G	3.02918289096948	1.06892300265289	0.00690063127367367
ILMN_1755077	HEBP2	6	rs75247295	6	139177054	T	C	3.02918289096948	1.06892300265289	0.00690063127367367
ILMN_1755077	HEBP2	6	rs79501372	6	139177069	C	T	3.02918289096948	1.06892300265289	0.00690063127367367
ILMN_1755077	HEBP2	6	rs145966246	6	139344234	T	C	3.02918289096948	1.06892300265289	0.00690063127367367
ILMN_1755077	HEBP2	6	rs66754645	6	139122916	A	C	3.39479868539916	0.542553498338736	0.00304001841833366
ILMN_1755077	HEBP2	6	rs1106972	6	139124604	A	C	4.37429088013111	0.501487677882458	0.000326251727602422
ILMN_1755077	HEBP2	6	rs7754374	6	139127558	T	C	4.37429088013111	0.501487677882458	0.000326251727602422
ILMN_1755077	HEBP2	6	rs9376370	6	139131118	A	G	4.37429088013111	0.501487677882458	0.000326251727602422
ILMN_1755077	HEBP2	6	rs9376371	6	139131794	G	A	4.37429088013111	0.501487677882458	0.000326251727602422
ILMN_1755077	HEBP2	6	rs9399256	6	139131996	A	G	4.37429088013111	0.501487677882458	0.000326251727602422
ILMN_1755077	HEBP2	6	rs60376700	6	139133041	T	G	5.01438313234558	0.766658984914474	7.6987788596255e-05
ILMN_1755077	HEBP2	6	rs57988155	6	139140668	T	C	5.01438313234558	0.766658984914474	7.6987788596255e-05
ILMN_1755077	HEBP2	6	rs17067939	6	139147346	T	C	5.01438313234558	0.766658984914474	7.6987788596255e-05
ILMN_1755077	HEBP2	6	rs9389622	6	139149468	G	A	5.01438313234558	0.766658984914474	7.6987788596255e-05
ILMN_1755077	HEBP2	6	rs9403006	6	139150828	A	G	5.01438313234558	0.766658984914474	7.6987788596255e-05
ILMN_1755077	HEBP2	6	rs9376373	6	139151099	A	G	5.01438313234558	0.766658984914474	7.6987788596255e-05
ILMN_1755077	HEBP2	6	rs9403007	6	139151907	A	C	5.01438313234558	0.766658984914474	7.6987788596255e-05
ILMN_1755077	HEBP2	6	rs9403008	6	139152705	T	C	5.01438313234558	0.766658984914474	7.6987788596255e-05
ILMN_1755077	HEBP2	6	rs9389624	6	139153788	A	G	5.01438313234558	0.766658984914474	7.6987788596255e-05
ILMN_1729650	PEX7	6	rs143815784	6	137726417	A	G	2.0990523168123	0.608763076265663	0.0494070348331352
ILMN_1729650	PEX7	6	rs111429499	6	137736977	G	C	2.0990523168123	0.608763076265663	0.0494070348331352
ILMN_1729650	PEX7	6	rs72987414	6	137782748	T	C	2.0990523168123	0.608763076265663	0.0494070348331352
ILMN_1729650	PEX7	6	rs79767238	6	137948547	T	C	2.0990523168123	0.608763076265663	0.0494070348331352
ILMN_1729650	PEX7	6	rs141000276	6	138026186	G	A	2.0990523168123	0.608763076265663	0.0494070348331352
ILMN_1729650	PEX7	6	rs149220424	6	138071443	T	C	2.0990523168123	0.608763076265663	0.0494070348331352
ILMN_1729650	PEX7	6	rs9402908	6	137959872	G	A	2.10187480744143	0.293353844361657	0.0491315981117954
ILMN_1729650	PEX7	6	rs9321624	6	137960054	G	A	2.10187480744143	0.293353844361657	0.0491315981117954
ILMN_1729650	PEX7	6	rs611460	6	137960388	A	T	2.10187480744143	0.293353844361657	0.0491315981117954
ILMN_1729650	PEX7	6	rs9321625	6	137960426	T	A	2.10187480744143	0.293353844361657	0.0491315981117954
ILMN_1729650	PEX7	6	rs9373197	6	137960537	G	A	2.10187480744143	0.293353844361657	0.0491315981117954
ILMN_1729650	PEX7	6	rs9389526	6	137960862	A	G	2.10187480744143	0.293353844361657	0.0491315981117954
ILMN_1729650	PEX7	6	rs600469	6	137961672	T	C	2.10187480744143	0.293353844361657	0.0491315981117954
ILMN_1729650	PEX7	6	rs533091	6	137961704	C	A	2.10187480744143	0.293353844361657	0.0491315981117954
ILMN_1729650	PEX7	6	rs9373198	6	137961760	G	A	2.10187480744143	0.293353844361657	0.0491315981117954
ILMN_1729650	PEX7	6	rs9484077	6	137962011	A	T	2.10187480744143	0.293353844361657	0.0491315981117954
ILMN_1729650	PEX7	6	rs1547295	6	137962376	A	C	2.10187480744143	0.293353844361657	0.0491315981117954
ILMN_1729650	PEX7	6	rs7769192	6	137962655	G	A	2.10187480744143	0.293353844361657	0.0491315981117954
ILMN_1729650	PEX7	6	rs9402909	6	137963394	C	G	2.10187480744143	0.293353844361657	0.0491315981117954
ILMN_1729650	PEX7	6	rs9389527	6	137963523	A	G	2.10187480744143	0.293353844361657	0.0491315981117954
ILMN_1729650	PEX7	6	rs9484078	6	137964825	G	A	2.10187480744143	0.293353844361657	0.0491315981117954
ILMN_1729650	PEX7	6	rs9385802	6	137965077	C	T	2.10187480744143	0.293353844361657	0.0491315981117954
ILMN_1729650	PEX7	6	rs535730	6	137965665	A	G	2.10187480744143	0.293353844361657	0.0491315981117954
ILMN_1729650	PEX7	6	rs9389529	6	137966635	A	G	2.10187480744143	0.293353844361657	0.0491315981117954
ILMN_1729650	PEX7	6	rs9484079	6	137966943	G	T	2.10187480744143	0.293353844361657	0.0491315981117954
ILMN_1729650	PEX7	6	rs1889135	6	137970525	T	A	2.10187480744143	0.293353844361657	0.0491315981117954
ILMN_1729650	PEX7	6	rs928721	6	137970954	G	A	2.10187480744143	0.293353844361657	0.0491315981117954
ILMN_1729650	PEX7	6	rs928720	6	137971064	T	G	2.10187480744143	0.293353844361657	0.0491315981117954
ILMN_1729650	PEX7	6	rs486165	6	137971714	G	C	2.10187480744143	0.293353844361657	0.0491315981117954
ILMN_1729650	PEX7	6	rs9389530	6	137971814	G	A	2.10187480744143	0.293353844361657	0.0491315981117954
ILMN_1729650	PEX7	6	rs609905	6	137972591	A	G	2.10187480744143	0.293353844361657	0.0491315981117954
ILMN_1729650	PEX7	6	rs688096	6	137973622	T	C	2.10187480744143	0.293353844361657	0.0491315981117954
ILMN_1729650	PEX7	6	rs593115	6	137973770	C	A	2.10187480744143	0.293353844361657	0.0491315981117954
ILMN_1729650	PEX7	6	rs583719	6	137974396	T	C	2.10187480744143	0.293353844361657	0.0491315981117954
ILMN_1729650	PEX7	6	rs583816	6	137974450	C	T	2.10187480744143	0.293353844361657	0.0491315981117954
ILMN_1729650	PEX7	6	rs2090108	6	137974635	C	T	2.10187480744143	0.293353844361657	0.0491315981117954
ILMN_1729650	PEX7	6	rs522563	6	137976223	C	T	2.10187480744143	0.293353844361657	0.0491315981117954
ILMN_1729650	PEX7	6	rs9376290	6	137977167	C	T	2.10187480744143	0.293353844361657	0.0491315981117954
ILMN_1729650	PEX7	6	rs9376291	6	137977513	T	C	2.10187480744143	0.293353844361657	0.0491315981117954
ILMN_1729650	PEX7	6	rs505662	6	137978106	G	T	2.10187480744143	0.293353844361657	0.0491315981117954
ILMN_1729650	PEX7	6	rs509260	6	137978480	G	T	2.10187480744143	0.293353844361657	0.0491315981117954
ILMN_1729650	PEX7	6	rs540414	6	137979598	G	C	2.10187480744143	0.293353844361657	0.0491315981117954
ILMN_1729650	PEX7	6	rs686851	6	137979971	T	C	2.10187480744143	0.293353844361657	0.0491315981117954
ILMN_1729650	PEX7	6	rs567915	6	137980306	A	G	2.10187480744143	0.293353844361657	0.0491315981117954
ILMN_1729650	PEX7	6	rs9321626	6	137982245	T	G	2.10187480744143	0.293353844361657	0.0491315981117954
ILMN_1729650	PEX7	6	rs627031	6	137982618	T	C	2.10187480744143	0.293353844361657	0.0491315981117954
ILMN_1729650	PEX7	6	rs11758213	6	137982944	A	G	2.10187480744143	0.293353844361657	0.0491315981117954
ILMN_1729650	PEX7	6	rs493179	6	137983293	A	T	2.10187480744143	0.293353844361657	0.0491315981117954
ILMN_1729650	PEX7	6	rs678645	6	137983436	A	G	2.10187480744143	0.293353844361657	0.0491315981117954
ILMN_1729650	PEX7	6	rs693699	6	137983823	C	T	2.10187480744143	0.293353844361657	0.0491315981117954
ILMN_1729650	PEX7	6	rs598047	6	137984459	G	A	2.10187480744143	0.293353844361657	0.0491315981117954
ILMN_1729650	PEX7	6	rs525977	6	137985652	A	G	2.10187480744143	0.293353844361657	0.0491315981117954
ILMN_1729650	PEX7	6	rs529693	6	137986062	T	A	2.10187480744143	0.293353844361657	0.0491315981117954
ILMN_1729650	PEX7	6	rs6904167	6	137987908	A	G	2.10187480744143	0.293353844361657	0.0491315981117954
ILMN_1729650	PEX7	6	rs10782265	6	137988295	C	G	2.10187480744143	0.293353844361657	0.0491315981117954
ILMN_1729650	PEX7	6	rs628791	6	137988785	A	G	2.10187480744143	0.293353844361657	0.0491315981117954
ILMN_1729650	PEX7	6	rs7768363	6	137989264	T	A	2.10187480744143	0.293353844361657	0.0491315981117954
ILMN_1729650	PEX7	6	rs530181	6	137989538	C	T	2.10187480744143	0.293353844361657	0.0491315981117954
ILMN_1729650	PEX7	6	rs2137868	6	137991460	G	A	2.10187480744143	0.293353844361657	0.0491315981117954
ILMN_1729650	PEX7	6	rs481095	6	137991626	C	T	2.10187480744143	0.293353844361657	0.0491315981117954
ILMN_1729650	PEX7	6	rs9402913	6	137991761	G	A	2.10187480744143	0.293353844361657	0.0491315981117954
ILMN_1729650	PEX7	6	rs678385	6	137992550	G	A	2.10187480744143	0.293353844361657	0.0491315981117954
ILMN_1729650	PEX7	6	rs675520	6	137993232	G	A	2.10187480744143	0.293353844361657	0.0491315981117954
ILMN_1729650	PEX7	6	rs2152655	6	137993578	C	T	2.10187480744143	0.293353844361657	0.0491315981117954
ILMN_1729650	PEX7	6	rs590861	6	137993950	T	C	2.10187480744143	0.293353844361657	0.0491315981117954
ILMN_1729650	PEX7	6	rs605777	6	137994980	T	C	2.10187480744143	0.293353844361657	0.0491315981117954
ILMN_1729650	PEX7	6	rs652401	6	137996203	G	A	2.10187480744143	0.293353844361657	0.0491315981117954
ILMN_1729650	PEX7	6	rs665668	6	137996885	T	A	2.10187480744143	0.293353844361657	0.0491315981117954
ILMN_1729650	PEX7	6	rs666584	6	137997094	A	T	2.10187480744143	0.293353844361657	0.0491315981117954
[truncated: 2,055 more rows]
