# Supplementary material for: Capture Hi-C identifies a novel causal gene, IL20RA, in the pan-autoimmune genetic susceptibility region 6q23
Source: Genome Biol. 2016 Nov 1;17:212. doi: 10.1186/s13059-016-1078-x (PMC5088679; doi:10.1186/s13059-016-1078-x)
Supplement: Additional file 3: — Contains the normalised expression values for CD4+ T-cells obtained from NRHV participants. (TXT 26 kb) [file 13059_2016_1078_MOESM3_ESM.txt]

Probe_Id	NRHV001_CD4	NRHV005_CD4	NRHV006_CD4	NRHV007_CD4	NRHV015_CD4	NRHV062_CD8	NRHV064_CD4	NRHV065_CD4	NRHV121_CD4	NRHV124_CD4	NRHV126_CD4	NRHV127_CD4	NRHV128_CD4	NRHV134_CD4	NRHV140_CD4	NRHV143_CD4	NRHV144_CD4	NRHV153_CD4	NRHV154_CD4	NRHV156_CD4	NRHV158_CD4
ILMN_1694077	4.52585954057595	4.37688276678259	4.32809660830957	4.35243405529027	4.36196815690538	4.37220513019719	4.37932240654368	4.31362376372399	4.24930887967189	4.63943663281258	4.29523684870287	4.59168377109915	4.6644147980044	4.50012334317058	4.73163910052112	4.48946125083043	4.35030726407031	4.46488323221206	4.48498901757428	4.51756715479951	4.28538234317354
ILMN_1806533	4.57988064581532	4.35358262125643	4.51417283273109	4.44462058793437	4.4156968229566	4.62728551524281	4.37320103945523	4.57001720907509	4.47737844867331	4.74746997055905	4.67260459494282	5.20551327621328	4.63866074076624	4.57416281176037	4.44182323421494	4.69727144162966	4.43523902520043	5.0337035710822	4.41767488765696	4.47811952872073	4.37247795013591
ILMN_1698007	4.45042734096047	4.57261643709839	4.78089383586346	4.54080347177255	4.63115982743357	4.39867370145064	4.51217914117693	4.60286825382877	4.41177136858239	4.60273356674934	4.3430982107579	4.74481986436228	4.54108617679792	4.62598106273527	4.55754883816604	4.4956880279284	4.43354803680724	4.32147097215937	4.95113599104112	4.72830894009792	4.41180887130409
ILMN_1671844	4.53390494068384	4.4282543892306	4.35150269978163	4.43153991748821	4.28823360295779	4.44654774837991	4.35064288774765	4.299985800013	4.40702054232476	4.40624970042233	4.35950404967744	4.27744724914979	4.51700935897004	4.41081138969481	4.40818118499532	4.33277088377704	4.76776388329355	4.56196207151385	4.47135230341466	4.33435411944025	4.41533685753574
ILMN_1853711	4.72366901111	4.52249116203319	4.42240355595809	4.41038923087116	4.68639055714513	5.06195607593354	4.38388084287281	4.34515258688617	4.3544242817239	4.37881153825443	4.75693568145031	4.40903307753467	4.43625977940202	4.34846997644623	4.47650185787912	4.24122529479716	4.42029193801231	4.6740532195719	4.58770969305052	4.49036677828848	4.45379874822624
ILMN_1744056	4.68931909808295	4.46052984125746	4.80826354557963	4.38976267598119	4.91007309074846	4.51010724366474	4.73042069447741	4.33113267993309	4.36927938593522	4.35800253247996	4.45114374902314	4.60202665436312	4.90073972079384	4.40511268087125	4.61398171115357	4.38348943020173	4.56684077831786	4.34382139377798	4.37750942297373	4.57449625577254	4.50272059897014
ILMN_1762024	4.37816399498723	4.73113321049824	4.38955772490619	4.59407116565019	4.34526459724448	4.68193849860307	4.46198811884207	4.54917320786397	4.31036272548999	4.30668464152865	4.28399777454982	4.3704522786566	4.38987346079843	4.3734574621875	4.35081807803681	4.35491145431656	4.44626343087634	4.33904673780149	4.48306396406707	4.43051078668641	4.53469663561166
ILMN_3229324	6.45085736327737	8.79197447707662	4.64950347212027	5.61963903109837	7.14822945810763	8.06613312061543	5.66063500493767	7.7488402473585	7.23909838782509	5.67456122129581	6.99029517785949	6.05342589310168	6.79831339684119	6.84967859037319	7.99816497945285	7.00767949602811	9.61018896870595	8.40897295039015	8.28312104423433	7.30800111707982	6.21174398291123
ILMN_1813100	4.6197562121051	4.49427113449631	4.34387252872681	4.39658946150673	4.53854010742309	4.32541319208582	4.65377913636671	4.57670983826446	4.58826903380742	4.67498207644626	4.57238224665658	4.59664435547921	4.48755394565152	4.46284883002828	4.57247897077984	4.29551410844797	4.47492240821428	5.01340056141363	4.32325109994801	4.35598662303306	4.38618441786697
ILMN_1669831	8.6726512573418	8.22324362693891	8.30126780863373	7.98276174391882	8.34844493137095	8.8948305480403	8.065760887854	8.48746446824749	7.87301840196992	8.34558403524633	8.19075840843355	8.83371144429415	7.84235663699015	8.24552541417173	8.04605287569159	8.51893707221943	8.03393081425106	7.63203798832406	8.45227202380648	8.37892148784328	8.10635422895352
ILMN_1719172	4.51327931543155	4.66939442013728	4.46153032977921	4.49239859187554	4.50854756015928	4.5306083175678	4.81431498408013	4.37674533711175	4.448288719598	4.25724592558248	5.05740228682746	4.7178577465383	4.53736131222114	4.5690428132108	4.78920088111462	4.57501056901909	4.46616117640254	4.51170003411091	4.41055343262941	4.82006809593377	4.42032642225033
ILMN_2412141	4.38272532227603	4.76321254970166	4.28750366676516	4.62363281506764	4.78254547697171	4.94335210378831	4.41431531959301	4.44648267814942	4.42033837322012	4.44978430121701	4.49470782379308	4.43215712324733	4.28668256371207	4.32475847068589	4.4233121471975	4.56740113019105	4.64891453839555	4.36001455091974	5.48809268657583	4.34182325051996	4.64152553924615
ILMN_1798659	8.89929114949896	9.13654657591664	9.22477494338838	8.94259483925882	8.77551543843824	9.04049734939449	8.73575793882778	9.33182613357467	9.05750653230224	9.22792779966555	8.92544120749361	8.88141092294167	8.59522392061415	8.91903289394695	9.04000345388793	8.65665772471821	8.70335907249227	8.86941448522324	8.49846978271346	8.74895286290972	8.76624316450836
ILMN_3305938	6.71260704631324	8.46790282101444	4.63117614680733	6.29287809477618	7.5288537687139	8.55144820704872	6.08742912618192	8.02908330596227	7.61965311325773	5.8861173231183	7.49130777987424	6.37443875607697	6.25105544185057	7.22231768058366	8.18684977297919	7.17829937592165	9.16466832882702	8.85836264589807	8.0645259994055	7.53465539916353	6.71260704631324
ILMN_1786688	4.51737224901911	4.95725791302195	4.4172967536282	4.46576895503603	4.43075301521986	4.48326779792669	4.78589541917409	4.60302987436223	4.61547828445751	4.71484522728601	4.43557919385549	4.4238177529092	4.600436945851	4.50338377063598	4.88869749088212	4.34503457095125	4.41236772550026	4.63965513271268	4.56185368106304	4.56049337055337	4.48768044973459
ILMN_2324734	4.38797485627772	4.287318260861	4.37889247666951	4.29261008240081	4.29919576318027	4.31614866164731	4.37654851856695	4.28010031242941	4.24633901813847	4.66063685054411	4.41140313271554	4.76413964197856	4.25969604546438	4.2811359955535	4.1873128430115	4.27688668516498	4.40841735152512	4.41121797177508	4.45795978038892	4.25934564463191	4.44575760473575
ILMN_1708147	8.56280309980745	8.68722003790255	8.49364700652402	8.69125793822306	8.72156868683523	8.92085947288571	8.67892680221499	8.9358390583484	8.71509765862915	8.52265915969873	8.607801907024	8.51427105874744	8.38659942661028	8.85836264589807	8.65233469874057	8.68133719936455	7.98464973385602	8.85793029052203	8.38611243646508	8.96123980069074	8.8304585785542
ILMN_1749131	4.42444195389644	4.44826227566728	4.35783804477878	4.27643295759271	4.24180154834418	4.3416111539923	4.48598168486568	4.41283542513691	4.300532547608	4.51830136493028	4.64634947475438	4.2908182746247	4.31481688563382	4.45039746348744	4.40037860983118	4.3420466815552	4.30657958973112	4.41094282903133	4.48619462295064	4.29777215436541	4.31363946406564
ILMN_2115125	4.72178368585666	5.04536898965426	7.28511088733297	4.77692545384419	5.27078738236694	5.41868263774717	5.02390400531498	4.78111652511135	4.62056197329737	5.03870206226424	5.36330768151781	5.20269549350316	4.71810727541555	4.92524101761912	4.81641832047636	4.90771533478863	5.79652570160928	4.45734188040838	5.54759935919729	4.80113123553731	5.15579865091081
ILMN_2197164	4.62855088687026	4.63987749635803	4.5857029239664	5.05506054945903	4.45897486207811	4.42986443359036	5.16879104917732	4.88051441151826	5.01199975911788	4.79113783570193	5.06906557692686	4.48205737355803	4.53088744670608	4.39866349908884	4.65502989080146	4.69040617059824	5.47825705905272	4.45061662179903	5.30907317835601	4.54469901196443	4.76018205785996
ILMN_1874566	4.57865593166882	4.37622210542036	4.39385606134083	4.68080301828407	4.67494442848216	4.60846372221986	4.36407060918324	4.5192916683183	4.3176414287301	4.75786057721692	4.59546746256032	4.81534330238079	4.41832379914167	4.47856652204501	4.63359372562444	4.48965018191639	4.40068753883249	4.88294335010739	4.62369146025677	4.30793699294319	4.41961939330471
ILMN_2216815	4.6780560898054	4.8296515982727	4.50980301394763	4.72634053295138	4.51558783919006	4.56010985906659	4.84274562712493	4.43841259023697	4.65011361313022	4.35590551703402	4.58634556183816	4.539307469987	4.5764430438659	4.59734962652259	4.91564243783365	4.81953913495583	4.27169342802604	4.52825485482656	4.31570369426572	4.825050373639	4.40647608020678
ILMN_2176625	4.5126215283077	4.30181965129011	4.33374829949632	4.44335641641493	4.40884032887562	4.5126215283077	4.53603078603483	4.49958594363757	4.30747079706866	4.48536237993053	4.74936069753764	4.32973941516916	5.0362445566911	4.58608887849085	4.4300427793437	4.47906435590644	4.39296231724391	4.41948474248846	4.28970574393287	4.64079515687563	4.62974190527161
ILMN_1702691	8.56089686139887	8.27646133026406	7.14927233803572	8.24175881378011	8.01234111924235	8.19660171374535	8.78084448277219	8.17951464527962	7.94511193100487	8.54443857078402	8.57490017375867	8.41270194279468	8.91121599865068	8.74746506196189	10.5526610221037	7.48959838712658	8.30655412780361	8.2149985699674	8.59925531162316	10.412182808121	9.00419457982024
ILMN_2387680	4.37406615068663	4.44628998892812	4.49254661026823	4.49283708039934	4.32048427915891	4.29695899663372	4.75500646177875	4.93428932103062	4.4674588856403	4.50901191745	4.58912664030094	4.53718265129673	4.78260942458233	4.69499007525373	4.46987793627535	5.00996495903928	4.31209001849562	4.48877554002847	4.48716519187131	4.83268993008968	4.38017117791183
ILMN_1697989	4.66123482533986	4.64655241731886	4.55306003673027	4.68859658547891	5.13874852138307	4.74224379208106	4.45337207573669	4.74682294950964	4.78083477991547	4.45797161763976	4.5971719850602	4.44750175079958	4.39144977564923	4.68444838397909	4.55995681215459	4.52684408282989	4.58254132426831	4.63741378323638	4.44540706395681	4.57007705018152	4.44185006490536
ILMN_1886537	5.7953004782652	4.73753323809126	5.39448022507879	5.14749887284049	6.02561114036703	5.40809885099602	5.28987988284556	5.01505648468973	4.64319350485528	4.90771533478863	5.33751258323891	4.93989795820083	4.57799300291961	4.48331487144365	4.35134898670853	4.38426186840484	4.87576896243765	4.65920261282599	5.47887733166327	4.34562696036959	4.79417735527474
ILMN_1666891	4.55013096026035	4.57924796796125	4.68647367794855	4.49662687408788	4.60377888258879	4.3540005719971	4.8662290515909	4.94240436916793	4.69896852144867	5.10257563478133	4.60799749958192	4.55321496980552	4.44550446457309	4.55644644223715	4.79323672945336	5.34356707995991	4.45106552781254	4.6801543351347	4.59726388882966	4.46023190779803	4.71192007062758
ILMN_2222768	4.83714369309717	4.99357266774318	4.78327947172246	4.90223485274628	5.68140079018264	5.14805574915206	4.77363222053783	5.0579301249775	4.83045575309463	4.48372142052461	4.51525566207664	4.7269497712776	5.14483541255392	5.12316156610737	5.24761428744992	5.06406861618453	4.71401519203815	5.69665746981587	4.88370439566733	5.32062155534936	5.33459575324576
ILMN_1775192	9.88284319949217	9.91942989351872	8.70541282918418	10.1265468389632	9.37738801203595	9.78491712924282	10.0287601072625	10.314260624511	10.3577669085006	9.94416984567257	9.91182849331428	10.0644197094257	10.2450570396401	9.85678166185773	10.0644197094257	10.4187214032308	9.47786045626441	9.50405060005773	9.8646835276783	10.469105991278	10.2367066642529
ILMN_2357272	6.86275937399496	7.87270927925774	4.72198134282177	7.51692884355166	6.54431597754009	6.93404660571716	7.39161700029115	7.97337882364724	7.89314609537459	7.27946170478657	7.43317890612631	7.51550398595085	7.8041772980461	7.45838885545037	7.09902342316194	8.13711970688585	7.11222638609049	6.7633458335738	6.66990279135391	8.68338132339699	7.54188090106559
ILMN_1755077	9.4169971434512	9.21925390717028	9.59090329797515	9.64990752551814	9.27793680211292	8.9195957926236	9.24443505103424	9.25978964464976	9.90084984998074	9.41242642167123	9.66475543565872	9.62328446489011	8.84318000086219	9.3532369502827	9.46054715488546	8.99298222844614	9.23465468944619	9.88996854824198	8.77513999209034	8.31611432157225	9.97090158351173
ILMN_1797974	5.85984621786186	5.39237016862645	5.51738853021353	5.2164271102325	5.92889448385061	6.21334060394548	6.01731624234394	5.97775977895867	5.75401834092149	5.53758606526179	5.52331556283336	5.56777234383932	5.39353086624639	5.81723973400811	5.94925218101356	5.85357564482392	5.73699538392474	6.21970056929112	5.57284307477915	6.09658702290004	5.54444512228879
ILMN_1804935	4.41486524935714	4.71078133470986	4.44607611040049	4.54016495767905	4.90292064772009	4.71703353368963	4.36286935794904	4.6958675743274	4.82792245306319	4.9854319376408	4.57269150814431	4.87966789991285	5.28696655284963	4.76535493411974	4.4659256423692	4.83298529320495	4.52427207831069	4.60539665948486	4.6562387858288	4.50214253470738	4.44564470828077
ILMN_1729650	5.77928777760324	5.49015856686468	5.96864441827828	5.91217159339388	5.93821501894553	6.54252165372255	5.85570676829079	6.00492781121338	6.08499399914312	5.97066683593896	6.2172707080869	5.71744325685591	6.1929892483953	5.95711308291707	6.6255628461493	6.76660638756171	4.94708907759653	6.36407340178466	5.98251884180301	6.44355170072181	5.4201871604665
ILMN_1775829	5.48499368751811	5.35713776100038	4.44081317332027	5.61731224744511	5.14469905263823	4.63516693056589	5.6142372508833	4.95523446585459	5.03019733172803	4.53978740633853	5.12473833994431	5.07997624608046	5.36085842989225	5.62582107582983	5.39353086624639	4.61804552026688	5.77978246041456	5.88127290378232	4.80227484927475	5.58281120422552	5.71221825840703
ILMN_1656199	4.69052963049294	5.75237205326314	5.46982697472291	5.25116072826178	5.44033500485249	5.36155745396445	5.30979023130428	4.89633719122183	5.91388901775158	5.44843187253169	5.40912850378195	5.34280188708919	6.21488643900994	5.37966045051322	4.80869483183742	5.54598360546668	5.8115293029147	5.3182768010019	5.62757057382775	5.68332864861774	5.49478887725417
ILMN_3305074	4.35702006529049	4.53549958561983	4.62278080588051	4.78093982364409	4.47905406979567	4.5188617509443	4.26841370791316	4.74926015376087	4.41048324422682	4.50199727006184	4.40418938239923	4.3893452992654	4.56382850993258	4.26793847472354	4.35901566159174	4.42641160005676	4.4168154435251	4.46334778123498	4.3268809242414	4.30049615198505	4.33534074049803
ILMN_2067303	4.2250623096384	4.38268997277144	4.29127323146952	4.31979925898558	4.2869751199972	4.37761201429286	4.31339410187417	4.24538641578155	4.41003017970112	4.31740162863029	4.82552974353211	4.3198730695015	4.35693001448767	4.29882401208682	4.38067049211604	4.65997217177782	4.3297689560215	4.25683033188083	4.25846391778063	4.74762171017254	4.35717349739119
ILMN_1692546	4.34492910945679	4.93714346790696	4.68813388304903	4.59272966936173	4.52998682328281	4.55632096498134	4.57197615857256	4.99204258194397	5.27983047650164	4.51224456649762	4.81129102659857	4.70934484406765	4.36589323435137	4.42717404755625	4.48375194256233	4.76587891760918	4.56886370342909	4.3721184515535	4.83077826467072	4.72284515355521	4.40551073225153
ILMN_1702487	7.28242500872279	9.27539528155959	5.89127082191344	6.62504484702422	8.34760938754702	8.78969947893821	6.90991407717869	8.56740062856955	8.28969848372366	6.49574904150991	8.20162462897384	6.78321473660694	7.22134008809435	7.65071515363626	9.00310388200607	7.71190500051027	9.88284319949217	9.62015953500358	8.98863463357396	7.39868913088325	7.11095977423997
ILMN_3230286	6.12847047476168	6.42246087096642	7.16098927303217	6.47013139224571	6.47312954120967	6.17074066406358	5.75858322907223	4.93251415969301	6.40513280427267	6.44993397100751	6.09884905579809	5.85357564482392	5.94060942161892	5.29444545989494	5.1182028363179	6.1729659118219	6.00517771719621	5.37057536217082	6.19805939593801	6.03144792839381	6.43974583864229
ILMN_1792518	5.59830275708314	6.23806762745361	4.73676293711589	5.62714293571997	5.40236100341246	5.75237205326314	5.91263641475543	6.04894569414149	5.41287942931126	5.89242641863377	5.98036307437575	6.08051150254925	4.9269141576685	6.06359970881574	5.94523617339201	5.9869824731791	5.66716111243245	6.06928276139481	5.40445492348452	5.76912202986676	5.70045411419217
ILMN_1817228	4.91317024270808	4.70273291768429	4.6539165726863	4.51891786607884	4.69449556334349	4.33121197260211	4.57705825308794	4.67634083127594	4.69697014125389	4.84440182799371	4.68759836373761	4.58229468280832	4.93856158610872	4.69160885445436	4.65766596773813	4.45543053135412	4.76348695659439	4.84084639457008	4.51406498585337	4.65205799105572	5.08650786932435
ILMN_1870085	6.34138104162855	6.13344545577518	7.60371581800463	6.17459809897479	6.53175798321964	5.94171825073294	5.76277021007448	6.05981537797207	6.01804186852767	5.84593027768558	5.73845995294681	5.98618730035803	5.9346716349139	5.81108600759314	5.41756257461914	4.5320603209298	6.44586912081286	6.59270181124819	6.25606296715264	4.98199159164098	6.42408369597973
ILMN_3257004	6.42353524340868	6.11987641832384	7.68342507319101	6.38761763498412	6.39427238068071	6.52326253758989	6.19153612564724	6.05257367664509	6.04551014597877	6.44775760939453	6.64623908659169	6.307925664616	6.36046406995021	6.18176768139518	6.3190965874261	6.07920130914795	6.3774625279872	6.20661338522196	6.6441045712235	6.35527121767978	6.20469178469768
ILMN_1726547	8.01543579535489	8.53357885125613	8.57307246475544	8.57726887679778	9.01492773419925	8.76459032457173	8.67611966224446	8.90826525570975	8.92478467229968	8.61681545709384	8.98688007829408	8.64185493966284	8.88558057895663	9.16048500391171	8.75966678623027	8.53435405238705	8.38281171577168	8.03501133558642	8.54486259979078	8.95799084528564	9.08088796741243
ILMN_1712719	4.85432529684683	5.02446833460185	4.53490430835298	4.9205685379628	4.62702389256611	4.94688002402617	5.5538712831796	4.4819524278389	4.81006296177671	5.04964350733733	4.60896136145585	4.94495744953882	4.61502727459475	5.18200228100658	5.16991535241526	4.83697660353648	4.75743151709494	4.65581391467966	5.46274674294414	5.23030071417341	4.5487183168737
ILMN_1791006	5.40622744738115	6.02175851836637	4.46584214703562	6.07195054484699	4.65868779269511	6.30335067556553	4.63907233388924	5.80933184058137	4.95113599104112	4.87060579620456	4.89178897736648	4.59470960848141	5.18501919013273	5.43759097033912	6.51159808733986	4.69825167416675	4.40271455683563	5.86820716197924	5.75401834092149	4.97423544531725	4.97623872045259
ILMN_1673181	5.9695982364335	5.77117674355772	6.06204409642142	5.59655832870648	6.28925834300395	6.18770845219573	5.86439930567142	6.66538628680469	6.00767087746177	5.36755407828584	6.16001028357318	6.21136225588632	6.69271166475831	6.23378562204628	6.75262196201434	6.37159259984881	6.41276619680299	6.490220643866	6.39101615428828	7.09690559505799	6.07078118066962
ILMN_1864558	4.55306003673027	4.83940896789489	4.76061147167662	4.42657226592081	5.01722351399374	5.41506058669867	4.61583418164688	4.57028563516687	4.47294520678755	4.89261353250668	4.54305435723628	4.52379277334268	4.62305259258253	4.32912353583567	4.36884045648712	5.10204185207336	4.63557162445431	4.48725305510838	4.72490164424916	4.47429036889203	4.62316953616937
ILMN_1720858	10.505610951252	10.0706042029133	10.5028073775535	9.74640272458997	10.1553547589607	10.1118722123555	10.1824475376344	9.73270806042286	10.2788896845227	10.2668488139973	10.3651528820574	10.4983788301315	8.82451488539162	10.2081910167659	9.97177168201138	10.1835162641434	10.1309077771426	10.7698564394211	9.94147745158328	9.58511945380885	10.1110426826218
ILMN_1770667	9.23730462100975	9.52647437253512	7.87301840196992	9.22477494338838	8.64864731629459	8.79084052441592	9.13785613468158	9.17523973984196	9.10650767636965	9.35616686150583	9.2173742831257	9.39906914973027	9.15412963844003	9.09170370230298	9.15804607037594	9.13364885867576	9.22413214297998	9.56420936571108	9.61018896870595	9.46054715488546	9.53337578972922
ILMN_1699258	4.83457943139925	4.57980147084168	4.57528213693792	4.5614065121728	5.12486473142895	5.17576693014806	5.12179276674202	4.50054852334787	5.18980065676667	5.08008130658316	5.06577230186966	4.60913915375553	5.02116059985839	4.52986152695447	4.57169595763359	4.68583891296182	4.44725847834169	4.84462715677078	4.79099812628217	4.69649849303588	4.45931640930078
ILMN_3289779	5.20041244754678	4.4378689868487	4.77778613580993	4.38050712002588	4.64977629889473	4.47314873044307	4.51915968446722	4.83275471744806	4.63949107605684	5.05902802421161	4.44150890302923	4.46668467662327	4.79999903733475	4.87822379939607	4.74057587899694	4.3541944216565	4.63837384895992	4.6063737045423	4.70079604888011	4.58801198530085	4.42762121891535
ILMN_1695107	4.36842177877129	4.54372314227238	4.68823529940309	4.28152915356809	4.56049337055337	4.40462596367256	4.42341020791649	4.61096171449543	4.49119734172843	4.43904505367808	4.56586695503762	4.57331828128479	4.30814166982091	4.29248485585576	4.62103585029965	4.41184202064065	4.46101745329411	4.52526961978584	4.48328601607962	4.30907590040985	4.61041128424109
ILMN_1744914	5.61794220352928	5.18865247347928	6.27774654075541	5.49789682135093	5.27624254209072	5.89671994574225	4.81854981940305	5.2808651166203	4.96513376847306	5.67580436430355	5.57598875648013	5.42893827516625	5.20865813744457	5.37589272373705	5.23515502749865	5.50894359134295	5.37344607675916	5.17926260419982	5.14570442970001	5.38095695425971	5.20299713788188
ILMN_2096747	6.74192365884928	6.72111304163988	5.71363503437181	7.10295521683093	6.7970021103563	6.53175798321964	6.87231100161629	6.94826951058016	7.12299261656137	6.48833383614939	7.22016402690492	6.57251009662097	6.66159743497337	6.59932574905804	7.48753963928671	6.61934740243219	6.97452534865475	6.66081148256819	7.17423725154717	7.17855729331773	7.12476028052567
ILMN_1745447	8.40403577513056	8.20622392782164	7.01259476446319	8.16225109213947	7.57884555634361	6.96587003734355	7.32021513576879	7.90163140899819	8.33867994462023	8.38985225359499	8.22485144207045	8.29336124351439	8.24232138104169	7.9115442346245	7.90690259945372	8.09980628113316	8.07846297273005	8.44228997660762	8.1359651482497	6.9679966018533	8.02024800407287
ILMN_1706193	4.52265996855522	4.65159492183553	4.64522585850493	4.47609249540989	4.37649998464851	4.42287252083321	4.61686568963089	4.59913625497522	4.7559403609131	4.39670894132805	5.3762729616392	4.85439590954703	4.81124929198215	4.62174082784724	4.38776434361386	4.57721795554949	4.53094842606759	4.68820184479459	4.79719977493143	4.76004746284753	5.06138627557637
ILMN_1690321	6.89874930882476	8.28044185056451	9.00488140122289	8.53435405238705	8.39542324905947	7.95438476123982	8.5268391823056	6.51065543521911	8.43478723779704	8.22397886837524	7.69561749300092	8.09980628113316	8.44228997660762	7.07610193634283	6.51584487504528	8.45227202380648	8.37711135512636	6.85528990672612	8.16136266944298	8.83598734062986	8.20835763951048
ILMN_1693319	4.37944518489765	4.28890610217563	4.33075159960669	4.24797319776395	4.37729161806172	4.68955538066066	4.301224331501	4.28078834632679	4.23132839500526	4.50415192296989	4.32155558304618	4.54989104319194	4.35716404492532	4.43429963619995	4.29940630719437	4.25769638817106	4.93224595029302	4.36450285500253	4.34568964238613	4.31688911947673	4.27442116460784
ILMN_2057389	4.34660658884556	4.39939159756638	4.25395233110879	4.4557463788257	4.37834100148503	4.48831152693474	4.47892554512857	4.52290584684198	4.31382165762527	4.41919757247937	4.33348380158637	4.36165719591764	4.37128542327706	4.36174058991324	4.3766439491597	4.37313641533141	4.32437150071637	4.40623761692367	4.42732862855069	4.29511897792662	4.89155624107388
ILMN_1782621	14.4633349896647	14.2558193446929	14.1406263413292	14.5016699008465	14.3333625945736	14.5016699008465	14.1901155250417	14.3020738614149	14.445340554947	14.3067420016688	14.4815249193963	14.4285671985364	14.111759662741	14.3333625945736	14.2917682781182	14.3742879130031	14.3846478327721	14.5928790936894	14.265838284435	14.275719600423	14.2847260627035
ILMN_1754510	4.60067926462074	4.41418231666195	4.39015398968541	4.40531337763025	4.55625428589405	4.75547316490625	5.24145235316459	4.37064812690048	4.50295694568086	4.45076889652102	4.44470572658037	4.58926511606529	4.37122396057789	4.5346305545746	4.64487317686392	4.61807929805517	5.77243807215359	4.35283196907082	5.24272052381475	4.50542482140636	4.4686831422764
ILMN_1825249	4.57771467153302	4.49148962014277	4.60154253640399	4.55925521478646	4.63500385943646	4.68787749053589	4.60829268237216	4.4793018494608	4.73556340826909	4.60563370534472	4.40413153481054	4.32675876842501	4.75457877334996	4.81254687694459	4.81636117313041	4.5165098547064	4.55203546814138	4.32042670405737	4.30976377900165	4.55869404903454	4.56326526521849
ILMN_3202109	4.57305058790948	5.31885020405821	4.49038535665081	5.34012501861338	5.79652570160928	5.16362399364297	5.32171594319844	5.0580544490049	5.4185273443907	5.13382196574964	4.56008482390518	5.01327522331115	4.46829965719503	4.94574935085888	5.16767564601728	5.74895385924524	4.89735225697748	4.49646839157931	4.711673527588	5.34940181245458	4.71500940748935
ILMN_2139827	4.57452058072814	4.5460627394556	4.78793151243341	4.96735900853733	4.49069269024648	4.58415564718628	4.46153032977921	4.40353477574705	4.38270596638344	4.49417381745141	4.45458064131118	4.65370960075354	4.51767485637136	4.48714932379371	4.6626669093763	4.38494394736179	4.31141622412787	4.69858064721685	4.2787751304253	4.47933602853588	4.39925473548043
ILMN_1728570	4.35277053331616	4.42246454247555	4.44265223131782	4.68608806341716	4.62536298986889	4.42236548756387	4.57985740843179	4.59931585546333	4.36220503958205	4.45875228497529	4.47503355290444	4.39462400823321	4.91494741640169	4.56183263652834	4.72661862148845	5.41684247377318	4.45871942751449	4.43700341693186	4.8569774379914	4.46278708065718	4.704223625342
ILMN_1758864	5.06285417593354	4.93989795820083	4.53074650492429	5.01175532272095	4.90073972079384	4.72106824184163	5.00385472838439	5.41396886058731	5.97822790721926	4.5229878087961	4.83442101550075	6.21766296827635	4.8378260805446	5.59855809752787	4.42771667883456	5.43208828278204	4.43129216226924	4.54997735340932	5.40329775343927	5.52372469089687	5.14961498026003
ILMN_1711894	6.23378562204628	6.29184998792314	6.26808204000955	6.16933806426222	6.26352505892556	6.30967314776365	5.84382112300863	7.06041189601527	6.21831908286274	6.36923523471037	6.4035845516671	6.0206598534406	5.85159212278733	6.21257337985778	6.36187072622878	6.30010059979567	6.67072430487414	6.64560494100729	7.17923372864698	5.46488698779044	6.42246087096642
ILMN_1663092	8.81948951455102	10.6107250137248	8.30655412780361	8.96559464404672	9.18481019784708	9.37302308792586	8.52638831892607	10.1110426826218	9.58227668997421	8.89065189274529	9.39547236707858	8.59577401660553	8.42069764854233	9.84339061246529	10.2081910167659	9.40043936147904	10.0983035697215	10.7198042638254	9.8620975492655	9.58044890218541	8.6922471481682
ILMN_1849238	4.47273195032507	4.36626222967023	4.49173572316689	4.31820604690682	4.5371144000017	4.52684408282989	4.61280399045867	4.46459950203762	4.36697976025612	4.38649874428245	4.90847337039274	4.72563968007876	4.32735036737604	4.25696872095514	4.34052110744292	4.72066086030606	4.60997285848462	4.4716155958541	4.51137009366652	4.37265260297342	4.39912411550085
ILMN_2367010	4.3717180714834	4.49354928144628	4.7947946834087	4.8429746753034	4.33077010930951	4.70655060284686	4.4277800295105	4.55206553302236	4.38268382081181	4.55627296265227	4.54087746858763	4.44597649964654	4.31981024219056	4.64001193635276	4.59280783244809	4.38379478831211	4.84149173383553	4.75574184181847	4.57190002126786	4.66747285793891	4.61838451984714
