# Supplementary material for: Capture Hi-C identifies a novel causal gene, IL20RA, in the pan-autoimmune genetic susceptibility region 6q23
Source: Genome Biol. 2016 Nov 1;17:212. doi: 10.1186/s13059-016-1078-x (PMC5088679; doi:10.1186/s13059-016-1078-x)
Supplement: Additional file 4: — Contains the cis-eQTLs with P value < 5 % for CD8+ T-cells obtained from NRHV participants. (TXT 352 kb) [file 13059_2016_1078_MOESM4_ESM.txt]

Probe_Id	ILMN_Gene	Probe_Chr	Snp	Snp_Chr	Snp_Pos	A1	A2	statistic	beta	pvalue
ILMN_1806533	PDE7B	6	rs10457016	6	137299752	A	G	-2.91505141420574	-0.0996735488305068	0.00887991046203899
ILMN_1806533	PDE7B	6	rs10457652	6	137296856	T	C	-2.91505141420574	-0.0996735488305068	0.00887991046203899
ILMN_1806533	PDE7B	6	rs10457653	6	137296895	C	T	-2.91505141420574	-0.0996735488305068	0.00887991046203899
ILMN_1806533	PDE7B	6	rs10457654	6	137299815	G	A	-2.91505141420574	-0.0996735488305068	0.00887991046203899
ILMN_1806533	PDE7B	6	rs10872465	6	137294656	C	T	-2.91505141420574	-0.0996735488305068	0.00887991046203899
ILMN_1806533	PDE7B	6	rs10872466	6	137297967	T	C	-2.91505141420574	-0.0996735488305068	0.00887991046203899
ILMN_1806533	PDE7B	6	rs10872468	6	137301183	T	C	-3.39995777000888	-0.153331986031238	0.00300475380706888
ILMN_1806533	PDE7B	6	rs11154899	6	137293890	A	G	-2.91505141420574	-0.0996735488305068	0.00887991046203899
ILMN_1806533	PDE7B	6	rs11154900	6	137296161	C	T	-2.91505141420574	-0.0996735488305068	0.00887991046203899
ILMN_1806533	PDE7B	6	rs11752908	6	137301998	G	A	-2.91505141420574	-0.0996735488305068	0.00887991046203899
ILMN_1806533	PDE7B	6	rs11757538	6	137302244	A	G	-2.91505141420574	-0.0996735488305068	0.00887991046203899
ILMN_1806533	PDE7B	6	rs11968222	6	137270742	G	T	-2.19610508996104	-0.172631219355473	0.0406993459137336
ILMN_1806533	PDE7B	6	rs12153867	6	137297529	T	C	-2.91505141420574	-0.0996735488305068	0.00887991046203899
ILMN_1806533	PDE7B	6	rs12660081	6	137288727	C	T	-2.21573891162609	-0.0836886477552644	0.0391181836703459
ILMN_1806533	PDE7B	6	rs12662968	6	137288760	A	T	-2.21573891162609	-0.0836886477552644	0.0391181836703459
ILMN_1806533	PDE7B	6	rs12663656	6	137300653	A	G	-2.91505141420574	-0.0996735488305068	0.00887991046203899
ILMN_1806533	PDE7B	6	rs1342641	6	137300630	T	G	-3.39995777000888	-0.153331986031238	0.00300475380706888
ILMN_1806533	PDE7B	6	rs1418598	6	137292399	T	G	-3.39995777000888	-0.153331986031238	0.00300475380706888
ILMN_1806533	PDE7B	6	rs1539409	6	137302880	C	T	-2.91505141420574	-0.0996735488305068	0.00887991046203899
ILMN_1806533	PDE7B	6	rs1539410	6	137302537	A	G	-2.91505141420574	-0.0996735488305068	0.00887991046203899
ILMN_1806533	PDE7B	6	rs1573090	6	137302159	T	G	-2.91505141420574	-0.0996735488305068	0.00887991046203899
ILMN_1806533	PDE7B	6	rs1891487	6	137301581	G	A	-2.91505141420574	-0.0996735488305068	0.00887991046203899
ILMN_1806533	PDE7B	6	rs1935742	6	137288586	T	C	-2.10495361880169	-0.103894076307822	0.0488327351432081
ILMN_1806533	PDE7B	6	rs1935743	6	137288483	T	G	-2.10495361880169	-0.103894076307822	0.0488327351432081
ILMN_1806533	PDE7B	6	rs2040034	6	137295334	A	G	-3.39995777000888	-0.153331986031238	0.00300475380706888
ILMN_1806533	PDE7B	6	rs2327776	6	137292804	A	C	-2.91505141420574	-0.0996735488305068	0.00887991046203899
ILMN_1806533	PDE7B	6	rs2327777	6	137293227	T	C	-2.91505141420574	-0.0996735488305068	0.00887991046203899
ILMN_1806533	PDE7B	6	rs2327778	6	137293265	G	A	-2.91505141420574	-0.0996735488305068	0.00887991046203899
ILMN_1806533	PDE7B	6	rs2327779	6	137293331	C	T	-3.39995777000888	-0.153331986031238	0.00300475380706888
ILMN_1806533	PDE7B	6	rs2876354	6	137295352	C	T	-2.91505141420574	-0.0996735488305068	0.00887991046203899
ILMN_1806533	PDE7B	6	rs4272229	6	137299665	C	T	-2.91505141420574	-0.0996735488305068	0.00887991046203899
ILMN_1806533	PDE7B	6	rs4407733	6	137299152	A	G	-2.91505141420574	-0.0996735488305068	0.00887991046203899
ILMN_1806533	PDE7B	6	rs4895470	6	137270138	T	G	-2.19610508996104	-0.172631219355473	0.0406993459137336
ILMN_1806533	PDE7B	6	rs4896221	6	137270405	A	G	-2.19610508996104	-0.172631219355473	0.0406993459137336
ILMN_1806533	PDE7B	6	rs4896223	6	137296880	G	C	-3.39995777000888	-0.153331986031238	0.00300475380706888
ILMN_1806533	PDE7B	6	rs4896227	6	137300010	T	C	-3.39995777000888	-0.153331986031238	0.00300475380706888
ILMN_1806533	PDE7B	6	rs55647050	6	137265601	G	A	-2.19610508996104	-0.172631219355473	0.0406993459137336
ILMN_1806533	PDE7B	6	rs55748670	6	137291506	G	A	-2.91505141420574	-0.0996735488305068	0.00887991046203899
ILMN_1806533	PDE7B	6	rs6570053	6	136217299	C	A	2.77170956648511	0.0925575159309791	0.0121488401414054
ILMN_1806533	PDE7B	6	rs6906007	6	137296300	A	C	-2.91505141420574	-0.0996735488305068	0.00887991046203899
ILMN_1806533	PDE7B	6	rs6906358	6	137292732	G	C	-2.91505141420574	-0.0996735488305068	0.00887991046203899
ILMN_1806533	PDE7B	6	rs6910459	6	136975106	T	C	-3.1989322102974	-0.227002390141605	0.00472548656948396
ILMN_1806533	PDE7B	6	rs6910488	6	136975201	T	A	-3.1989322102974	-0.227002390141605	0.00472548656948396
ILMN_1806533	PDE7B	6	rs6911961	6	137290554	T	C	-3.39995777000888	-0.153331986031238	0.00300475380706888
ILMN_1806533	PDE7B	6	rs6912865	6	137294043	G	A	-2.91505141420574	-0.0996735488305068	0.00887991046203899
ILMN_1806533	PDE7B	6	rs6913178	6	137294204	G	A	-2.91505141420574	-0.0996735488305068	0.00887991046203899
ILMN_1806533	PDE7B	6	rs6917676	6	137291296	T	G	-2.91505141420574	-0.0996735488305068	0.00887991046203899
ILMN_1806533	PDE7B	6	rs6918311	6	137287702	A	G	-2.21573891162609	-0.0836886477552644	0.0391181836703459
ILMN_1806533	PDE7B	6	rs6923020	6	137298763	A	T	-2.91505141420574	-0.0996735488305068	0.00887991046203899
ILMN_1806533	PDE7B	6	rs6928748	6	137271663	A	G	-2.19610508996104	-0.172631219355473	0.0406993459137336
ILMN_1806533	PDE7B	6	rs6931516	6	137290257	A	G	-3.39995777000888	-0.153331986031238	0.00300475380706888
ILMN_1806533	PDE7B	6	rs6932154	6	137290342	G	A	-3.39995777000888	-0.153331986031238	0.00300475380706888
ILMN_1806533	PDE7B	6	rs6932347	6	137290466	G	A	-3.39995777000888	-0.153331986031238	0.00300475380706888
ILMN_1806533	PDE7B	6	rs6935973	6	137294302	T	C	-2.91505141420574	-0.0996735488305068	0.00887991046203899
ILMN_1806533	PDE7B	6	rs6936818	6	137287484	T	C	-2.10495361880169	-0.103894076307822	0.0488327351432081
ILMN_1806533	PDE7B	6	rs6937795	6	137291281	A	C	-2.91505141420574	-0.0996735488305068	0.00887991046203899
ILMN_1806533	PDE7B	6	rs72987576	6	137265588	T	C	-2.19610508996104	-0.172631219355473	0.0406993459137336
ILMN_1806533	PDE7B	6	rs72987593	6	137274060	T	C	-2.19610508996104	-0.172631219355473	0.0406993459137336
ILMN_1806533	PDE7B	6	rs7738546	6	137288522	T	C	-2.10495361880169	-0.103894076307822	0.0488327351432081
ILMN_1806533	PDE7B	6	rs9389318	6	136013534	C	T	2.57641449456125	0.0764194129914167	0.018491615396966
ILMN_1806533	PDE7B	6	rs947734	6	137295951	T	C	-2.91505141420574	-0.0996735488305068	0.00887991046203899
ILMN_1806533	PDE7B	6	rs947735	6	137295908	C	G	-2.91505141420574	-0.0996735488305068	0.00887991046203899
ILMN_1806533	PDE7B	6	rs9483938	6	136975970	G	T	-3.1989322102974	-0.227002390141605	0.00472548656948396
ILMN_1806533	PDE7B	6	rs9483969	6	137269297	C	T	-2.19610508996104	-0.172631219355473	0.0406993459137336
ILMN_1806533	PDE7B	6	rs9494332	6	136008608	G	A	2.57641449456125	0.0764194129914167	0.018491615396966
ILMN_1806533	PDE7B	6	rs9494335	6	136011864	G	A	2.57641449456125	0.0764194129914167	0.018491615396966
ILMN_1806533	PDE7B	6	rs9494624	6	137300960	A	G	-3.39995777000888	-0.153331986031238	0.00300475380706888
ILMN_1806533	PDE7B	6	rs957985	6	137291971	G	A	-3.39995777000888	-0.153331986031238	0.00300475380706888
ILMN_1806533	PDE7B	6	rs957986	6	137291959	G	C	-3.39995777000888	-0.153331986031238	0.00300475380706888
ILMN_1806533	PDE7B	6	rs960235	6	137292312	T	C	-3.39995777000888	-0.153331986031238	0.00300475380706888
ILMN_1698007	ACKR4	3	exm2262054	6	138876411	C	T	-2.84208005403415	-0.221221844074466	0.0104212442455216
ILMN_1698007	ACKR4	3	exm581630	6	138491807	A	G	-2.73114399138759	-0.430112440359834	0.0132658766456754
ILMN_1698007	ACKR4	3	exm-rs610604	6	138199417	G	T	-2.20699995675883	-0.121303415007236	0.0398148714857799
ILMN_1698007	ACKR4	3	rs1082425	6	138210537	C	T	-2.20699995675883	-0.121303415007236	0.0398148714857799
ILMN_1698007	ACKR4	3	rs1082428	6	138207729	C	G	-2.20699995675883	-0.121303415007236	0.0398148714857799
ILMN_1698007	ACKR4	3	rs10872485	6	138931840	A	G	-2.5446868674354	-0.131133314718866	0.0197806600398842
ILMN_1698007	ACKR4	3	rs111318529	6	139834349	G	A	-2.34955822034636	-0.384368292826418	0.0297588065384004
ILMN_1698007	ACKR4	3	rs111563396	6	138488610	T	C	-2.73114399138759	-0.430112440359834	0.0132658766456754
ILMN_1698007	ACKR4	3	rs111601375	6	139825559	T	C	-3.25096041736888	-0.351353088431818	0.00420463418980349
ILMN_1698007	ACKR4	3	rs112475515	6	139813592	A	G	-2.34955822034636	-0.384368292826418	0.0297588065384004
ILMN_1698007	ACKR4	3	rs112488065	6	139961253	A	G	-2.34955822034636	-0.384368292826418	0.0297588065384004
ILMN_1698007	ACKR4	3	rs112784432	6	139825065	T	C	-3.25096041736888	-0.351353088431818	0.00420463418980349
ILMN_1698007	ACKR4	3	rs113796987	6	138943481	A	T	-2.34955822034636	-0.384368292826418	0.0297588065384004
ILMN_1698007	ACKR4	3	rs114148812	6	138492701	G	A	-2.32844151589953	-0.276902229299308	0.0310828835388309
ILMN_1698007	ACKR4	3	rs115055274	6	138491996	A	G	-2.32844151589953	-0.276902229299308	0.0310828835388309
ILMN_1698007	ACKR4	3	rs115687145	6	138402729	A	T	-2.22601547557798	-0.267286674621042	0.0383132236606247
ILMN_1698007	ACKR4	3	rs116143200	6	138491896	G	A	-2.32844151589953	-0.276902229299308	0.0310828835388309
ILMN_1698007	ACKR4	3	rs116238347	6	138497468	T	C	-2.32844151589953	-0.276902229299308	0.0310828835388309
ILMN_1698007	ACKR4	3	rs12665242	6	139859542	G	A	-2.34955822034636	-0.384368292826418	0.0297588065384004
ILMN_1698007	ACKR4	3	rs13214621	6	139859345	T	C	-2.34955822034636	-0.384368292826418	0.0297588065384004
ILMN_1698007	ACKR4	3	rs138184608	6	139805227	G	T	-2.34955822034636	-0.384368292826418	0.0297588065384004
ILMN_1698007	ACKR4	3	rs140545140	6	138497540	A	G	-2.32844151589953	-0.276902229299308	0.0310828835388309
ILMN_1698007	ACKR4	3	rs141904494	6	139075658	T	C	-2.73114399138759	-0.430112440359834	0.0132658766456754
ILMN_1698007	ACKR4	3	rs142084244	6	138210325	T	C	-2.21477185555953	-0.199007088660842	0.0391947257824042
ILMN_1698007	ACKR4	3	rs144912464	6	139821183	C	A	-2.34955822034636	-0.384368292826418	0.0297588065384004
ILMN_1698007	ACKR4	3	rs149381229	6	139159925	C	T	-2.73114399138759	-0.430112440359834	0.0132658766456754
ILMN_1698007	ACKR4	3	rs151101539	6	139813954	A	C	-2.34955822034636	-0.384368292826418	0.0297588065384004
ILMN_1698007	ACKR4	3	rs17067925	6	139135499	A	G	-2.32844151589953	-0.276902229299308	0.0310828835388309
ILMN_1698007	ACKR4	3	rs183832633	6	138494601	C	A	-2.32844151589953	-0.276902229299308	0.0310828835388309
ILMN_1698007	ACKR4	3	rs187418887	6	139843445	T	C	-2.34955822034636	-0.384368292826418	0.0297588065384004
ILMN_1698007	ACKR4	3	rs203137	6	138600352	A	G	-2.42852518018902	-0.149018094153464	0.0252579948993601
ILMN_1698007	ACKR4	3	rs203138	6	138599285	G	A	-2.42852518018902	-0.149018094153464	0.0252579948993601
ILMN_1698007	ACKR4	3	rs203146	6	138591166	C	T	-2.42852518018902	-0.149018094153464	0.0252579948993601
ILMN_1698007	ACKR4	3	rs2057035	6	139889611	G	A	2.285966137172	0.188116758653312	0.0339129635920186
ILMN_1698007	ACKR4	3	rs2206672	6	139890264	G	A	2.285966137172	0.188116758653312	0.0339129635920186
ILMN_1698007	ACKR4	3	rs2498643	6	139361073	A	G	-2.14681390209373	-0.110455674409828	0.0449297719024142
ILMN_1698007	ACKR4	3	rs2504377	6	139361937	T	C	-2.14681390209373	-0.110455674409828	0.0449297719024142
ILMN_1698007	ACKR4	3	rs2876415	6	139887020	G	A	2.285966137172	0.188116758653312	0.0339129635920186
ILMN_1698007	ACKR4	3	rs2876416	6	139887037	G	A	2.285966137172	0.188116758653312	0.0339129635920186
ILMN_1698007	ACKR4	3	rs3861392	6	138910102	G	A	-2.16570284429299	-0.117564249537015	0.0432633705480549
ILMN_1698007	ACKR4	3	rs3923724	6	138857296	A	G	-2.96741268658365	-0.136828365209684	0.00791185255303078
ILMN_1698007	ACKR4	3	rs3935783	6	138905118	T	C	-2.19113075405162	-0.117424822792565	0.0411091245721954
ILMN_1698007	ACKR4	3	rs4243454	6	138857798	T	A	-2.89888430972004	-0.13059061076171	0.00920121719869179
ILMN_1698007	ACKR4	3	rs4243456	6	138916450	T	C	-2.19113075405162	-0.117424822792565	0.0411091245721954
ILMN_1698007	ACKR4	3	rs4314513	6	138861255	A	G	-3.03317395730416	-0.148563155918283	0.00683978901754671
ILMN_1698007	ACKR4	3	rs4316021	6	138919711	C	A	-2.16570284429299	-0.117564249537015	0.0432633705480549
ILMN_1698007	ACKR4	3	rs4348334	6	138900479	C	A	-2.84208005403415	-0.221221844074466	0.0104212442455216
ILMN_1698007	ACKR4	3	rs4397246	6	138917270	T	C	-2.19113075405162	-0.117424822792565	0.0411091245721954
ILMN_1698007	ACKR4	3	rs4424103	6	138920704	C	T	-2.19113075405162	-0.117424822792565	0.0411091245721954
ILMN_1698007	ACKR4	3	rs4445072	6	138914474	A	G	-2.19113075405162	-0.117424822792565	0.0411091245721954
ILMN_1698007	ACKR4	3	rs4475339	6	138826964	T	C	-2.2562412603955	-0.0977918890976218	0.0360329806115049
ILMN_1698007	ACKR4	3	rs4521605	6	138908662	G	C	-2.16570284429299	-0.117564249537015	0.0432633705480549
ILMN_1698007	ACKR4	3	rs4639355	6	138936016	C	G	-2.34955822034636	-0.384368292826418	0.0297588065384004
ILMN_1698007	ACKR4	3	rs4895498	6	138236977	C	T	-2.63588500226891	-0.152052642143773	0.0162864010967686
ILMN_1698007	ACKR4	3	rs4895545	6	139104012	T	C	2.16358696399851	0.108102859651518	0.0434471917751374
ILMN_1698007	ACKR4	3	rs4895566	6	139878255	T	G	2.285966137172	0.188116758653312	0.0339129635920186
ILMN_1698007	ACKR4	3	rs4895568	6	139882036	G	A	2.285966137172	0.188116758653312	0.0339129635920186
ILMN_1698007	ACKR4	3	rs4895569	6	139884213	C	T	2.285966137172	0.188116758653312	0.0339129635920186
ILMN_1698007	ACKR4	3	rs4896375	6	138904284	T	C	-2.19113075405162	-0.117424822792565	0.0411091245721954
ILMN_1698007	ACKR4	3	rs4896378	6	138933559	G	T	-2.48572907884637	-0.128847298929104	0.0224037682903148
ILMN_1698007	ACKR4	3	rs4896421	6	139358208	G	A	-2.14681390209373	-0.110455674409828	0.0449297719024142
ILMN_1698007	ACKR4	3	rs4896422	6	139358296	T	G	-2.14681390209373	-0.110455674409828	0.0449297719024142
ILMN_1698007	ACKR4	3	rs4896471	6	139875308	G	T	2.285966137172	0.188116758653312	0.0339129635920186
ILMN_1698007	ACKR4	3	rs4896472	6	139883176	T	C	2.285966137172	0.188116758653312	0.0339129635920186
ILMN_1698007	ACKR4	3	rs4896473	6	139883349	G	A	2.285966137172	0.188116758653312	0.0339129635920186
ILMN_1698007	ACKR4	3	rs4896474	6	139883947	T	C	2.285966137172	0.188116758653312	0.0339129635920186
ILMN_1698007	ACKR4	3	rs4896475	6	139885088	G	A	2.285966137172	0.188116758653312	0.0339129635920186
ILMN_1698007	ACKR4	3	rs55791233	6	138215636	A	T	-2.21477185555953	-0.199007088660842	0.0391947257824042
ILMN_1698007	ACKR4	3	rs56247015	6	139360454	G	A	-2.14681390209373	-0.110455674409828	0.0449297719024142
ILMN_1698007	ACKR4	3	rs56746715	6	138941972	A	G	-2.34955822034636	-0.384368292826418	0.0297588065384004
ILMN_1698007	ACKR4	3	rs56950323	6	138386049	A	G	-2.22601547557798	-0.267286674621042	0.0383132236606247
ILMN_1698007	ACKR4	3	rs57269567	6	138384870	C	A	-2.22601547557798	-0.267286674621042	0.0383132236606247
ILMN_1698007	ACKR4	3	rs582757	6	138197824	C	T	-2.63588500226891	-0.152052642143773	0.0162864010967686
ILMN_1698007	ACKR4	3	rs583522	6	138189884	C	T	-2.63588500226891	-0.152052642143773	0.0162864010967686
ILMN_1698007	ACKR4	3	rs598493	6	138195402	T	C	-2.63588500226891	-0.152052642143773	0.0162864010967686
ILMN_1698007	ACKR4	3	rs60089353	6	139334716	T	C	-2.73114399138759	-0.430112440359834	0.0132658766456754
ILMN_1698007	ACKR4	3	rs604571	6	139874514	A	T	2.285966137172	0.188116758653312	0.0339129635920186
ILMN_1698007	ACKR4	3	rs612217	6	138212961	A	G	-2.63588500226891	-0.152052642143773	0.0162864010967686
ILMN_1698007	ACKR4	3	rs619034	6	139872923	A	G	2.285966137172	0.188116758653312	0.0339129635920186
ILMN_1698007	ACKR4	3	rs622091	6	138207042	C	T	-2.20699995675883	-0.121303415007236	0.0398148714857799
ILMN_1698007	ACKR4	3	rs62441852	6	139356848	C	G	-2.14681390209373	-0.110455674409828	0.0449297719024142
ILMN_1698007	ACKR4	3	rs642627	6	138206783	A	G	-2.63588500226891	-0.152052642143773	0.0162864010967686
ILMN_1698007	ACKR4	3	rs643177	6	138195693	T	C	-2.63588500226891	-0.152052642143773	0.0162864010967686
ILMN_1698007	ACKR4	3	rs6570214	6	138490925	C	T	-2.32844151589953	-0.276902229299308	0.0310828835388309
ILMN_1698007	ACKR4	3	rs6570243	6	138899425	G	A	-2.84208005403415	-0.221221844074466	0.0104212442455216
ILMN_1698007	ACKR4	3	rs6570244	6	138899528	G	C	-2.84208005403415	-0.221221844074466	0.0104212442455216
ILMN_1698007	ACKR4	3	rs6570245	6	138915745	T	C	-2.16570284429299	-0.117564249537015	0.0432633705480549
ILMN_1698007	ACKR4	3	rs6570278	6	139092643	T	C	2.16358696399851	0.108102859651518	0.0434471917751374
ILMN_1698007	ACKR4	3	rs6570280	6	139097982	G	A	2.16358696399851	0.108102859651518	0.0434471917751374
ILMN_1698007	ACKR4	3	rs6570346	6	139850237	A	G	-2.15421204140173	-0.130189951311535	0.0442702557396989
ILMN_1698007	ACKR4	3	rs6570347	6	139850770	A	G	-2.15421204140173	-0.130189951311535	0.0442702557396989
ILMN_1698007	ACKR4	3	rs6570349	6	139854650	G	C	-2.15421204140173	-0.130189951311535	0.0442702557396989
ILMN_1698007	ACKR4	3	rs6570350	6	139854762	T	G	-2.15421204140173	-0.130189951311535	0.0442702557396989
ILMN_1698007	ACKR4	3	rs6570356	6	139876398	C	T	2.285966137172	0.188116758653312	0.0339129635920186
ILMN_1698007	ACKR4	3	rs6570358	6	139876821	C	T	2.285966137172	0.188116758653312	0.0339129635920186
ILMN_1698007	ACKR4	3	rs6570359	6	139882529	C	T	2.285966137172	0.188116758653312	0.0339129635920186
ILMN_1698007	ACKR4	3	rs674451	6	138216788	C	T	-2.20699995675883	-0.121303415007236	0.0398148714857799
ILMN_1698007	ACKR4	3	rs6901201	6	138900583	T	C	-2.84208005403415	-0.221221844074466	0.0104212442455216
ILMN_1698007	ACKR4	3	rs6903101	6	138525847	C	T	-2.32844151589953	-0.276902229299308	0.0310828835388309
ILMN_1698007	ACKR4	3	rs6904893	6	138499691	A	G	-2.32844151589953	-0.276902229299308	0.0310828835388309
ILMN_1698007	ACKR4	3	rs6907046	6	139891154	T	G	2.285966137172	0.188116758653312	0.0339129635920186
ILMN_1698007	ACKR4	3	rs6909442	6	138242487	G	C	-2.63588500226891	-0.152052642143773	0.0162864010967686
ILMN_1698007	ACKR4	3	rs6909987	6	139852595	T	C	-2.15421204140173	-0.130189951311535	0.0442702557396989
ILMN_1698007	ACKR4	3	rs6910044	6	139852731	C	A	-2.15421204140173	-0.130189951311535	0.0442702557396989
ILMN_1698007	ACKR4	3	rs6910844	6	138882851	C	T	-2.53030219148642	-0.191714005141596	0.0203925850760107
ILMN_1698007	ACKR4	3	rs6911238	6	139853301	T	C	-2.15421204140173	-0.130189951311535	0.0442702557396989
ILMN_1698007	ACKR4	3	rs6916879	6	138883812	A	T	-2.53030219148642	-0.191714005141596	0.0203925850760107
ILMN_1698007	ACKR4	3	rs6917974	6	138886433	G	A	-2.53030219148642	-0.191714005141596	0.0203925850760107
ILMN_1698007	ACKR4	3	rs6918682	6	138909231	T	C	-2.16570284429299	-0.117564249537015	0.0432633705480549
ILMN_1698007	ACKR4	3	rs6920446	6	139889913	A	G	2.285966137172	0.188116758653312	0.0339129635920186
ILMN_1698007	ACKR4	3	rs6922771	6	138830566	C	T	-2.2562412603955	-0.0977918890976218	0.0360329806115049
ILMN_1698007	ACKR4	3	rs6923270	6	138826768	T	C	-2.22414212127027	-0.0941278918350459	0.038458820623912
ILMN_1698007	ACKR4	3	rs6923972	6	138909661	T	G	-2.16570284429299	-0.117564249537015	0.0432633705480549
ILMN_1698007	ACKR4	3	rs6925058	6	138493350	G	A	-2.32844151589953	-0.276902229299308	0.0310828835388309
ILMN_1698007	ACKR4	3	rs6927430	6	138922670	G	C	-2.16570284429299	-0.117564249537015	0.0432633705480549
ILMN_1698007	ACKR4	3	rs6928119	6	138500171	G	T	-2.32844151589953	-0.276902229299308	0.0310828835388309
ILMN_1698007	ACKR4	3	rs6930473	6	138497446	G	A	-2.32844151589953	-0.276902229299308	0.0310828835388309
ILMN_1698007	ACKR4	3	rs6930801	6	138497553	T	C	-2.32844151589953	-0.276902229299308	0.0310828835388309
ILMN_1698007	ACKR4	3	rs6930810	6	138858391	A	G	-2.96741268658365	-0.136828365209684	0.00791185255303078
ILMN_1698007	ACKR4	3	rs6933987	6	138239434	T	C	-2.63588500226891	-0.152052642143773	0.0162864010967686
ILMN_1698007	ACKR4	3	rs6936541	6	138902798	C	T	-2.53030219148642	-0.191714005141596	0.0203925850760107
ILMN_1698007	ACKR4	3	rs6936886	6	138883754	G	A	-2.53030219148642	-0.191714005141596	0.0203925850760107
ILMN_1698007	ACKR4	3	rs6942128	6	139851124	A	G	-2.15421204140173	-0.130189951311535	0.0442702557396989
ILMN_1698007	ACKR4	3	rs72974729	6	139337736	G	A	-2.73114399138759	-0.430112440359834	0.0132658766456754
ILMN_1698007	ACKR4	3	rs72974730	6	139337783	C	T	-2.73114399138759	-0.430112440359834	0.0132658766456754
ILMN_1698007	ACKR4	3	rs72975291	6	138930446	C	T	-2.34955822034636	-0.384368292826418	0.0297588065384004
ILMN_1698007	ACKR4	3	rs72975302	6	138942161	G	A	-2.34955822034636	-0.384368292826418	0.0297588065384004
ILMN_1698007	ACKR4	3	rs72980765	6	138212534	C	G	-2.21477185555953	-0.199007088660842	0.0391947257824042
ILMN_1698007	ACKR4	3	rs73557314	6	138849630	C	T	-2.34955822034636	-0.192184146413209	0.0297588065384004
ILMN_1698007	ACKR4	3	rs73557318	6	138851450	G	T	-2.34955822034636	-0.192184146413209	0.0297588065384004
ILMN_1698007	ACKR4	3	rs73566503	6	139825119	G	T	-3.25096041736888	-0.351353088431818	0.00420463418980349
ILMN_1698007	ACKR4	3	rs73566508	6	139826238	G	A	-3.25096041736888	-0.351353088431818	0.00420463418980349
ILMN_1698007	ACKR4	3	rs74328492	6	138489817	G	A	-2.73114399138759	-0.430112440359834	0.0132658766456754
ILMN_1698007	ACKR4	3	rs74540249	6	138494248	G	A	-2.32844151589953	-0.276902229299308	0.0310828835388309
ILMN_1698007	ACKR4	3	rs74590195	6	138491854	A	G	-2.73114399138759	-0.430112440359834	0.0132658766456754
ILMN_1698007	ACKR4	3	rs74609277	6	138851431	A	G	-2.34955822034636	-0.192184146413209	0.0297588065384004
ILMN_1698007	ACKR4	3	rs74619277	6	138840214	T	C	-2.34955822034636	-0.192184146413209	0.0297588065384004
ILMN_1698007	ACKR4	3	rs74826552	6	138490715	G	A	-2.73114399138759	-0.430112440359834	0.0132658766456754
ILMN_1698007	ACKR4	3	rs74958039	6	138496901	T	G	-2.32844151589953	-0.276902229299308	0.0310828835388309
ILMN_1698007	ACKR4	3	rs75226190	6	138500364	T	C	-2.32844151589953	-0.276902229299308	0.0310828835388309
ILMN_1698007	ACKR4	3	rs75525878	6	138489573	A	G	-2.73114399138759	-0.430112440359834	0.0132658766456754
ILMN_1698007	ACKR4	3	rs75544721	6	138499231	A	C	-2.32844151589953	-0.276902229299308	0.0310828835388309
ILMN_1698007	ACKR4	3	rs757631	6	139744270	T	C	2.58834151863939	0.137108309411982	0.0180278790431559
ILMN_1698007	ACKR4	3	rs75806552	6	138495587	T	C	-2.32844151589953	-0.276902229299308	0.0310828835388309
ILMN_1698007	ACKR4	3	rs75853286	6	138497217	T	C	-2.32844151589953	-0.276902229299308	0.0310828835388309
ILMN_1698007	ACKR4	3	rs76037364	6	138498825	G	C	-2.32844151589953	-0.276902229299308	0.0310828835388309
ILMN_1698007	ACKR4	3	rs76170733	6	138489578	C	A	-2.73114399138759	-0.430112440359834	0.0132658766456754
ILMN_1698007	ACKR4	3	rs76207231	6	138498011	G	T	-2.32844151589953	-0.276902229299308	0.0310828835388309
ILMN_1698007	ACKR4	3	rs76227341	6	138493831	G	A	-2.73114399138759	-0.430112440359834	0.0132658766456754
ILMN_1698007	ACKR4	3	rs76259268	6	138495216	T	G	-2.32844151589953	-0.276902229299308	0.0310828835388309
ILMN_1698007	ACKR4	3	rs76576754	6	138862935	T	C	-2.34955822034636	-0.192184146413209	0.0297588065384004
ILMN_1698007	ACKR4	3	rs76916890	6	138489907	T	C	-2.73114399138759	-0.430112440359834	0.0132658766456754
ILMN_1698007	ACKR4	3	rs76933356	6	138847690	G	C	-2.34955822034636	-0.192184146413209	0.0297588065384004
ILMN_1698007	ACKR4	3	rs76937830	6	138867142	A	G	-2.34955822034636	-0.384368292826418	0.0297588065384004
ILMN_1698007	ACKR4	3	rs76954471	6	138499024	A	G	-2.32844151589953	-0.276902229299308	0.0310828835388309
ILMN_1698007	ACKR4	3	rs76957951	6	138496991	G	C	-2.73114399138759	-0.430112440359834	0.0132658766456754
ILMN_1698007	ACKR4	3	rs77006579	6	138494177	T	C	-2.32844151589953	-0.276902229299308	0.0310828835388309
ILMN_1698007	ACKR4	3	rs77035468	6	138491105	G	A	-2.73114399138759	-0.430112440359834	0.0132658766456754
ILMN_1698007	ACKR4	3	rs77120093	6	138496612	T	C	-2.32844151589953	-0.276902229299308	0.0310828835388309
ILMN_1698007	ACKR4	3	rs7741929	6	138834180	A	T	-2.34955822034636	-0.192184146413209	0.0297588065384004
ILMN_1698007	ACKR4	3	rs7743111	6	139882310	A	C	2.285966137172	0.188116758653312	0.0339129635920186
ILMN_1698007	ACKR4	3	rs7743351	6	139882245	G	T	2.285966137172	0.188116758653312	0.0339129635920186
ILMN_1698007	ACKR4	3	rs7744480	6	138935301	C	T	-2.5446868674354	-0.131133314718866	0.0197806600398842
ILMN_1698007	ACKR4	3	rs7745069	6	138490132	A	G	-2.73114399138759	-0.430112440359834	0.0132658766456754
ILMN_1698007	ACKR4	3	rs7745393	6	138490302	C	G	-2.73114399138759	-0.430112440359834	0.0132658766456754
ILMN_1698007	ACKR4	3	rs77474491	6	138490000	G	A	-2.73114399138759	-0.430112440359834	0.0132658766456754
ILMN_1698007	ACKR4	3	rs7751302	6	138902869	A	G	-2.53030219148642	-0.191714005141596	0.0203925850760107
ILMN_1698007	ACKR4	3	rs7752536	6	139880223	T	C	2.285966137172	0.188116758653312	0.0339129635920186
ILMN_1698007	ACKR4	3	rs7752641	6	138926489	A	G	-2.19113075405162	-0.117424822792565	0.0411091245721954
ILMN_1698007	ACKR4	3	rs7753522	6	139883856	G	A	2.285966137172	0.188116758653312	0.0339129635920186
ILMN_1698007	ACKR4	3	rs7754723	6	138899640	C	T	-2.84208005403415	-0.221221844074466	0.0104212442455216
ILMN_1698007	ACKR4	3	rs7756186	6	139358479	T	C	-2.14681390209373	-0.110455674409828	0.0449297719024142
ILMN_1698007	ACKR4	3	rs7759066	6	139847721	T	C	-2.34955822034636	-0.384368292826418	0.0297588065384004
ILMN_1698007	ACKR4	3	rs7761206	6	139359452	G	A	-2.14681390209373	-0.110455674409828	0.0449297719024142
ILMN_1698007	ACKR4	3	rs7761956	6	138935052	A	C	-2.5446868674354	-0.131133314718866	0.0197806600398842
ILMN_1698007	ACKR4	3	rs7764720	6	138490036	C	T	-2.32844151589953	-0.276902229299308	0.0310828835388309
ILMN_1698007	ACKR4	3	rs7765207	6	138858054	T	C	-2.89888430972004	-0.13059061076171	0.00920121719869179
ILMN_1698007	ACKR4	3	rs7765229	6	138490291	C	T	-2.32844151589953	-0.276902229299308	0.0310828835388309
ILMN_1698007	ACKR4	3	rs7765298	6	138907520	C	T	-2.16570284429299	-0.117564249537015	0.0432633705480549
ILMN_1698007	ACKR4	3	rs7766692	6	138494319	A	C	-2.32844151589953	-0.276902229299308	0.0310828835388309
ILMN_1698007	ACKR4	3	rs7772493	6	138899571	G	A	-2.84208005403415	-0.221221844074466	0.0104212442455216
ILMN_1698007	ACKR4	3	rs7773323	6	138899859	A	G	-2.84208005403415	-0.221221844074466	0.0104212442455216
ILMN_1698007	ACKR4	3	rs7775124	6	138826139	C	T	-2.2562412603955	-0.0977918890976218	0.0360329806115049
ILMN_1698007	ACKR4	3	rs7776288	6	139101441	G	A	2.16358696399851	0.108102859651518	0.0434471917751374
ILMN_1698007	ACKR4	3	rs77767195	6	138859831	G	C	-2.34955822034636	-0.192184146413209	0.0297588065384004
ILMN_1698007	ACKR4	3	rs77963294	6	138519316	T	C	-2.73114399138759	-0.430112440359834	0.0132658766456754
ILMN_1698007	ACKR4	3	rs78060281	6	138496935	A	G	-2.32844151589953	-0.276902229299308	0.0310828835388309
ILMN_1698007	ACKR4	3	rs78170431	6	138491673	A	G	-2.73114399138759	-0.430112440359834	0.0132658766456754
ILMN_1698007	ACKR4	3	rs78583725	6	138493890	G	A	-2.32844151589953	-0.276902229299308	0.0310828835388309
ILMN_1698007	ACKR4	3	rs78849412	6	138852871	T	C	-2.34955822034636	-0.192184146413209	0.0297588065384004
ILMN_1698007	ACKR4	3	rs78892858	6	138495994	A	G	-2.32844151589953	-0.276902229299308	0.0310828835388309
ILMN_1698007	ACKR4	3	rs79232645	6	138493531	G	A	-2.32844151589953	-0.276902229299308	0.0310828835388309
ILMN_1698007	ACKR4	3	rs79235531	6	138499459	A	G	-2.32844151589953	-0.276902229299308	0.0310828835388309
ILMN_1698007	ACKR4	3	rs79571748	6	138936131	A	G	-2.34955822034636	-0.384368292826418	0.0297588065384004
ILMN_1698007	ACKR4	3	rs79617019	6	138488487	G	T	-2.73114399138759	-0.430112440359834	0.0132658766456754
ILMN_1698007	ACKR4	3	rs79977535	6	138841184	G	A	-2.34955822034636	-0.192184146413209	0.0297588065384004
ILMN_1698007	ACKR4	3	rs79980050	6	138838336	A	G	-2.34955822034636	-0.192184146413209	0.0297588065384004
ILMN_1698007	ACKR4	3	rs80117110	6	138491115	G	C	-2.73114399138759	-0.430112440359834	0.0132658766456754
ILMN_1698007	ACKR4	3	rs9376349	6	138830614	A	G	-2.2562412603955	-0.0977918890976218	0.0360329806115049
ILMN_1698007	ACKR4	3	rs9376353	6	138855975	A	T	-2.96741268658365	-0.136828365209684	0.00791185255303078
ILMN_1698007	ACKR4	3	rs9385866	6	139877053	C	T	2.285966137172	0.188116758653312	0.0339129635920186
ILMN_1698007	ACKR4	3	rs9484124	6	138496189	A	C	-2.32844151589953	-0.276902229299308	0.0310828835388309
ILMN_1698007	ACKR4	3	rs9484171	6	138846307	A	G	-2.34955822034636	-0.192184146413209	0.0297588065384004
ILMN_1698007	ACKR4	3	rs9484176	6	138899924	A	C	-2.84208005403415	-0.221221844074466	0.0104212442455216
ILMN_1698007	ACKR4	3	rs9484177	6	138900125	G	A	-2.84208005403415	-0.221221844074466	0.0104212442455216
ILMN_1698007	ACKR4	3	rs9484178	6	138900226	A	G	-2.84208005403415	-0.221221844074466	0.0104212442455216
ILMN_1698007	ACKR4	3	rs9484187	6	138931841	A	C	-2.5446868674354	-0.131133314718866	0.0197806600398842
ILMN_1698007	ACKR4	3	rs9484230	6	139362045	G	T	-2.14681390209373	-0.110455674409828	0.0449297719024142
ILMN_1698007	ACKR4	3	rs9494958	6	138520105	A	G	-2.73114399138759	-0.430112440359834	0.0132658766456754
ILMN_1698007	ACKR4	3	rs9494959	6	138520242	A	G	-2.32844151589953	-0.276902229299308	0.0310828835388309
ILMN_1698007	ACKR4	3	rs9495107	6	138844701	A	G	-2.34955822034636	-0.192184146413209	0.0297588065384004
ILMN_1698007	ACKR4	3	rs9495113	6	138853750	A	T	-2.34955822034636	-0.192184146413209	0.0297588065384004
ILMN_1698007	ACKR4	3	rs9495114	6	138853755	A	C	-2.34955822034636	-0.192184146413209	0.0297588065384004
ILMN_1698007	ACKR4	3	rs9495141	6	138899973	G	A	-2.84208005403415	-0.221221844074466	0.0104212442455216
ILMN_1698007	ACKR4	3	rs9495142	6	138900003	T	G	-2.84208005403415	-0.221221844074466	0.0104212442455216
ILMN_1698007	ACKR4	3	rs9495143	6	138900229	T	C	-2.84208005403415	-0.221221844074466	0.0104212442455216
ILMN_1698007	ACKR4	3	rs9495146	6	138912833	C	T	-2.19113075405162	-0.117424822792565	0.0411091245721954
ILMN_1698007	ACKR4	3	rs9495151	6	138931326	A	G	-2.48572907884637	-0.128847298929104	0.0224037682903148
ILMN_1698007	ACKR4	3	rs9495153	6	138932027	C	G	-2.48572907884637	-0.128847298929104	0.0224037682903148
ILMN_1698007	ACKR4	3	rs9495154	6	138932031	A	G	-2.48572907884637	-0.128847298929104	0.0224037682903148
ILMN_1698007	ACKR4	3	rs9495522	6	139886677	T	C	2.285966137172	0.188116758653312	0.0339129635920186
ILMN_1813100	KIAA1244	6	rs12529521	6	138791986	G	A	-2.16029610101321	-0.173552382076121	0.0437345077921566
ILMN_1813100	KIAA1244	6	rs1334707	6	138479807	T	C	-2.57272852351899	-0.247534337870414	0.0186371945049104
ILMN_1813100	KIAA1244	6	rs140603682	6	139024319	T	C	-5.00509005403014	-1.01242572284111	7.86013899163885e-05
ILMN_1813100	KIAA1244	6	rs4895499	6	138241185	A	G	-2.69609766390273	-0.383004312405518	0.0143092114282604
ILMN_1813100	KIAA1244	6	rs514475	6	138038905	A	C	-2.1127433453349	-0.317568909321825	0.0480839247923198
ILMN_1813100	KIAA1244	6	rs543666	6	138039771	G	A	-2.1127433453349	-0.317568909321825	0.0480839247923198
ILMN_1813100	KIAA1244	6	rs56382537	6	139024413	T	G	-5.00509005403014	-1.01242572284111	7.86013899163885e-05
ILMN_1813100	KIAA1244	6	rs604927	6	138029909	T	C	-2.1127433453349	-0.317568909321825	0.0480839247923198
ILMN_1813100	KIAA1244	6	rs62432685	6	137883245	G	A	-2.1131818653118	-0.35642531080718	0.0480420820530069
ILMN_1813100	KIAA1244	6	rs72983006	6	139019622	C	A	-5.00509005403014	-1.01242572284111	7.86013899163885e-05
ILMN_1813100	KIAA1244	6	rs7765573	6	138794628	G	A	-2.19417020529672	-0.194824616106709	0.040858292763971
ILMN_1813100	KIAA1244	6	rs9321648	6	138476199	G	T	-2.57272852351899	-0.247534337870414	0.0186371945049104
ILMN_1719172	NA	NA	exm581630	6	138491807	A	G	-2.49675380661641	-0.648857370543945	0.0218896635089987
ILMN_1719172	NA	NA	rs11154949	6	138290693	A	G	-2.23006294785638	-0.255871600828733	0.0380003801236994
ILMN_1719172	NA	NA	rs111563396	6	138488610	T	C	-2.49675380661641	-0.648857370543945	0.0218896635089987
ILMN_1719172	NA	NA	rs113030277	6	138375580	G	A	-2.39654666563919	-0.284133552187349	0.0269982349390171
ILMN_1719172	NA	NA	rs12174430	6	138284914	A	G	3.17729675312698	0.330913732554656	0.00496017257680162
ILMN_1719172	NA	NA	rs12176096	6	138284972	C	A	3.17729675312698	0.330913732554656	0.00496017257680162
ILMN_1719172	NA	NA	rs12213733	6	138290612	G	A	3.75030739591656	0.288661542179394	0.00135502810508058
ILMN_1719172	NA	NA	rs141904494	6	139075658	T	C	-2.49675380661641	-0.648857370543945	0.0218896635089987
ILMN_1719172	NA	NA	rs149381229	6	139159925	C	T	-2.49675380661641	-0.648857370543945	0.0218896635089987
ILMN_1719172	NA	NA	rs17067054	6	138366505	A	C	-2.39654666563919	-0.284133552187349	0.0269982349390171
ILMN_1719172	NA	NA	rs1997692	6	138370371	T	C	-2.52049573128783	-0.209821971000019	0.0208199220515489
ILMN_1719172	NA	NA	rs2876398	6	139185549	A	C	-2.48989344172828	-0.23965552509954	0.0222082581091595
ILMN_1719172	NA	NA	rs36003594	6	139185655	A	G	-2.48989344172828	-0.23965552509954	0.0222082581091595
ILMN_1719172	NA	NA	rs4074123	6	138836972	G	A	-2.26949418546553	-0.275175099796012	0.0350731159791148
ILMN_1719172	NA	NA	rs4438977	6	138288910	T	C	3.75030739591656	0.288661542179394	0.00135502810508058
ILMN_1719172	NA	NA	rs4438978	6	138288957	T	C	3.75030739591656	0.288661542179394	0.00135502810508058
ILMN_1719172	NA	NA	rs4454154	6	138291360	T	C	3.75030739591656	0.288661542179394	0.00135502810508058
ILMN_1719172	NA	NA	rs4624887	6	138373646	G	A	-2.39654666563919	-0.284133552187349	0.0269982349390171
ILMN_1719172	NA	NA	rs4895501	6	138287560	T	C	3.75030739591656	0.288661542179394	0.00135502810508058
ILMN_1719172	NA	NA	rs4895502	6	138287653	C	T	-2.23006294785638	-0.255871600828733	0.0380003801236994
ILMN_1719172	NA	NA	rs4896305	6	138287429	A	G	3.75030739591656	0.288661542179394	0.00135502810508058
ILMN_1719172	NA	NA	rs4896306	6	138287457	A	G	3.75030739591656	0.288661542179394	0.00135502810508058
ILMN_1719172	NA	NA	rs543378	6	137565074	C	G	2.25463386314979	0.217558091179287	0.0361510291970674
ILMN_1719172	NA	NA	rs564821	6	137562282	C	T	2.25463386314979	0.217558091179287	0.0361510291970674
ILMN_1719172	NA	NA	rs601680	6	137564801	C	T	2.25463386314979	0.217558091179287	0.0361510291970674
ILMN_1719172	NA	NA	rs61656432	6	138286309	A	G	3.17729675312698	0.330913732554656	0.00496017257680162
ILMN_1719172	NA	NA	rs6420764	6	138374999	T	C	-2.52049573128783	-0.209821971000019	0.0208199220515489
ILMN_1719172	NA	NA	rs6570241	6	138834164	C	T	-2.26949418546553	-0.275175099796012	0.0350731159791148
ILMN_1719172	NA	NA	rs664068	6	137568019	G	T	2.25463386314979	0.217558091179287	0.0361510291970674
ILMN_1719172	NA	NA	rs66489050	6	138290081	C	T	3.75030739591656	0.288661542179394	0.00135502810508058
ILMN_1719172	NA	NA	rs673156	6	137560295	G	A	2.25463386314979	0.217558091179287	0.0361510291970674
ILMN_1719172	NA	NA	rs68089724	6	138291024	G	C	3.75030739591656	0.288661542179394	0.00135502810508058
ILMN_1719172	NA	NA	rs72563064	6	138377413	A	G	-2.39654666563919	-0.284133552187349	0.0269982349390171
ILMN_1719172	NA	NA	rs74328492	6	138489817	G	A	-2.49675380661641	-0.648857370543945	0.0218896635089987
ILMN_1719172	NA	NA	rs74590195	6	138491854	A	G	-2.49675380661641	-0.648857370543945	0.0218896635089987
ILMN_1719172	NA	NA	rs74826552	6	138490715	G	A	-2.49675380661641	-0.648857370543945	0.0218896635089987
ILMN_1719172	NA	NA	rs75525878	6	138489573	A	G	-2.49675380661641	-0.648857370543945	0.0218896635089987
ILMN_1719172	NA	NA	rs76170733	6	138489578	C	A	-2.49675380661641	-0.648857370543945	0.0218896635089987
ILMN_1719172	NA	NA	rs76227341	6	138493831	G	A	-2.49675380661641	-0.648857370543945	0.0218896635089987
ILMN_1719172	NA	NA	rs76916890	6	138489907	T	C	-2.49675380661641	-0.648857370543945	0.0218896635089987
ILMN_1719172	NA	NA	rs76957951	6	138496991	G	C	-2.49675380661641	-0.648857370543945	0.0218896635089987
ILMN_1719172	NA	NA	rs77035468	6	138491105	G	A	-2.49675380661641	-0.648857370543945	0.0218896635089987
ILMN_1719172	NA	NA	rs7745069	6	138490132	A	G	-2.49675380661641	-0.648857370543945	0.0218896635089987
ILMN_1719172	NA	NA	rs7745393	6	138490302	C	G	-2.49675380661641	-0.648857370543945	0.0218896635089987
ILMN_1719172	NA	NA	rs77466265	6	138064539	A	G	-2.49675380661641	-0.648857370543945	0.0218896635089987
ILMN_1719172	NA	NA	rs77474491	6	138490000	G	A	-2.49675380661641	-0.648857370543945	0.0218896635089987
ILMN_1719172	NA	NA	rs7762658	6	138363064	T	C	-2.39654666563919	-0.284133552187349	0.0269982349390171
ILMN_1719172	NA	NA	rs7774349	6	137475858	T	C	-2.23581119932633	-0.216121400896051	0.0375601070733232
ILMN_1719172	NA	NA	rs7776327	6	138376462	G	A	-2.39654666563919	-0.284133552187349	0.0269982349390171
ILMN_1719172	NA	NA	rs77963294	6	138519316	T	C	-2.49675380661641	-0.648857370543945	0.0218896635089987
ILMN_1719172	NA	NA	rs78170431	6	138491673	A	G	-2.49675380661641	-0.648857370543945	0.0218896635089987
ILMN_1719172	NA	NA	rs78840673	6	138129313	T	C	-2.49675380661641	-0.648857370543945	0.0218896635089987
ILMN_1719172	NA	NA	rs79617019	6	138488487	G	T	-2.49675380661641	-0.648857370543945	0.0218896635089987
ILMN_1719172	NA	NA	rs80117110	6	138491115	G	C	-2.49675380661641	-0.648857370543945	0.0218896635089987
ILMN_1719172	NA	NA	rs9373202	6	138285462	A	G	3.06405275339621	0.339150347871185	0.00638631705106033
ILMN_1719172	NA	NA	rs9373203	6	138289848	C	T	3.75030739591656	0.288661542179394	0.00135502810508058
ILMN_1719172	NA	NA	rs9376307	6	138283265	T	C	3.17729675312698	0.330913732554656	0.00496017257680162
ILMN_1719172	NA	NA	rs9376308	6	138283786	T	C	3.17729675312698	0.330913732554656	0.00496017257680162
ILMN_1719172	NA	NA	rs9376310	6	138298682	A	C	2.29155118808339	0.195048085496717	0.0335277063630189
ILMN_1719172	NA	NA	rs9376311	6	138299226	T	G	2.29155118808339	0.195048085496717	0.0335277063630189
ILMN_1719172	NA	NA	rs9385813	6	138285044	A	T	3.06405275339621	0.339150347871185	0.00638631705106033
ILMN_1719172	NA	NA	rs9389542	6	138276464	A	G	3.06405275339621	0.339150347871185	0.00638631705106033
ILMN_1719172	NA	NA	rs9389553	6	138375163	A	G	-2.52049573128783	-0.209821971000019	0.0208199220515489
ILMN_1719172	NA	NA	rs9399229	6	138299093	C	T	2.29155118808339	0.195048085496717	0.0335277063630189
ILMN_1719172	NA	NA	rs9402930	6	138282933	G	T	3.17729675312698	0.330913732554656	0.00496017257680162
ILMN_1719172	NA	NA	rs9402931	6	138285587	G	A	3.17729675312698	0.330913732554656	0.00496017257680162
ILMN_1719172	NA	NA	rs9494927	6	138370939	A	C	-2.47248974031154	-0.238389249717387	0.0230361151591526
ILMN_1719172	NA	NA	rs9494929	6	138377485	T	G	-2.52049573128783	-0.209821971000019	0.0208199220515489
ILMN_1719172	NA	NA	rs9494958	6	138520105	A	G	-2.49675380661641	-0.648857370543945	0.0218896635089987
ILMN_1798659	CCDC28A	6	rs10457691	6	139785355	A	G	4.44369833507056	0.286690328588216	0.000278621528215277
ILMN_1798659	CCDC28A	6	rs12176137	6	139775982	T	G	4.44369833507056	0.286690328588216	0.000278621528215277
ILMN_1798659	CCDC28A	6	rs17068684	6	139770085	C	T	4.44369833507056	0.286690328588216	0.000278621528215277
ILMN_1798659	CCDC28A	6	rs17068823	6	139849953	T	C	-2.70579053113978	-0.199913278117718	0.0140130864393043
ILMN_1798659	CCDC28A	6	rs17068900	6	139867190	T	C	-2.4796991278832	-0.207212365441668	0.0226897288665622
ILMN_1798659	CCDC28A	6	rs189326021	6	139903304	C	A	-2.36571044473009	-0.307630840527491	0.0287815597778393
ILMN_1798659	CCDC28A	6	rs2286936	6	139778882	G	A	-2.65209778085787	-0.197025929392822	0.015729905700038
ILMN_1798659	CCDC28A	6	rs28431217	6	139782933	A	C	-2.65209778085787	-0.197025929392822	0.015729905700038
ILMN_1798659	CCDC28A	6	rs4895557	6	139774015	T	A	-2.65209778085787	-0.197025929392822	0.015729905700038
ILMN_1798659	CCDC28A	6	rs4896455	6	139773988	G	T	-2.65209778085787	-0.197025929392822	0.015729905700038
ILMN_1798659	CCDC28A	6	rs4896456	6	139774005	T	C	-2.65209778085787	-0.197025929392822	0.015729905700038
ILMN_1798659	CCDC28A	6	rs4896457	6	139776028	C	T	-2.65209778085787	-0.197025929392822	0.015729905700038
ILMN_1798659	CCDC28A	6	rs4896459	6	139779667	C	T	-2.65209778085787	-0.197025929392822	0.015729905700038
ILMN_1798659	CCDC28A	6	rs4896460	6	139781815	T	C	-2.65209778085787	-0.197025929392822	0.015729905700038
ILMN_1798659	CCDC28A	6	rs4896470	6	139871202	T	G	-2.4796991278832	-0.207212365441668	0.0226897288665622
ILMN_1798659	CCDC28A	6	rs56243494	6	139849510	G	A	-2.70579053113978	-0.199913278117718	0.0140130864393043
ILMN_1798659	CCDC28A	6	rs62440873	6	139782842	T	G	-2.65209778085787	-0.197025929392822	0.015729905700038
ILMN_1798659	CCDC28A	6	rs6570337	6	139773605	G	C	-2.65209778085787	-0.197025929392822	0.015729905700038
ILMN_1798659	CCDC28A	6	rs6570340	6	139784445	T	C	-2.65209778085787	-0.197025929392822	0.015729905700038
ILMN_1798659	CCDC28A	6	rs6900717	6	139781227	T	C	-2.65209778085787	-0.197025929392822	0.015729905700038
ILMN_1798659	CCDC28A	6	rs6903764	6	139851661	G	A	-2.70579053113978	-0.199913278117718	0.0140130864393043
ILMN_1798659	CCDC28A	6	rs6910844	6	138882851	C	T	2.47090404388047	0.206656389684144	0.023112964642767
ILMN_1798659	CCDC28A	6	rs6916879	6	138883812	A	T	2.47090404388047	0.206656389684144	0.023112964642767
ILMN_1798659	CCDC28A	6	rs6917974	6	138886433	G	A	2.47090404388047	0.206656389684144	0.023112964642767
ILMN_1798659	CCDC28A	6	rs6928244	6	139861491	C	G	-2.31208026635318	-0.177620379696041	0.0321460859475074
ILMN_1798659	CCDC28A	6	rs6930047	6	138879084	C	T	2.4702076933982	0.219145446704902	0.0231467885783096
ILMN_1798659	CCDC28A	6	rs6933108	6	139199890	A	G	3.08478813586971	0.156261607211724	0.00609832962294165
ILMN_1798659	CCDC28A	6	rs6936541	6	138902798	C	T	2.47090404388047	0.206656389684144	0.023112964642767
ILMN_1798659	CCDC28A	6	rs6936886	6	138883754	G	A	2.47090404388047	0.206656389684144	0.023112964642767
ILMN_1798659	CCDC28A	6	rs6939903	6	139863095	C	G	-2.31208026635318	-0.177620379696041	0.0321460859475074
ILMN_1798659	CCDC28A	6	rs7739675	6	139781494	G	A	4.44369833507056	0.286690328588216	0.000278621528215277
ILMN_1798659	CCDC28A	6	rs7739938	6	139781417	A	G	4.44369833507056	0.286690328588216	0.000278621528215277
ILMN_1798659	CCDC28A	6	rs7751302	6	138902869	A	G	2.47090404388047	0.206656389684144	0.023112964642767
ILMN_1798659	CCDC28A	6	rs7755843	6	139784446	C	A	4.44369833507056	0.286690328588216	0.000278621528215277
ILMN_1798659	CCDC28A	6	rs7763124	6	139861016	A	G	-2.31208026635318	-0.177620379696041	0.0321460859475074
ILMN_1798659	CCDC28A	6	rs9321726	6	139866922	C	A	-2.4796991278832	-0.207212365441668	0.0226897288665622
ILMN_1798659	CCDC28A	6	rs9376443	6	139976184	A	C	-2.50706830596905	-0.208933254287179	0.0214187278142532
ILMN_1798659	CCDC28A	6	rs9389685	6	139767988	C	T	4.44369833507056	0.286690328588216	0.000278621528215277
ILMN_1798659	CCDC28A	6	rs9403079	6	139785024	T	C	4.44369833507056	0.286690328588216	0.000278621528215277
ILMN_2216815	MAP7	6	rs1012515	6	137216847	T	A	-2.69302284468677	-0.077680841250534	0.014404387770986
ILMN_2216815	MAP7	6	rs114409355	6	137505668	C	T	-2.57434665677201	-0.174991076957725	0.0185731528177914
ILMN_2216815	MAP7	6	rs115021359	6	137504825	T	A	-2.57434665677201	-0.174991076957725	0.0185731528177914
ILMN_2216815	MAP7	6	rs115368923	6	137504283	G	A	-2.57434665677201	-0.174991076957725	0.0185731528177914
ILMN_2216815	MAP7	6	rs115809116	6	137486032	A	C	-2.57434665677201	-0.174991076957725	0.0185731528177914
ILMN_2216815	MAP7	6	rs116136371	6	137505732	A	G	-2.57434665677201	-0.174991076957725	0.0185731528177914
ILMN_2216815	MAP7	6	rs116442763	6	137505729	G	A	-2.57434665677201	-0.174991076957725	0.0185731528177914
ILMN_2216815	MAP7	6	rs116978287	6	137508540	T	G	-2.57434665677201	-0.174991076957725	0.0185731528177914
ILMN_2216815	MAP7	6	rs118000684	6	137218262	A	G	2.24020755995085	0.131950164336625	0.0372265464774673
ILMN_2216815	MAP7	6	rs12192501	6	137189979	A	G	-2.43978819445506	-0.0721859494538992	0.0246704320087022
ILMN_2216815	MAP7	6	rs1342644	6	137206928	G	A	-2.43978819445506	-0.0721859494538992	0.0246704320087022
ILMN_2216815	MAP7	6	rs1342645	6	137207304	A	G	-2.43978819445506	-0.0721859494538992	0.0246704320087022
ILMN_2216815	MAP7	6	rs1343677	6	137583794	G	A	3.0374856632306	0.0825186292824426	0.0067746430907839
ILMN_2216815	MAP7	6	rs1418825	6	137595896	A	G	3.22631204817838	0.106657974298147	0.00444398647856385
ILMN_2216815	MAP7	6	rs1884939	6	137187606	A	T	-2.43978819445506	-0.0721859494538992	0.0246704320087022
ILMN_2216815	MAP7	6	rs1935887	6	137596106	G	A	3.22631204817838	0.106657974298147	0.00444398647856385
ILMN_2216815	MAP7	6	rs1935888	6	137600146	C	A	3.22631204817838	0.106657974298147	0.00444398647856385
ILMN_2216815	MAP7	6	rs2050713	6	137194033	C	T	-2.43978819445506	-0.0721859494538992	0.0246704320087022
ILMN_2216815	MAP7	6	rs2488487	6	137594190	A	T	2.87855324631549	0.0760920963099447	0.00962119334873654
ILMN_2216815	MAP7	6	rs2488488	6	137575437	G	A	3.0374856632306	0.0825186292824426	0.0067746430907839
ILMN_2216815	MAP7	6	rs2491260	6	137575406	C	A	3.0374856632306	0.0825186292824426	0.0067746430907839
ILMN_2216815	MAP7	6	rs2797664	6	137596534	C	T	3.22631204817838	0.106657974298147	0.00444398647856385
ILMN_2216815	MAP7	6	rs2797670	6	137571613	G	A	3.0374856632306	0.0825186292824426	0.0067746430907839
ILMN_2216815	MAP7	6	rs2797671	6	137572384	A	G	3.22631204817838	0.106657974298147	0.00444398647856385
ILMN_2216815	MAP7	6	rs2797674	6	137574079	G	A	2.51915255291824	0.0699884688523182	0.0208791057062938
ILMN_2216815	MAP7	6	rs2797675	6	137575942	A	G	3.0374856632306	0.0825186292824426	0.0067746430907839
ILMN_2216815	MAP7	6	rs2797676	6	137578879	A	G	2.51915255291824	0.0699884688523182	0.0208791057062938
ILMN_2216815	MAP7	6	rs2797677	6	137585483	C	T	3.0374856632306	0.0825186292824426	0.0067746430907839
ILMN_2216815	MAP7	6	rs2797678	6	137585538	C	G	3.22631204817838	0.106657974298147	0.00444398647856385
ILMN_2216815	MAP7	6	rs2797679	6	137588858	G	T	3.0374856632306	0.0825186292824426	0.0067746430907839
ILMN_2216815	MAP7	6	rs2797680	6	137590186	G	T	3.22631204817838	0.106657974298147	0.00444398647856385
ILMN_2216815	MAP7	6	rs2807887	6	137594918	G	A	3.22631204817838	0.106657974298147	0.00444398647856385
ILMN_2216815	MAP7	6	rs2807888	6	137592006	G	A	3.22631204817838	0.106657974298147	0.00444398647856385
ILMN_2216815	MAP7	6	rs2807889	6	137590805	G	A	3.0374856632306	0.0825186292824426	0.0067746430907839
ILMN_2216815	MAP7	6	rs2807891	6	137588065	G	A	3.22631204817838	0.106657974298147	0.00444398647856385
ILMN_2216815	MAP7	6	rs2807893	6	137585425	A	G	3.0374856632306	0.0825186292824426	0.0067746430907839
ILMN_2216815	MAP7	6	rs2807894	6	137585274	G	A	3.22631204817838	0.106657974298147	0.00444398647856385
ILMN_2216815	MAP7	6	rs2807895	6	137582545	T	C	3.22631204817838	0.106657974298147	0.00444398647856385
ILMN_2216815	MAP7	6	rs2807896	6	137582057	T	C	3.22631204817838	0.106657974298147	0.00444398647856385
ILMN_2216815	MAP7	6	rs2807898	6	137581311	G	A	3.0374856632306	0.0825186292824426	0.0067746430907839
ILMN_2216815	MAP7	6	rs2807899	6	137578168	G	A	2.51915255291824	0.0699884688523182	0.0208791057062938
ILMN_2216815	MAP7	6	rs2807900	6	137576834	G	A	3.22631204817838	0.106657974298147	0.00444398647856385
ILMN_2216815	MAP7	6	rs28385762	6	137484708	G	A	-2.57434665677201	-0.174991076957725	0.0185731528177914
ILMN_2216815	MAP7	6	rs28385763	6	137483839	G	A	-2.57434665677201	-0.174991076957725	0.0185731528177914
ILMN_2216815	MAP7	6	rs28385765	6	137483780	T	C	-2.57434665677201	-0.174991076957725	0.0185731528177914
ILMN_2216815	MAP7	6	rs28385767	6	137481894	A	G	-2.57434665677201	-0.174991076957725	0.0185731528177914
ILMN_2216815	MAP7	6	rs28385770	6	137478824	T	C	-2.57434665677201	-0.174991076957725	0.0185731528177914
ILMN_2216815	MAP7	6	rs28741403	6	137490405	C	T	-2.57434665677201	-0.174991076957725	0.0185731528177914
ILMN_2216815	MAP7	6	rs28741404	6	137490360	G	T	-2.57434665677201	-0.174991076957725	0.0185731528177914
ILMN_2216815	MAP7	6	rs28741409	6	137488204	T	C	-2.57434665677201	-0.174991076957725	0.0185731528177914
ILMN_2216815	MAP7	6	rs28741413	6	137484592	A	G	-2.57434665677201	-0.174991076957725	0.0185731528177914
ILMN_2216815	MAP7	6	rs28741414	6	137484514	G	A	-2.57434665677201	-0.174991076957725	0.0185731528177914
ILMN_2216815	MAP7	6	rs28783812	6	137502364	G	A	-2.57434665677201	-0.174991076957725	0.0185731528177914
ILMN_2216815	MAP7	6	rs3799479	6	137228094	G	A	2.11431269273213	0.061043240258624	0.0479343330393359
ILMN_2216815	MAP7	6	rs4273710	6	137199355	A	G	-2.43978819445506	-0.0721859494538992	0.0246704320087022
ILMN_2216815	MAP7	6	rs477768	6	137548637	G	C	3.03037579956311	0.127635658848296	0.00688239109624606
ILMN_2216815	MAP7	6	rs527531	6	137568477	A	G	3.64237580768358	0.111058616604767	0.0017329639634178
ILMN_2216815	MAP7	6	rs543378	6	137565074	C	G	4.17587236938516	0.119025622319639	0.000512782140164225
ILMN_2216815	MAP7	6	rs564821	6	137562282	C	T	4.17587236938516	0.119025622319639	0.000512782140164225
ILMN_2216815	MAP7	6	rs565583	6	137562335	C	T	3.03037579956311	0.127635658848296	0.00688239109624606
ILMN_2216815	MAP7	6	rs59808886	6	137599914	T	G	3.22631204817838	0.106657974298147	0.00444398647856385
ILMN_2216815	MAP7	6	rs601680	6	137564801	C	T	4.17587236938516	0.119025622319639	0.000512782140164225
ILMN_2216815	MAP7	6	rs609721	6	137553454	A	G	3.03037579956311	0.127635658848296	0.00688239109624606
ILMN_2216815	MAP7	6	rs611948	6	137552949	T	C	3.03037579956311	0.127635658848296	0.00688239109624606
ILMN_2216815	MAP7	6	rs641029	6	137551037	A	G	3.03037579956311	0.127635658848296	0.00688239109624606
ILMN_2216815	MAP7	6	rs6420761	6	137505972	A	C	-2.57434665677201	-0.174991076957725	0.0185731528177914
ILMN_2216815	MAP7	6	rs6570107	6	137176884	T	C	-2.43978819445506	-0.0721859494538992	0.0246704320087022
ILMN_2216815	MAP7	6	rs6570108	6	137214147	T	C	2.23466252334279	0.0609613647265666	0.037647710684855
ILMN_2216815	MAP7	6	rs6570109	6	137214206	C	T	2.23466252334279	0.0609613647265666	0.037647710684855
ILMN_2216815	MAP7	6	rs6570110	6	137215379	A	G	2.23466252334279	0.0609613647265666	0.037647710684855
ILMN_2216815	MAP7	6	rs6570140	6	137503597	A	G	-2.57434665677201	-0.174991076957725	0.0185731528177914
ILMN_2216815	MAP7	6	rs664068	6	137568019	G	T	4.17587236938516	0.119025622319639	0.000512782140164225
ILMN_2216815	MAP7	6	rs673156	6	137560295	G	A	4.17587236938516	0.119025622319639	0.000512782140164225
ILMN_2216815	MAP7	6	rs676123	6	137567645	G	A	3.22631204817838	0.106657974298147	0.00444398647856385
ILMN_2216815	MAP7	6	rs6904512	6	137480774	T	C	-2.57434665677201	-0.174991076957725	0.0185731528177914
ILMN_2216815	MAP7	6	rs6907433	6	137504122	G	A	-2.57434665677201	-0.174991076957725	0.0185731528177914
ILMN_2216815	MAP7	6	rs6907770	6	137496802	A	G	-2.57434665677201	-0.174991076957725	0.0185731528177914
ILMN_2216815	MAP7	6	rs6937279	6	137498365	C	T	-2.57434665677201	-0.174991076957725	0.0185731528177914
ILMN_2216815	MAP7	6	rs6940707	6	137492409	C	G	-2.57434665677201	-0.174991076957725	0.0185731528177914
ILMN_2216815	MAP7	6	rs7341359	6	137507382	G	A	-2.57434665677201	-0.174991076957725	0.0185731528177914
ILMN_2216815	MAP7	6	rs74507645	6	137483943	C	T	-2.57434665677201	-0.174991076957725	0.0185731528177914
ILMN_2216815	MAP7	6	rs74713312	6	137500475	T	G	-2.57434665677201	-0.174991076957725	0.0185731528177914
ILMN_2216815	MAP7	6	rs74981207	6	137504851	C	T	-2.57434665677201	-0.174991076957725	0.0185731528177914
ILMN_2216815	MAP7	6	rs77320829	6	137504476	T	A	-2.57434665677201	-0.174991076957725	0.0185731528177914
ILMN_2216815	MAP7	6	rs7740232	6	137503361	G	A	-2.57434665677201	-0.174991076957725	0.0185731528177914
ILMN_2216815	MAP7	6	rs7740905	6	137503528	C	G	-2.57434665677201	-0.174991076957725	0.0185731528177914
ILMN_2216815	MAP7	6	rs77551490	6	137497992	C	T	-2.57434665677201	-0.174991076957725	0.0185731528177914
ILMN_2216815	MAP7	6	rs7757102	6	137222671	A	G	2.11431269273213	0.061043240258624	0.0479343330393359
ILMN_2216815	MAP7	6	rs78070241	6	137500763	G	A	-2.57434665677201	-0.174991076957725	0.0185731528177914
ILMN_2216815	MAP7	6	rs927182	6	137162299	C	G	-2.43978819445506	-0.0721859494538992	0.0246704320087022
ILMN_2216815	MAP7	6	rs9321580	6	137204280	T	C	-2.43978819445506	-0.0721859494538992	0.0246704320087022
ILMN_2216815	MAP7	6	rs9321581	6	137209311	G	C	2.23466252334279	0.0609613647265666	0.037647710684855
ILMN_2216815	MAP7	6	rs9321582	6	137218692	C	T	-2.43978819445506	-0.0721859494538992	0.0246704320087022
ILMN_2216815	MAP7	6	rs9373175	6	137215683	A	G	-2.43978819445506	-0.0721859494538992	0.0246704320087022
ILMN_2216815	MAP7	6	rs9389448	6	137211652	T	G	-2.43978819445506	-0.0721859494538992	0.0246704320087022
ILMN_2216815	MAP7	6	rs9483962	6	137199050	A	G	-2.43978819445506	-0.0721859494538992	0.0246704320087022
ILMN_2216815	MAP7	6	rs9483996	6	137475030	G	T	-2.57434665677201	-0.174991076957725	0.0185731528177914
ILMN_2216815	MAP7	6	rs9483997	6	137479892	G	T	-2.58053651230821	-0.110292217560535	0.0183300867749839
ILMN_2216815	MAP7	6	rs9483999	6	137488382	T	C	-2.57434665677201	-0.174991076957725	0.0185731528177914
ILMN_2216815	MAP7	6	rs9484000	6	137495396	C	A	-2.57434665677201	-0.174991076957725	0.0185731528177914
ILMN_2216815	MAP7	6	rs9484001	6	137495964	A	G	-2.57434665677201	-0.174991076957725	0.0185731528177914
ILMN_2216815	MAP7	6	rs9484005	6	137505258	T	A	-2.57434665677201	-0.174991076957725	0.0185731528177914
ILMN_2216815	MAP7	6	rs9494587	6	137184492	A	G	-2.43978819445506	-0.0721859494538992	0.0246704320087022
ILMN_2216815	MAP7	6	rs9494591	6	137196695	A	G	-2.43978819445506	-0.0721859494538992	0.0246704320087022
ILMN_2216815	MAP7	6	rs9494672	6	137474075	G	A	-2.57434665677201	-0.174991076957725	0.0185731528177914
ILMN_2216815	MAP7	6	rs9494673	6	137476538	A	G	-2.58053651230821	-0.110292217560535	0.0183300867749839
ILMN_2216815	MAP7	6	rs9494674	6	137478424	G	A	-2.58053651230821	-0.110292217560535	0.0183300867749839
ILMN_2216815	MAP7	6	rs9494678	6	137485220	G	A	-2.57434665677201	-0.174991076957725	0.0185731528177914
ILMN_2216815	MAP7	6	rs9494680	6	137485659	A	G	-2.57434665677201	-0.174991076957725	0.0185731528177914
ILMN_2216815	MAP7	6	rs9494681	6	137486999	C	T	-2.57434665677201	-0.174991076957725	0.0185731528177914
ILMN_2216815	MAP7	6	rs9494683	6	137492101	T	C	-2.57434665677201	-0.174991076957725	0.0185731528177914
ILMN_2216815	MAP7	6	rs9494684	6	137494961	G	T	-2.57434665677201	-0.174991076957725	0.0185731528177914
ILMN_2216815	MAP7	6	rs9494685	6	137495667	G	A	-2.57434665677201	-0.174991076957725	0.0185731528177914
ILMN_2216815	MAP7	6	rs9494686	6	137495772	G	A	-2.57434665677201	-0.174991076957725	0.0185731528177914
ILMN_2216815	MAP7	6	rs9494687	6	137496408	C	T	-2.57434665677201	-0.174991076957725	0.0185731528177914
ILMN_2216815	MAP7	6	rs9494689	6	137499712	A	C	-2.57434665677201	-0.174991076957725	0.0185731528177914
ILMN_2216815	MAP7	6	rs9494692	6	137511393	T	G	-2.57434665677201	-0.174991076957725	0.0185731528177914
ILMN_2216815	MAP7	6	rs9494693	6	137511511	G	C	-2.57434665677201	-0.174991076957725	0.0185731528177914
ILMN_1702691	TNFAIP3	6	exm581368	6	137482840	G	A	-6.29194648915224	-2.68224600117072	4.85790143238489e-06
ILMN_1702691	TNFAIP3	6	rs156751	6	137463294	G	A	2.62735735284399	0.611022739442317	0.0165865514792515
ILMN_1702691	TNFAIP3	6	rs156752	6	137463269	A	G	2.62735735284399	0.611022739442317	0.0165865514792515
ILMN_1702691	TNFAIP3	6	rs202563	6	137461492	A	G	2.62735735284399	0.611022739442317	0.0165865514792515
ILMN_1702691	TNFAIP3	6	rs2206066	6	137785013	G	T	-2.44715549899453	-0.58328437685786	0.0242930385399844
ILMN_1702691	TNFAIP3	6	rs2223378	6	137785212	C	G	-2.44715549899453	-0.58328437685786	0.0242930385399844
ILMN_1702691	TNFAIP3	6	rs276467	6	137464218	A	G	-2.88188547114407	-0.526115030572401	0.00955111838713797
ILMN_1702691	TNFAIP3	6	rs276469	6	137461880	T	C	-2.88188547114407	-0.526115030572401	0.00955111838713797
ILMN_1702691	TNFAIP3	6	rs276471	6	137457557	G	A	-2.46101542888191	-0.455577809279972	0.0235976554402759
ILMN_1702691	TNFAIP3	6	rs276474	6	137456065	G	A	2.62735735284399	0.611022739442317	0.0165865514792515
ILMN_1702691	TNFAIP3	6	rs28385694	6	137478647	T	C	-6.29194648915224	-2.68224600117072	4.85790143238489e-06
ILMN_1702691	TNFAIP3	6	rs4371856	6	138278541	G	A	-2.10904575372593	-0.403591194665563	0.0484380585920797
ILMN_1702691	TNFAIP3	6	rs6570166	6	137790900	T	C	-2.44715549899453	-0.58328437685786	0.0242930385399844
ILMN_1702691	TNFAIP3	6	rs6570201	6	138328878	G	A	2.31981656463486	0.567390004612008	0.0316392314854501
ILMN_1702691	TNFAIP3	6	rs6570270	6	139053206	G	A	-2.99786653268987	-1.34145420179382	0.00739657901703489
ILMN_1702691	TNFAIP3	6	rs6570271	6	139053288	T	C	-2.99786653268987	-1.34145420179382	0.00739657901703489
ILMN_1702691	TNFAIP3	6	rs6903276	6	137787068	G	A	-2.44715549899453	-0.58328437685786	0.0242930385399844
ILMN_1702691	TNFAIP3	6	rs6904327	6	137787558	G	C	-2.44715549899453	-0.58328437685786	0.0242930385399844
ILMN_1702691	TNFAIP3	6	rs6910679	6	137788549	A	G	-2.44715549899453	-0.58328437685786	0.0242930385399844
ILMN_1702691	TNFAIP3	6	rs6911335	6	139083742	T	C	-2.2283279045518	-0.432379859097121	0.0381341995150048
ILMN_1702691	TNFAIP3	6	rs6922249	6	137790423	A	C	-2.44715549899453	-0.58328437685786	0.0242930385399844
ILMN_1702691	TNFAIP3	6	rs6932092	6	139053928	T	C	-2.99786653268987	-1.34145420179382	0.00739657901703489
ILMN_1702691	TNFAIP3	6	rs6939534	6	139055443	A	G	-2.99786653268987	-1.34145420179382	0.00739657901703489
ILMN_1702691	TNFAIP3	6	rs72761	6	137454459	G	A	2.62735735284399	0.611022739442317	0.0165865514792515
ILMN_1702691	TNFAIP3	6	rs7763208	6	137791026	G	A	-2.44715549899453	-0.58328437685786	0.0242930385399844
ILMN_1702691	TNFAIP3	6	rs7775153	6	137786289	T	C	-2.44715549899453	-0.58328437685786	0.0242930385399844
ILMN_1702691	TNFAIP3	6	rs80011533	6	137787963	A	G	-2.44715549899453	-0.58328437685786	0.0242930385399844
ILMN_1702691	TNFAIP3	6	rs85462	6	137463154	G	C	-2.88188547114407	-0.526115030572401	0.00955111838713797
ILMN_1702691	TNFAIP3	6	rs9321611	6	137787843	G	A	-2.44715549899453	-0.58328437685786	0.0242930385399844
ILMN_1702691	TNFAIP3	6	rs9494784	6	137789920	A	G	-2.44715549899453	-0.58328437685786	0.0242930385399844
ILMN_1702691	TNFAIP3	6	rs9494785	6	137790005	C	T	-2.44715549899453	-0.58328437685786	0.0242930385399844
ILMN_1886537	NA	NA	exm2266260	6	137508437	G	A	-2.30858101153244	-0.374810350736869	0.0323778030768647
ILMN_1886537	NA	NA	exm2270412	6	137076010	C	T	-2.40032772646216	-0.270937401659752	0.0267867945455156
ILMN_1886537	NA	NA	rs1011969	6	136979240	A	C	-3.30223470121563	-0.389558129544812	0.00374644253270785
ILMN_1886537	NA	NA	rs1028565	6	137041365	A	G	3.02033691692412	0.33218375373905	0.00703736001861287
ILMN_1886537	NA	NA	rs10457664	6	137804081	G	A	2.14232611919561	0.289203360094778	0.0453341875289757
ILMN_1886537	NA	NA	rs11154881	6	137051560	A	G	2.85267741031317	0.30512564023446	0.0101824273658051
ILMN_1886537	NA	NA	rs11154883	6	137059950	A	G	2.85267741031317	0.30512564023446	0.0101824273658051
ILMN_1886537	NA	NA	rs111702635	6	137793120	T	C	2.24682271638137	0.453101803494186	0.0367297690607318
ILMN_1886537	NA	NA	rs113403917	6	137774672	C	T	2.24682271638137	0.453101803494186	0.0367297690607318
ILMN_1886537	NA	NA	rs113791838	6	137763410	C	T	2.24682271638137	0.453101803494186	0.0367297690607318
ILMN_1886537	NA	NA	rs117053159	6	137402156	T	G	-3.12797399679207	-0.836579985173343	0.00553848082775667
ILMN_1886537	NA	NA	rs11757232	6	137042990	T	C	2.85267741031317	0.30512564023446	0.0101824273658051
ILMN_1886537	NA	NA	rs11757248	6	137042892	A	G	2.85267741031317	0.30512564023446	0.0101824273658051
ILMN_1886537	NA	NA	rs11759585	6	137051599	T	C	2.85267741031317	0.30512564023446	0.0101824273658051
ILMN_1886537	NA	NA	rs117885203	6	137771068	C	T	-2.22814801618967	-0.547866880826448	0.038148098560865
ILMN_1886537	NA	NA	rs117984119	6	137055618	A	T	-3.26372758836305	-0.860021062837075	0.00408566182714971
ILMN_1886537	NA	NA	rs12173676	6	137056501	A	T	2.85267741031317	0.30512564023446	0.0101824273658051
ILMN_1886537	NA	NA	rs12191965	6	137801687	T	C	2.14232611919561	0.289203360094778	0.0453341875289757
ILMN_1886537	NA	NA	rs12198924	6	137801589	G	T	2.14232611919561	0.289203360094778	0.0453341875289757
ILMN_1886537	NA	NA	rs12202931	6	137438155	A	T	-2.84690324645383	-0.65821175754978	0.0103118916802704
ILMN_1886537	NA	NA	rs12205573	6	137413227	A	G	-2.84690324645383	-0.65821175754978	0.0103118916802704
ILMN_1886537	NA	NA	rs12524861	6	137043438	G	A	2.85267741031317	0.30512564023446	0.0101824273658051
ILMN_1886537	NA	NA	rs12525244	6	137043721	T	A	2.85267741031317	0.30512564023446	0.0101824273658051
ILMN_1886537	NA	NA	rs13196928	6	137666710	T	C	-3.12797399679207	-0.836579985173343	0.00553848082775667
ILMN_1886537	NA	NA	rs13204631	6	137739024	T	C	2.30278431705459	0.335132502989119	0.0327650557736314
ILMN_1886537	NA	NA	rs1321477	6	137041833	T	C	2.85267741031317	0.30512564023446	0.0101824273658051
ILMN_1886537	NA	NA	rs1360606	6	137801164	T	C	2.24682271638137	0.453101803494186	0.0367297690607318
ILMN_1886537	NA	NA	rs138492374	6	137777846	T	C	2.24682271638137	0.453101803494186	0.0367297690607318
ILMN_1886537	NA	NA	rs1418825	6	137595896	A	G	-2.41578822001896	-0.362382408105601	0.0259381899168414
ILMN_1886537	NA	NA	rs156751	6	137463294	G	A	-2.59290015153149	-0.366788288044065	0.0178535550386186
ILMN_1886537	NA	NA	rs156752	6	137463269	A	G	-2.59290015153149	-0.366788288044065	0.0178535550386186
ILMN_1886537	NA	NA	rs1570055	6	137059703	T	C	2.85267741031317	0.30512564023446	0.0101824273658051
ILMN_1886537	NA	NA	rs1570056	6	137059927	C	T	2.85267741031317	0.30512564023446	0.0101824273658051
ILMN_1886537	NA	NA	rs1581713	6	137046480	C	T	2.85267741031317	0.30512564023446	0.0101824273658051
ILMN_1886537	NA	NA	rs17723721	6	136971568	T	C	-3.05248867029465	-0.376099585226475	0.00655261733118786
ILMN_1886537	NA	NA	rs17796708	6	136974623	T	C	-3.05248867029465	-0.376099585226475	0.00655261733118786
ILMN_1886537	NA	NA	rs1819155	6	137065789	A	G	2.85267741031317	0.30512564023446	0.0101824273658051
ILMN_1886537	NA	NA	rs1935887	6	137596106	G	A	-2.41578822001896	-0.362382408105601	0.0259381899168414
ILMN_1886537	NA	NA	rs1935888	6	137600146	C	A	-2.41578822001896	-0.362382408105601	0.0259381899168414
ILMN_1886537	NA	NA	rs1997703	6	136969853	T	C	-2.94249628418563	-0.360942279338504	0.00835907536681323
ILMN_1886537	NA	NA	rs202563	6	137461492	A	G	-2.59290015153149	-0.366788288044065	0.0178535550386186
ILMN_1886537	NA	NA	rs2076260	6	136977568	C	T	-3.20766034290816	-0.378353918535652	0.00463390998646663
ILMN_1886537	NA	NA	rs2224378	6	137046148	A	T	2.85267741031317	0.30512564023446	0.0101824273658051
ILMN_1886537	NA	NA	rs2237269	6	136966619	C	G	-3.05248867029465	-0.376099585226475	0.00655261733118786
ILMN_1886537	NA	NA	rs2237270	6	136966741	C	T	-2.94249628418563	-0.360942279338504	0.00835907536681323
ILMN_1886537	NA	NA	rs2237271	6	136968541	C	A	-2.94249628418563	-0.360942279338504	0.00835907536681323
ILMN_1886537	NA	NA	rs2272887	6	136980134	G	A	-3.30223470121563	-0.389558129544812	0.00374644253270785
ILMN_1886537	NA	NA	rs2327757	6	137048837	G	A	2.85267741031317	0.30512564023446	0.0101824273658051
ILMN_1886537	NA	NA	rs2327758	6	137049061	C	T	2.85267741031317	0.30512564023446	0.0101824273658051
ILMN_1886537	NA	NA	rs2327759	6	137053392	T	G	2.85267741031317	0.30512564023446	0.0101824273658051
ILMN_1886537	NA	NA	rs276474	6	137456065	G	A	-2.59290015153149	-0.366788288044065	0.0178535550386186
ILMN_1886537	NA	NA	rs2797664	6	137596534	C	T	-2.41578822001896	-0.362382408105601	0.0259381899168414
ILMN_1886537	NA	NA	rs2797671	6	137572384	A	G	-2.41578822001896	-0.362382408105601	0.0259381899168414
ILMN_1886537	NA	NA	rs2797678	6	137585538	C	G	-2.41578822001896	-0.362382408105601	0.0259381899168414
ILMN_1886537	NA	NA	rs2797680	6	137590186	G	T	-2.41578822001896	-0.362382408105601	0.0259381899168414
ILMN_1886537	NA	NA	rs2807887	6	137594918	G	A	-2.41578822001896	-0.362382408105601	0.0259381899168414
ILMN_1886537	NA	NA	rs2807888	6	137592006	G	A	-2.41578822001896	-0.362382408105601	0.0259381899168414
ILMN_1886537	NA	NA	rs2807891	6	137588065	G	A	-2.41578822001896	-0.362382408105601	0.0259381899168414
ILMN_1886537	NA	NA	rs2807894	6	137585274	G	A	-2.41578822001896	-0.362382408105601	0.0259381899168414
ILMN_1886537	NA	NA	rs2807895	6	137582545	T	C	-2.41578822001896	-0.362382408105601	0.0259381899168414
ILMN_1886537	NA	NA	rs2807896	6	137582057	T	C	-2.41578822001896	-0.362382408105601	0.0259381899168414
ILMN_1886537	NA	NA	rs2807900	6	137576834	G	A	-2.41578822001896	-0.362382408105601	0.0259381899168414
ILMN_1886537	NA	NA	rs2876345	6	137048914	G	C	2.85267741031317	0.30512564023446	0.0101824273658051
ILMN_1886537	NA	NA	rs2876346	6	137048966	A	G	2.85267741031317	0.30512564023446	0.0101824273658051
ILMN_1886537	NA	NA	rs2876347	6	137064505	G	A	2.85267741031317	0.30512564023446	0.0101824273658051
ILMN_1886537	NA	NA	rs34369520	6	137645359	T	C	-3.12797399679207	-0.836579985173343	0.00553848082775667
ILMN_1886537	NA	NA	rs34385919	6	137641795	C	T	-3.12797399679207	-0.836579985173343	0.00553848082775667
ILMN_1886537	NA	NA	rs34590248	6	137641792	G	A	-3.12797399679207	-0.836579985173343	0.00553848082775667
ILMN_1886537	NA	NA	rs34701156	6	137648196	C	G	-3.12797399679207	-0.836579985173343	0.00553848082775667
ILMN_1886537	NA	NA	rs34819700	6	137650993	A	G	-3.12797399679207	-0.836579985173343	0.00553848082775667
ILMN_1886537	NA	NA	rs34872759	6	137666318	T	G	-3.12797399679207	-0.836579985173343	0.00553848082775667
ILMN_1886537	NA	NA	rs35187449	6	136325603	A	G	-2.09660299758627	-0.428663153302351	0.0496471877818255
ILMN_1886537	NA	NA	rs35231723	6	137666323	A	C	-3.12797399679207	-0.836579985173343	0.00553848082775667
ILMN_1886537	NA	NA	rs35280308	6	137666193	A	G	-3.12797399679207	-0.836579985173343	0.00553848082775667
ILMN_1886537	NA	NA	rs35934071	6	137660217	T	C	-3.12797399679207	-0.836579985173343	0.00553848082775667
ILMN_1886537	NA	NA	rs3850214	6	137658838	A	T	-3.12797399679207	-0.836579985173343	0.00553848082775667
ILMN_1886537	NA	NA	rs477768	6	137548637	G	C	-2.1980910535225	-0.419818102581978	0.0405367916366193
ILMN_1886537	NA	NA	rs4895484	6	137666088	G	A	-3.12797399679207	-0.836579985173343	0.00553848082775667
ILMN_1886537	NA	NA	rs4896218	6	137045476	G	A	2.85267741031317	0.30512564023446	0.0101824273658051
ILMN_1886537	NA	NA	rs527531	6	137568477	A	G	-2.51109419449346	-0.360514289246294	0.021237511899111
ILMN_1886537	NA	NA	rs543378	6	137565074	C	G	-2.45934993350947	-0.352550956630538	0.0236802207089389
ILMN_1886537	NA	NA	rs564821	6	137562282	C	T	-2.45934993350947	-0.352550956630538	0.0236802207089389
ILMN_1886537	NA	NA	rs565583	6	137562335	C	T	-2.1980910535225	-0.419818102581978	0.0405367916366193
ILMN_1886537	NA	NA	rs56740201	6	137747960	C	A	2.24682271638137	0.453101803494186	0.0367297690607318
ILMN_1886537	NA	NA	rs58161645	6	137660612	A	G	-3.12797399679207	-0.836579985173343	0.00553848082775667
ILMN_1886537	NA	NA	rs58862782	6	137654545	A	G	-3.12797399679207	-0.836579985173343	0.00553848082775667
ILMN_1886537	NA	NA	rs59207599	6	137671009	C	T	-3.12797399679207	-0.836579985173343	0.00553848082775667
ILMN_1886537	NA	NA	rs59560822	6	136984379	T	C	-3.05248867029465	-0.376099585226475	0.00655261733118786
ILMN_1886537	NA	NA	rs59665442	6	136981455	T	C	-3.05248867029465	-0.376099585226475	0.00655261733118786
ILMN_1886537	NA	NA	rs59808886	6	137599914	T	G	-2.41578822001896	-0.362382408105601	0.0259381899168414
ILMN_1886537	NA	NA	rs601680	6	137564801	C	T	-2.45934993350947	-0.352550956630538	0.0236802207089389
ILMN_1886537	NA	NA	rs609721	6	137553454	A	G	-2.1980910535225	-0.419818102581978	0.0405367916366193
ILMN_1886537	NA	NA	rs61067212	6	137672440	A	G	-3.12797399679207	-0.836579985173343	0.00553848082775667
ILMN_1886537	NA	NA	rs611948	6	137552949	T	C	-2.1980910535225	-0.419818102581978	0.0405367916366193
ILMN_1886537	NA	NA	rs61214363	6	137669467	T	C	-3.12797399679207	-0.836579985173343	0.00553848082775667
ILMN_1886537	NA	NA	rs61495120	6	136978261	A	C	-3.05248867029465	-0.376099585226475	0.00655261733118786
ILMN_1886537	NA	NA	rs62421003	6	137739360	A	G	2.30278431705459	0.335132502989119	0.0327650557736314
ILMN_1886537	NA	NA	rs62422098	6	136973397	G	A	-3.05248867029465	-0.376099585226475	0.00655261733118786
ILMN_1886537	NA	NA	rs62429919	6	136261672	G	A	-2.09660299758627	-0.428663153302351	0.0496471877818255
ILMN_1886537	NA	NA	rs641029	6	137551037	A	G	-2.1980910535225	-0.419818102581978	0.0405367916366193
ILMN_1886537	NA	NA	rs6570090	6	137045198	T	C	2.85267741031317	0.30512564023446	0.0101824273658051
ILMN_1886537	NA	NA	rs6570091	6	137050896	C	T	2.85267741031317	0.30512564023446	0.0101824273658051
ILMN_1886537	NA	NA	rs6570095	6	137054429	C	T	2.85267741031317	0.30512564023446	0.0101824273658051
ILMN_1886537	NA	NA	rs6570098	6	137071655	A	G	2.85267741031317	0.30512564023446	0.0101824273658051
ILMN_1886537	NA	NA	rs664068	6	137568019	G	T	-2.45934993350947	-0.352550956630538	0.0236802207089389
ILMN_1886537	NA	NA	rs673156	6	137560295	G	A	-2.45934993350947	-0.352550956630538	0.0236802207089389
ILMN_1886537	NA	NA	rs67410367	6	137647383	A	G	-3.12797399679207	-0.836579985173343	0.00553848082775667
ILMN_1886537	NA	NA	rs676123	6	137567645	G	A	-2.41578822001896	-0.362382408105601	0.0259381899168414
ILMN_1886537	NA	NA	rs6904154	6	137787541	G	A	2.24682271638137	0.453101803494186	0.0367297690607318
ILMN_1886537	NA	NA	rs6904753	6	136974283	T	C	-3.20766034290816	-0.378353918535652	0.00463390998646663
ILMN_1886537	NA	NA	rs6906091	6	137049755	T	A	2.85267741031317	0.30512564023446	0.0101824273658051
ILMN_1886537	NA	NA	rs6911217	6	137056229	G	A	2.85267741031317	0.30512564023446	0.0101824273658051
ILMN_1886537	NA	NA	rs6922031	6	136969614	T	C	-3.05248867029465	-0.376099585226475	0.00655261733118786
ILMN_1886537	NA	NA	rs6925393	6	136965299	T	G	-3.05248867029465	-0.376099585226475	0.00655261733118786
ILMN_1886537	NA	NA	rs6925405	6	137075983	G	A	-2.40032772646216	-0.270937401659752	0.0267867945455156
ILMN_1886537	NA	NA	rs6930622	6	137797918	C	T	2.14232611919561	0.289203360094778	0.0453341875289757
ILMN_1886537	NA	NA	rs6936533	6	137051471	A	T	2.85267741031317	0.30512564023446	0.0101824273658051
ILMN_1886537	NA	NA	rs6941389	6	137051841	C	T	2.85267741031317	0.30512564023446	0.0101824273658051
ILMN_1886537	NA	NA	rs6941553	6	137051928	C	T	2.85267741031317	0.30512564023446	0.0101824273658051
ILMN_1886537	NA	NA	rs720344	6	137048442	C	G	2.85267741031317	0.30512564023446	0.0101824273658051
ILMN_1886537	NA	NA	rs720345	6	137048261	A	G	2.85267741031317	0.30512564023446	0.0101824273658051
ILMN_1886537	NA	NA	rs72761	6	137454459	G	A	-2.59290015153149	-0.366788288044065	0.0178535550386186
ILMN_1886537	NA	NA	rs76097451	6	137770686	C	G	2.24682271638137	0.453101803494186	0.0367297690607318
ILMN_1886537	NA	NA	rs7753851	6	137056955	T	C	2.85267741031317	0.30512564023446	0.0101824273658051
ILMN_1886537	NA	NA	rs7755363	6	137747267	A	G	2.30278431705459	0.335132502989119	0.0327650557736314
ILMN_1886537	NA	NA	rs7761520	6	137053177	T	G	2.85267741031317	0.30512564023446	0.0101824273658051
ILMN_1886537	NA	NA	rs7761954	6	137742990	A	G	2.30278431705459	0.335132502989119	0.0327650557736314
ILMN_1886537	NA	NA	rs7767327	6	137801725	C	G	2.14232611919561	0.289203360094778	0.0453341875289757
ILMN_1886537	NA	NA	rs7774334	6	137057061	C	T	2.85267741031317	0.30512564023446	0.0101824273658051
ILMN_1886537	NA	NA	rs7774663	6	137510893	C	T	-2.30858101153244	-0.374810350736869	0.0323778030768647
ILMN_1886537	NA	NA	rs79216914	6	137672271	C	T	-3.12797399679207	-0.836579985173343	0.00553848082775667
ILMN_1886537	NA	NA	rs79541245	6	137776584	T	C	2.24682271638137	0.453101803494186	0.0367297690607318
ILMN_1886537	NA	NA	rs79936370	6	137840005	G	A	-2.22814801618967	-0.547866880826448	0.038148098560865
ILMN_1886537	NA	NA	rs80322233	6	137773404	T	C	-2.22814801618967	-0.547866880826448	0.038148098560865
ILMN_1886537	NA	NA	rs9285484	6	137050554	G	A	2.85267741031317	0.30512564023446	0.0101824273658051
ILMN_1886537	NA	NA	rs9321612	6	137806582	A	G	2.14232611919561	0.289203360094778	0.0453341875289757
ILMN_1886537	NA	NA	rs9373173	6	137046751	G	A	2.85267741031317	0.30512564023446	0.0101824273658051
ILMN_1886537	NA	NA	rs9376225	6	137044020	G	A	2.85267741031317	0.30512564023446	0.0101824273658051
ILMN_1886537	NA	NA	rs9376226	6	137049833	T	A	2.85267741031317	0.30512564023446	0.0101824273658051
ILMN_1886537	NA	NA	rs9376256	6	137433290	T	C	-2.84690324645383	-0.65821175754978	0.0103118916802704
ILMN_1886537	NA	NA	rs9376257	6	137437716	A	G	-2.84690324645383	-0.65821175754978	0.0103118916802704
ILMN_1886537	NA	NA	rs9376258	6	137439066	T	C	-2.84690324645383	-0.65821175754978	0.0103118916802704
ILMN_1886537	NA	NA	rs9376259	6	137444803	G	A	-2.84690324645383	-0.65821175754978	0.0103118916802704
ILMN_1886537	NA	NA	rs9376278	6	137804521	T	G	2.14232611919561	0.289203360094778	0.0453341875289757
ILMN_1886537	NA	NA	rs9376279	6	137804686	T	C	2.14232611919561	0.289203360094778	0.0453341875289757
ILMN_1886537	NA	NA	rs9376280	6	137805414	A	G	2.14232611919561	0.289203360094778	0.0453341875289757
ILMN_1886537	NA	NA	rs9385771	6	137048037	T	A	2.85267741031317	0.30512564023446	0.0101824273658051
ILMN_1886537	NA	NA	rs9385772	6	137049355	C	T	2.85267741031317	0.30512564023446	0.0101824273658051
ILMN_1886537	NA	NA	rs9389429	6	137042403	C	T	2.85267741031317	0.30512564023446	0.0101824273658051
ILMN_1886537	NA	NA	rs9389430	6	137044321	T	C	2.85267741031317	0.30512564023446	0.0101824273658051
ILMN_1886537	NA	NA	rs9389431	6	137047357	A	C	2.85267741031317	0.30512564023446	0.0101824273658051
ILMN_1886537	NA	NA	rs9389435	6	137075365	T	C	-2.40032772646216	-0.270937401659752	0.0267867945455156
ILMN_1886537	NA	NA	rs9389467	6	137418694	A	G	-2.84690324645383	-0.65821175754978	0.0103118916802704
ILMN_1886537	NA	NA	rs9389468	6	137419889	A	G	-2.84690324645383	-0.65821175754978	0.0103118916802704
ILMN_1886537	NA	NA	rs9389471	6	137431973	T	A	-2.84690324645383	-0.65821175754978	0.0103118916802704
ILMN_1886537	NA	NA	rs9399193	6	137042066	C	T	2.85267741031317	0.30512564023446	0.0101824273658051
ILMN_1886537	NA	NA	rs9402843	6	137047196	G	C	2.85267741031317	0.30512564023446	0.0101824273658051
ILMN_1886537	NA	NA	rs9402869	6	137416337	T	C	-2.84690324645383	-0.65821175754978	0.0103118916802704
ILMN_1886537	NA	NA	rs9402878	6	137509292	G	T	-2.30858101153244	-0.374810350736869	0.0323778030768647
ILMN_1886537	NA	NA	rs9402894	6	137741905	T	A	2.30278431705459	0.335132502989119	0.0327650557736314
ILMN_1886537	NA	NA	rs9483945	6	137057373	A	G	2.85267741031317	0.30512564023446	0.0101824273658051
ILMN_1886537	NA	NA	rs9494561	6	137043589	C	T	2.85267741031317	0.30512564023446	0.0101824273658051
ILMN_1886537	NA	NA	rs9494729	6	137657982	G	T	-3.12797399679207	-0.836579985173343	0.00553848082775667
ILMN_1886537	NA	NA	rs9784881	6	137055819	T	G	2.85267741031317	0.30512564023446	0.0101824273658051
ILMN_1666891	RP11-12A2.3	6	exm2270414	6	139134754	C	T	-2.45322852753802	-0.151614706585479	0.0239860132739128
ILMN_1666891	RP11-12A2.3	6	rs1002746	6	139240384	G	A	-2.94882800491094	-0.496002160491173	0.00824316809076151
ILMN_1666891	RP11-12A2.3	6	rs1040773	6	139097174	G	A	-2.41784491501344	-0.12830123180815	0.0258272102814483
ILMN_1666891	RP11-12A2.3	6	rs10499203	6	139215629	C	T	-2.94882800491094	-0.496002160491173	0.00824316809076151
ILMN_1666891	RP11-12A2.3	6	rs10499205	6	139239751	G	C	-2.94882800491094	-0.496002160491173	0.00824316809076151
ILMN_1666891	RP11-12A2.3	6	rs10499206	6	139269995	C	T	-2.94882800491094	-0.496002160491173	0.00824316809076151
ILMN_1666891	RP11-12A2.3	6	rs10499207	6	139286857	A	G	-2.94882800491094	-0.496002160491173	0.00824316809076151
ILMN_1666891	RP11-12A2.3	6	rs10499211	6	139988312	A	T	-2.78562707265329	-0.345815787520431	0.0117867530101393
ILMN_1666891	RP11-12A2.3	6	rs10872516	6	139814140	T	C	2.13367663276136	0.157573755822968	0.0461229915280376
ILMN_1666891	RP11-12A2.3	6	rs111388693	6	139296944	T	C	-2.94882800491094	-0.496002160491173	0.00824316809076151
ILMN_1666891	RP11-12A2.3	6	rs11155001	6	139107196	G	A	-2.41784491501344	-0.12830123180815	0.0258272102814483
ILMN_1666891	RP11-12A2.3	6	rs11155002	6	139107230	A	G	-2.41784491501344	-0.12830123180815	0.0258272102814483
ILMN_1666891	RP11-12A2.3	6	rs11155054	6	139677298	C	G	2.38551140178692	0.186360061148327	0.0276242622058381
ILMN_1666891	RP11-12A2.3	6	rs11155070	6	139806484	T	C	2.39804422593749	0.149003566927768	0.0269143046532297
ILMN_1666891	RP11-12A2.3	6	rs111613573	6	139231576	T	C	-2.94882800491094	-0.496002160491173	0.00824316809076151
ILMN_1666891	RP11-12A2.3	6	rs112163690	6	139215320	G	A	-2.94882800491094	-0.496002160491173	0.00824316809076151
ILMN_1666891	RP11-12A2.3	6	rs112419267	6	139216950	G	T	-2.94882800491094	-0.496002160491173	0.00824316809076151
ILMN_1666891	RP11-12A2.3	6	rs1131431	6	139693834	A	G	2.38551140178692	0.186360061148327	0.0276242622058381
ILMN_1666891	RP11-12A2.3	6	rs113594439	6	139206310	T	C	-2.94882800491094	-0.496002160491173	0.00824316809076151
ILMN_1666891	RP11-12A2.3	6	rs113870555	6	139209678	C	T	-2.94882800491094	-0.496002160491173	0.00824316809076151
ILMN_1666891	RP11-12A2.3	6	rs11751597	6	139962127	A	G	-2.15332137724343	-0.148185246276943	0.0443491854297692
ILMN_1666891	RP11-12A2.3	6	rs11757727	6	139972909	G	T	-2.15332137724343	-0.148185246276943	0.0443491854297692
ILMN_1666891	RP11-12A2.3	6	rs11961567	6	139271734	A	C	-2.94882800491094	-0.496002160491173	0.00824316809076151
ILMN_1666891	RP11-12A2.3	6	rs11961730	6	139212396	T	C	-2.94882800491094	-0.496002160491173	0.00824316809076151
ILMN_1666891	RP11-12A2.3	6	rs11961859	6	139260089	G	A	-2.94882800491094	-0.496002160491173	0.00824316809076151
ILMN_1666891	RP11-12A2.3	6	rs11962409	6	139213276	T	C	-2.94882800491094	-0.496002160491173	0.00824316809076151
ILMN_1666891	RP11-12A2.3	6	rs11963762	6	139214983	C	G	-2.94882800491094	-0.496002160491173	0.00824316809076151
ILMN_1666891	RP11-12A2.3	6	rs11963818	6	139292658	T	A	-2.94882800491094	-0.496002160491173	0.00824316809076151
ILMN_1666891	RP11-12A2.3	6	rs11965331	6	139227617	A	G	-2.94882800491094	-0.496002160491173	0.00824316809076151
ILMN_1666891	RP11-12A2.3	6	rs11966396	6	139254317	A	G	-2.94882800491094	-0.496002160491173	0.00824316809076151
ILMN_1666891	RP11-12A2.3	6	rs11966780	6	139260070	T	C	-2.94882800491094	-0.496002160491173	0.00824316809076151
ILMN_1666891	RP11-12A2.3	6	rs11967253	6	139213074	T	A	-2.94882800491094	-0.496002160491173	0.00824316809076151
ILMN_1666891	RP11-12A2.3	6	rs11967353	6	139227201	C	T	-2.94882800491094	-0.496002160491173	0.00824316809076151
ILMN_1666891	RP11-12A2.3	6	rs11968227	6	139292433	T	C	-2.94882800491094	-0.496002160491173	0.00824316809076151
ILMN_1666891	RP11-12A2.3	6	rs11968606	6	139267621	C	G	-2.94882800491094	-0.496002160491173	0.00824316809076151
ILMN_1666891	RP11-12A2.3	6	rs11969951	6	139236316	C	T	-2.94882800491094	-0.496002160491173	0.00824316809076151
ILMN_1666891	RP11-12A2.3	6	rs11970246	6	139210503	A	G	-2.94882800491094	-0.496002160491173	0.00824316809076151
ILMN_1666891	RP11-12A2.3	6	rs12528486	6	139090860	A	G	-2.41784491501344	-0.12830123180815	0.0258272102814483
ILMN_1666891	RP11-12A2.3	6	rs12528543	6	139082246	C	T	-2.17318725832502	-0.109966209184528	0.0426188272744199
ILMN_1666891	RP11-12A2.3	6	rs12660675	6	139967773	C	G	-2.15332137724343	-0.148185246276943	0.0443491854297692
ILMN_1666891	RP11-12A2.3	6	rs12661677	6	139965013	C	G	-2.15332137724343	-0.148185246276943	0.0443491854297692
ILMN_1666891	RP11-12A2.3	6	rs12663153	6	139994949	A	T	-2.78562707265329	-0.345815787520431	0.0117867530101393
ILMN_1666891	RP11-12A2.3	6	rs12663713	6	139985919	G	C	-2.78562707265329	-0.345815787520431	0.0117867530101393
ILMN_1666891	RP11-12A2.3	6	rs1321356	6	139134978	T	C	-2.45322852753802	-0.151614706585479	0.0239860132739128
ILMN_1666891	RP11-12A2.3	6	rs138167266	6	139771307	A	G	-2.94882800491094	-0.496002160491173	0.00824316809076151
ILMN_1666891	RP11-12A2.3	6	rs141235080	6	139999647	A	C	-2.78562707265329	-0.345815787520431	0.0117867530101393
ILMN_1666891	RP11-12A2.3	6	rs141710468	6	139969265	G	C	-2.8134164990221	-0.480035910686234	0.0110944303197557
ILMN_1666891	RP11-12A2.3	6	rs1468708	6	139808046	C	T	2.39804422593749	0.149003566927768	0.0269143046532297
ILMN_1666891	RP11-12A2.3	6	rs1468709	6	139809903	G	A	2.39804422593749	0.149003566927768	0.0269143046532297
ILMN_1666891	RP11-12A2.3	6	rs1569238	6	139266402	A	G	-2.94882800491094	-0.496002160491173	0.00824316809076151
ILMN_1666891	RP11-12A2.3	6	rs17053846	6	139257324	C	T	-2.94882800491094	-0.496002160491173	0.00824316809076151
ILMN_1666891	RP11-12A2.3	6	rs17067936	6	139141716	G	A	-2.94882800491094	-0.496002160491173	0.00824316809076151
ILMN_1666891	RP11-12A2.3	6	rs17067944	6	139153434	T	C	-2.94882800491094	-0.496002160491173	0.00824316809076151
ILMN_1666891	RP11-12A2.3	6	rs17067990	6	139206592	C	G	-2.94882800491094	-0.496002160491173	0.00824316809076151
ILMN_1666891	RP11-12A2.3	6	rs17067993	6	139206937	G	A	-2.94882800491094	-0.496002160491173	0.00824316809076151
ILMN_1666891	RP11-12A2.3	6	rs17068128	6	139255524	T	C	-2.94882800491094	-0.496002160491173	0.00824316809076151
ILMN_1666891	RP11-12A2.3	6	rs17068130	6	139255935	A	T	-2.94882800491094	-0.496002160491173	0.00824316809076151
ILMN_1666891	RP11-12A2.3	6	rs17068141	6	139259049	C	A	-2.94882800491094	-0.496002160491173	0.00824316809076151
ILMN_1666891	RP11-12A2.3	6	rs17068142	6	139261414	C	A	-2.94882800491094	-0.496002160491173	0.00824316809076151
ILMN_1666891	RP11-12A2.3	6	rs17068156	6	139265498	G	A	-2.94882800491094	-0.496002160491173	0.00824316809076151
ILMN_1666891	RP11-12A2.3	6	rs17068174	6	139277101	G	T	-2.94882800491094	-0.496002160491173	0.00824316809076151
ILMN_1666891	RP11-12A2.3	6	rs17068186	6	139284930	G	A	-2.94882800491094	-0.496002160491173	0.00824316809076151
ILMN_1666891	RP11-12A2.3	6	rs17068189	6	139285981	G	C	-2.94882800491094	-0.496002160491173	0.00824316809076151
ILMN_1666891	RP11-12A2.3	6	rs17068205	6	139292069	G	A	-2.94882800491094	-0.496002160491173	0.00824316809076151
ILMN_1666891	RP11-12A2.3	6	rs17069153	6	139971166	T	C	-2.15332137724343	-0.148185246276943	0.0443491854297692
ILMN_1666891	RP11-12A2.3	6	rs17069169	6	139978806	A	T	-2.78562707265329	-0.345815787520431	0.0117867530101393
ILMN_1666891	RP11-12A2.3	6	rs1989523	6	139246373	A	G	-2.94882800491094	-0.496002160491173	0.00824316809076151
ILMN_1666891	RP11-12A2.3	6	rs2272431	6	139235637	A	G	-2.94882800491094	-0.496002160491173	0.00824316809076151
ILMN_1666891	RP11-12A2.3	6	rs2272432	6	139238599	T	G	-2.94882800491094	-0.496002160491173	0.00824316809076151
ILMN_1666891	RP11-12A2.3	6	rs2272433	6	139251317	T	C	-2.94882800491094	-0.496002160491173	0.00824316809076151
ILMN_1666891	RP11-12A2.3	6	rs2908511	6	139820958	T	C	2.29273829310294	0.150469286588152	0.0334463422737747
ILMN_1666891	RP11-12A2.3	6	rs2908514	6	139821672	T	C	2.25948666531577	0.173704775233023	0.0357957160711415
ILMN_1666891	RP11-12A2.3	6	rs35010123	6	139967027	T	C	-2.15332137724343	-0.148185246276943	0.0443491854297692
ILMN_1666891	RP11-12A2.3	6	rs35030927	6	139111451	A	C	-2.41784491501344	-0.12830123180815	0.0258272102814483
ILMN_1666891	RP11-12A2.3	6	rs4472369	6	139085617	G	C	-2.47389716326182	-0.132952929810733	0.022968106264527
ILMN_1666891	RP11-12A2.3	6	rs4896407	6	139137868	C	T	-2.45322852753802	-0.151614706585479	0.0239860132739128
ILMN_1666891	RP11-12A2.3	6	rs4896461	6	139807622	T	C	2.39804422593749	0.149003566927768	0.0269143046532297
ILMN_1666891	RP11-12A2.3	6	rs4896462	6	139810886	C	G	-2.31464101364489	-0.133989423987477	0.031977489002066
ILMN_1666891	RP11-12A2.3	6	rs4896463	6	139811404	A	G	2.39804422593749	0.149003566927768	0.0269143046532297
ILMN_1666891	RP11-12A2.3	6	rs4896464	6	139817624	T	C	2.13367663276136	0.157573755822968	0.0461229915280376
ILMN_1666891	RP11-12A2.3	6	rs56820156	6	139263257	T	C	-2.94882800491094	-0.496002160491173	0.00824316809076151
ILMN_1666891	RP11-12A2.3	6	rs56951593	6	139293869	C	G	-2.94882800491094	-0.496002160491173	0.00824316809076151
ILMN_1666891	RP11-12A2.3	6	rs57396487	6	139684678	A	G	2.38551140178692	0.186360061148327	0.0276242622058381
ILMN_1666891	RP11-12A2.3	6	rs57884783	6	139216248	T	G	-2.94882800491094	-0.496002160491173	0.00824316809076151
ILMN_1666891	RP11-12A2.3	6	rs57946213	6	139205445	T	C	-2.94882800491094	-0.496002160491173	0.00824316809076151
ILMN_1666891	RP11-12A2.3	6	rs57952039	6	139205457	C	T	-2.94882800491094	-0.496002160491173	0.00824316809076151
ILMN_1666891	RP11-12A2.3	6	rs58560355	6	139251890	G	A	-2.94882800491094	-0.496002160491173	0.00824316809076151
ILMN_1666891	RP11-12A2.3	6	rs58738355	6	139151996	T	C	-2.94882800491094	-0.496002160491173	0.00824316809076151
ILMN_1666891	RP11-12A2.3	6	rs58847815	6	139301981	T	C	-2.94882800491094	-0.496002160491173	0.00824316809076151
ILMN_1666891	RP11-12A2.3	6	rs58919189	6	139299419	T	C	-2.94882800491094	-0.496002160491173	0.00824316809076151
ILMN_1666891	RP11-12A2.3	6	rs59285893	6	139299460	A	C	-2.94882800491094	-0.496002160491173	0.00824316809076151
ILMN_1666891	RP11-12A2.3	6	rs59299306	6	139094638	G	A	-2.41784491501344	-0.12830123180815	0.0258272102814483
ILMN_1666891	RP11-12A2.3	6	rs59299564	6	139263166	C	T	-2.94882800491094	-0.496002160491173	0.00824316809076151
ILMN_1666891	RP11-12A2.3	6	rs59350849	6	139686903	A	T	2.38551140178692	0.186360061148327	0.0276242622058381
ILMN_1666891	RP11-12A2.3	6	rs59753441	6	139291101	T	G	-2.94882800491094	-0.496002160491173	0.00824316809076151
ILMN_1666891	RP11-12A2.3	6	rs60039631	6	139261807	T	C	-2.94882800491094	-0.496002160491173	0.00824316809076151
ILMN_1666891	RP11-12A2.3	6	rs61344992	6	139215987	G	A	-2.94882800491094	-0.496002160491173	0.00824316809076151
ILMN_1666891	RP11-12A2.3	6	rs62440910	6	139140881	A	G	-2.94882800491094	-0.496002160491173	0.00824316809076151
ILMN_1666891	RP11-12A2.3	6	rs62440911	6	139143466	A	G	-2.94882800491094	-0.496002160491173	0.00824316809076151
ILMN_1666891	RP11-12A2.3	6	rs62440912	6	139143580	C	T	-2.94882800491094	-0.496002160491173	0.00824316809076151
ILMN_1666891	RP11-12A2.3	6	rs62440916	6	139154154	A	G	-2.94882800491094	-0.496002160491173	0.00824316809076151
ILMN_1666891	RP11-12A2.3	6	rs62442667	6	139676558	A	G	2.38551140178692	0.186360061148327	0.0276242622058381
ILMN_1666891	RP11-12A2.3	6	rs62442670	6	139681454	G	T	2.38551140178692	0.186360061148327	0.0276242622058381
ILMN_1666891	RP11-12A2.3	6	rs62442671	6	139682615	C	T	2.38551140178692	0.186360061148327	0.0276242622058381
ILMN_1666891	RP11-12A2.3	6	rs6570288	6	139139589	A	G	-2.45322852753802	-0.151614706585479	0.0239860132739128
ILMN_1666891	RP11-12A2.3	6	rs6570344	6	139806464	G	A	2.39804422593749	0.149003566927768	0.0269143046532297
ILMN_1666891	RP11-12A2.3	6	rs66691307	6	139143103	C	A	-2.94882800491094	-0.496002160491173	0.00824316809076151
ILMN_1666891	RP11-12A2.3	6	rs6911588	6	139300388	A	T	-2.94882800491094	-0.496002160491173	0.00824316809076151
ILMN_1666891	RP11-12A2.3	6	rs6913553	6	139297457	A	C	-2.94882800491094	-0.496002160491173	0.00824316809076151
ILMN_1666891	RP11-12A2.3	6	rs6913949	6	139294141	T	C	-2.94882800491094	-0.496002160491173	0.00824316809076151
ILMN_1666891	RP11-12A2.3	6	rs6914881	6	139100135	C	T	-2.47389716326182	-0.132952929810733	0.022968106264527
ILMN_1666891	RP11-12A2.3	6	rs6914989	6	139294529	A	G	-2.94882800491094	-0.496002160491173	0.00824316809076151
ILMN_1666891	RP11-12A2.3	6	rs6915060	6	139100194	C	T	-2.47389716326182	-0.132952929810733	0.022968106264527
ILMN_1666891	RP11-12A2.3	6	rs6916887	6	139807600	T	C	2.39804422593749	0.149003566927768	0.0269143046532297
ILMN_1666891	RP11-12A2.3	6	rs6918404	6	139297611	A	G	-2.94882800491094	-0.496002160491173	0.00824316809076151
ILMN_1666891	RP11-12A2.3	6	rs6919014	6	139291437	C	T	-2.94882800491094	-0.496002160491173	0.00824316809076151
ILMN_1666891	RP11-12A2.3	6	rs6920963	6	139675201	C	T	2.38551140178692	0.186360061148327	0.0276242622058381
ILMN_1666891	RP11-12A2.3	6	rs6923416	6	139808883	T	C	2.39804422593749	0.149003566927768	0.0269143046532297
ILMN_1666891	RP11-12A2.3	6	rs6924729	6	139088456	C	A	-2.47389716326182	-0.132952929810733	0.022968106264527
ILMN_1666891	RP11-12A2.3	6	rs6926031	6	139806365	A	G	2.39804422593749	0.149003566927768	0.0269143046532297
ILMN_1666891	RP11-12A2.3	6	rs6936469	6	139297449	C	T	-2.94882800491094	-0.496002160491173	0.00824316809076151
ILMN_1666891	RP11-12A2.3	6	rs6938729	6	139143007	T	C	-2.94882800491094	-0.496002160491173	0.00824316809076151
ILMN_1666891	RP11-12A2.3	6	rs6939425	6	139143192	T	G	-2.94882800491094	-0.496002160491173	0.00824316809076151
ILMN_1666891	RP11-12A2.3	6	rs721795	6	139219114	T	C	-2.94882800491094	-0.496002160491173	0.00824316809076151
ILMN_1666891	RP11-12A2.3	6	rs727530	6	139246041	A	G	-2.94882800491094	-0.496002160491173	0.00824316809076151
ILMN_1666891	RP11-12A2.3	6	rs72980933	6	140005986	A	G	-2.8134164990221	-0.480035910686234	0.0110944303197557
ILMN_1666891	RP11-12A2.3	6	rs73553131	6	139267167	T	A	-2.94882800491094	-0.496002160491173	0.00824316809076151
ILMN_1666891	RP11-12A2.3	6	rs73559431	6	139211726	G	A	-2.94882800491094	-0.496002160491173	0.00824316809076151
ILMN_1666891	RP11-12A2.3	6	rs73559434	6	139213965	T	C	-2.94882800491094	-0.496002160491173	0.00824316809076151
ILMN_1666891	RP11-12A2.3	6	rs73559447	6	139216962	A	G	-2.94882800491094	-0.496002160491173	0.00824316809076151
ILMN_1666891	RP11-12A2.3	6	rs73559451	6	139217375	G	A	-2.94882800491094	-0.496002160491173	0.00824316809076151
ILMN_1666891	RP11-12A2.3	6	rs73559490	6	139231636	A	G	-2.94882800491094	-0.496002160491173	0.00824316809076151
ILMN_1666891	RP11-12A2.3	6	rs73559494	6	139232042	A	C	-2.94882800491094	-0.496002160491173	0.00824316809076151
ILMN_1666891	RP11-12A2.3	6	rs73561199	6	139269869	G	T	-2.94882800491094	-0.496002160491173	0.00824316809076151
ILMN_1666891	RP11-12A2.3	6	rs73561619	6	139243706	G	A	-2.94882800491094	-0.496002160491173	0.00824316809076151
ILMN_1666891	RP11-12A2.3	6	rs73561629	6	139250453	C	T	-2.94882800491094	-0.496002160491173	0.00824316809076151
ILMN_1666891	RP11-12A2.3	6	rs73561634	6	139253906	A	G	-2.94882800491094	-0.496002160491173	0.00824316809076151
ILMN_1666891	RP11-12A2.3	6	rs73561644	6	139255844	G	C	-2.94882800491094	-0.496002160491173	0.00824316809076151
ILMN_1666891	RP11-12A2.3	6	rs73561653	6	139257727	T	G	-2.94882800491094	-0.496002160491173	0.00824316809076151
ILMN_1666891	RP11-12A2.3	6	rs73561664	6	139259118	A	G	-2.94882800491094	-0.496002160491173	0.00824316809076151
ILMN_1666891	RP11-12A2.3	6	rs73563004	6	139271867	C	T	-2.94882800491094	-0.496002160491173	0.00824316809076151
ILMN_1666891	RP11-12A2.3	6	rs73563030	6	139279683	C	T	-2.94882800491094	-0.496002160491173	0.00824316809076151
ILMN_1666891	RP11-12A2.3	6	rs73563033	6	139281605	T	G	-2.94882800491094	-0.496002160491173	0.00824316809076151
ILMN_1666891	RP11-12A2.3	6	rs73563034	6	139282025	C	T	-2.94882800491094	-0.496002160491173	0.00824316809076151
ILMN_1666891	RP11-12A2.3	6	rs73563037	6	139282648	C	T	-2.94882800491094	-0.496002160491173	0.00824316809076151
ILMN_1666891	RP11-12A2.3	6	rs73563038	6	139284497	C	T	-2.94882800491094	-0.496002160491173	0.00824316809076151
ILMN_1666891	RP11-12A2.3	6	rs73564705	6	139288652	A	G	-2.94882800491094	-0.496002160491173	0.00824316809076151
ILMN_1666891	RP11-12A2.3	6	rs73564713	6	139292993	C	T	-2.94882800491094	-0.496002160491173	0.00824316809076151
ILMN_1666891	RP11-12A2.3	6	rs73564722	6	139295431	A	G	-2.94882800491094	-0.496002160491173	0.00824316809076151
ILMN_1666891	RP11-12A2.3	6	rs73564723	6	139296018	T	C	-2.94882800491094	-0.496002160491173	0.00824316809076151
ILMN_1666891	RP11-12A2.3	6	rs73564725	6	139296321	G	A	-2.94882800491094	-0.496002160491173	0.00824316809076151
ILMN_1666891	RP11-12A2.3	6	rs73564727	6	139296457	C	A	-2.94882800491094	-0.496002160491173	0.00824316809076151
ILMN_1666891	RP11-12A2.3	6	rs73564735	6	139298641	T	A	-2.94882800491094	-0.496002160491173	0.00824316809076151
ILMN_1666891	RP11-12A2.3	6	rs73564741	6	139306257	G	A	-2.94882800491094	-0.496002160491173	0.00824316809076151
ILMN_1666891	RP11-12A2.3	6	rs73564742	6	139306741	T	C	-2.94882800491094	-0.496002160491173	0.00824316809076151
ILMN_1666891	RP11-12A2.3	6	rs73564745	6	139307523	G	A	-2.94882800491094	-0.496002160491173	0.00824316809076151
ILMN_1666891	RP11-12A2.3	6	rs74670255	6	139307675	G	C	-2.94882800491094	-0.496002160491173	0.00824316809076151
ILMN_1666891	RP11-12A2.3	6	rs75075135	6	139302752	T	C	-2.94882800491094	-0.496002160491173	0.00824316809076151
ILMN_1666891	RP11-12A2.3	6	rs75170741	6	139249674	G	A	-2.94882800491094	-0.496002160491173	0.00824316809076151
ILMN_1666891	RP11-12A2.3	6	rs75896937	6	139991520	A	T	-2.78562707265329	-0.345815787520431	0.0117867530101393
ILMN_1666891	RP11-12A2.3	6	rs7740282	6	139262063	G	A	-2.94882800491094	-0.496002160491173	0.00824316809076151
ILMN_1666891	RP11-12A2.3	6	rs77449111	6	139272048	T	C	-2.94882800491094	-0.496002160491173	0.00824316809076151
ILMN_1666891	RP11-12A2.3	6	rs77504245	6	139991231	A	G	-2.78562707265329	-0.345815787520431	0.0117867530101393
ILMN_1666891	RP11-12A2.3	6	rs7751238	6	139675656	G	A	2.38551140178692	0.186360061148327	0.0276242622058381
ILMN_1666891	RP11-12A2.3	6	rs7751546	6	139675830	C	A	2.38551140178692	0.186360061148327	0.0276242622058381
ILMN_1666891	RP11-12A2.3	6	rs7751871	6	139675999	G	A	2.38551140178692	0.186360061148327	0.0276242622058381
ILMN_1666891	RP11-12A2.3	6	rs7752429	6	139676104	A	G	2.38551140178692	0.186360061148327	0.0276242622058381
ILMN_1666891	RP11-12A2.3	6	rs7764149	6	139214935	C	T	-2.94882800491094	-0.496002160491173	0.00824316809076151
ILMN_1666891	RP11-12A2.3	6	rs7770257	6	139819736	G	A	2.13367663276136	0.157573755822968	0.0461229915280376
ILMN_1666891	RP11-12A2.3	6	rs7771582	6	139273040	A	G	-2.94882800491094	-0.496002160491173	0.00824316809076151
ILMN_1666891	RP11-12A2.3	6	rs78193628	6	139301555	A	C	-2.94882800491094	-0.496002160491173	0.00824316809076151
ILMN_1666891	RP11-12A2.3	6	rs78786552	6	139977162	T	C	-2.78562707265329	-0.345815787520431	0.0117867530101393
ILMN_1666891	RP11-12A2.3	6	rs80354090	6	139285632	G	A	-2.94882800491094	-0.496002160491173	0.00824316809076151
ILMN_1666891	RP11-12A2.3	6	rs9321715	6	139691071	G	A	2.38551140178692	0.186360061148327	0.0276242622058381
ILMN_1666891	RP11-12A2.3	6	rs9321748	6	139986166	G	C	-2.78562707265329	-0.345815787520431	0.0117867530101393
ILMN_1666891	RP11-12A2.3	6	rs9373243	6	139990860	C	T	-2.78562707265329	-0.345815787520431	0.0117867530101393
ILMN_1666891	RP11-12A2.3	6	rs9376369	6	139095721	T	C	-2.41784491501344	-0.12830123180815	0.0258272102814483
ILMN_1666891	RP11-12A2.3	6	rs9376372	6	139135990	A	C	-2.45322852753802	-0.151614706585479	0.0239860132739128
ILMN_1666891	RP11-12A2.3	6	rs9376420	6	139809331	A	C	2.39804422593749	0.149003566927768	0.0269143046532297
ILMN_1666891	RP11-12A2.3	6	rs9376421	6	139815878	C	T	2.13367663276136	0.157573755822968	0.0461229915280376
ILMN_1666891	RP11-12A2.3	6	rs9376422	6	139817115	C	T	2.13367663276136	0.157573755822968	0.0461229915280376
ILMN_1666891	RP11-12A2.3	6	rs9376423	6	139817249	C	A	2.13367663276136	0.157573755822968	0.0461229915280376
ILMN_1666891	RP11-12A2.3	6	rs9376447	6	139996223	A	G	-2.78562707265329	-0.345815787520431	0.0117867530101393
ILMN_1666891	RP11-12A2.3	6	rs9385871	6	139984346	C	T	-2.78562707265329	-0.345815787520431	0.0117867530101393
ILMN_1666891	RP11-12A2.3	6	rs9385872	6	139997320	T	A	-2.78562707265329	-0.345815787520431	0.0117867530101393
ILMN_1666891	RP11-12A2.3	6	rs9385873	6	139997407	G	A	-2.78562707265329	-0.345815787520431	0.0117867530101393
ILMN_1666891	RP11-12A2.3	6	rs9389617	6	139087892	C	T	-2.41784491501344	-0.12830123180815	0.0258272102814483
ILMN_1666891	RP11-12A2.3	6	rs9389620	6	139135418	T	C	-2.2071694673807	-0.145053280743401	0.039801250312034
ILMN_1666891	RP11-12A2.3	6	rs9389689	6	139813632	G	C	2.13367663276136	0.157573755822968	0.0461229915280376
ILMN_1666891	RP11-12A2.3	6	rs9389705	6	139984370	T	G	-2.78562707265329	-0.345815787520431	0.0117867530101393
ILMN_1666891	RP11-12A2.3	6	rs9389707	6	139992328	G	A	-2.78562707265329	-0.345815787520431	0.0117867530101393
ILMN_1666891	RP11-12A2.3	6	rs9389709	6	139997798	T	G	-2.78562707265329	-0.345815787520431	0.0117867530101393
ILMN_1666891	RP11-12A2.3	6	rs9389710	6	139998186	G	C	-2.78562707265329	-0.345815787520431	0.0117867530101393
ILMN_1666891	RP11-12A2.3	6	rs9399282	6	139814614	G	C	2.39804422593749	0.149003566927768	0.0269143046532297
ILMN_1666891	RP11-12A2.3	6	rs9399289	6	139981210	T	G	-2.78562707265329	-0.345815787520431	0.0117867530101393
ILMN_1666891	RP11-12A2.3	6	rs9399290	6	139990093	G	A	-2.78562707265329	-0.345815787520431	0.0117867530101393
ILMN_1666891	RP11-12A2.3	6	rs9403000	6	139096620	T	C	-2.41784491501344	-0.12830123180815	0.0258272102814483
ILMN_1666891	RP11-12A2.3	6	rs9403004	6	139135392	C	A	-2.45322852753802	-0.151614706585479	0.0239860132739128
ILMN_1666891	RP11-12A2.3	6	rs9403080	6	139812631	G	A	2.39804422593749	0.149003566927768	0.0269143046532297
ILMN_1666891	RP11-12A2.3	6	rs9403081	6	139814392	T	C	2.13367663276136	0.157573755822968	0.0461229915280376
ILMN_1666891	RP11-12A2.3	6	rs9403082	6	139815808	A	T	2.13367663276136	0.157573755822968	0.0461229915280376
ILMN_1666891	RP11-12A2.3	6	rs9403083	6	139817074	T	C	2.13367663276136	0.157573755822968	0.0461229915280376
ILMN_1666891	RP11-12A2.3	6	rs9403084	6	139819473	A	G	2.13367663276136	0.157573755822968	0.0461229915280376
ILMN_1666891	RP11-12A2.3	6	rs9403102	6	139990163	T	A	-2.78562707265329	-0.345815787520431	0.0117867530101393
ILMN_1666891	RP11-12A2.3	6	rs9495454	6	139690186	T	A	2.38551140178692	0.186360061148327	0.0276242622058381
ILMN_1666891	RP11-12A2.3	6	rs9495497	6	139811689	A	G	-2.31464101364489	-0.133989423987477	0.031977489002066
ILMN_1666891	RP11-12A2.3	6	rs9495502	6	139818658	G	A	2.13367663276136	0.157573755822968	0.0461229915280376
ILMN_1666891	RP11-12A2.3	6	rs953227	6	139277795	C	T	-2.94882800491094	-0.496002160491173	0.00824316809076151
ILMN_1666891	RP11-12A2.3	6	rs953229	6	139277883	A	C	-2.94882800491094	-0.496002160491173	0.00824316809076151
ILMN_1666891	RP11-12A2.3	6	rs9689362	6	139154836	A	G	-2.94882800491094	-0.496002160491173	0.00824316809076151
ILMN_2222768	REPS1	6	exm2266262	6	139285630	A	G	-2.56922354269976	-0.236460780856221	0.0187766285794235
ILMN_2222768	REPS1	6	exm582496	6	139563937	A	G	2.15855144476245	0.546757810528834	0.0438875305097283
ILMN_2222768	REPS1	6	rs1040773	6	139097174	G	A	2.86179626800002	0.20205054105862	0.00998114518180572
ILMN_2222768	REPS1	6	rs11155001	6	139107196	G	A	2.86179626800002	0.20205054105862	0.00998114518180572
ILMN_2222768	REPS1	6	rs11155002	6	139107230	A	G	2.86179626800002	0.20205054105862	0.00998114518180572
ILMN_2222768	REPS1	6	rs113465954	6	139839546	A	C	2.15855144476245	0.546757810528834	0.0438875305097283
ILMN_2222768	REPS1	6	rs1138990	6	139217263	C	T	-2.89127532476889	-0.230892541512592	0.0093562862369901
ILMN_2222768	REPS1	6	rs116173941	6	139994904	T	A	2.74871410506617	0.356407959457031	0.0127705171013815
ILMN_2222768	REPS1	6	rs1188831	6	139207910	C	T	-2.89127532476889	-0.230892541512592	0.0093562862369901
ILMN_2222768	REPS1	6	rs1188832	6	139208733	C	A	-2.89127532476889	-0.230892541512592	0.0093562862369901
ILMN_2222768	REPS1	6	rs1188840	6	139214819	G	A	-2.89127532476889	-0.230892541512592	0.0093562862369901
ILMN_2222768	REPS1	6	rs1188846	6	139219390	C	T	-2.89127532476889	-0.230892541512592	0.0093562862369901
ILMN_2222768	REPS1	6	rs1188847	6	139219988	T	G	-2.89127532476889	-0.230892541512592	0.0093562862369901
ILMN_2222768	REPS1	6	rs1188862	6	139234163	C	T	-2.89127532476889	-0.230892541512592	0.0093562862369901
ILMN_2222768	REPS1	6	rs1188863	6	139234355	A	C	-2.89127532476889	-0.230892541512592	0.0093562862369901
ILMN_2222768	REPS1	6	rs1188869	6	139230344	G	A	-2.56922354269976	-0.236460780856221	0.0187766285794235
ILMN_2222768	REPS1	6	rs1188874	6	139224391	C	G	-2.89127532476889	-0.230892541512592	0.0093562862369901
ILMN_2222768	REPS1	6	rs1188876	6	139242528	C	G	-2.89127532476889	-0.230892541512592	0.0093562862369901
ILMN_2222768	REPS1	6	rs1188887	6	139257866	C	T	-2.56922354269976	-0.236460780856221	0.0187766285794235
ILMN_2222768	REPS1	6	rs1188890	6	139255989	C	T	-2.56922354269976	-0.236460780856221	0.0187766285794235
ILMN_2222768	REPS1	6	rs1188893	6	139250519	G	T	-2.56922354269976	-0.236460780856221	0.0187766285794235
ILMN_2222768	REPS1	6	rs1188894	6	139269530	T	A	-2.56922354269976	-0.236460780856221	0.0187766285794235
ILMN_2222768	REPS1	6	rs1188897	6	139265882	T	A	-2.56922354269976	-0.236460780856221	0.0187766285794235
ILMN_2222768	REPS1	6	rs1188899	6	139262155	T	C	-2.56922354269976	-0.236460780856221	0.0187766285794235
ILMN_2222768	REPS1	6	rs11963759	6	139809679	G	A	2.15855144476245	0.546757810528834	0.0438875305097283
ILMN_2222768	REPS1	6	rs11965233	6	139599209	T	C	2.13557910166361	0.211000537652207	0.0459484296882139
ILMN_2222768	REPS1	6	rs11970753	6	139809258	C	T	2.15855144476245	0.546757810528834	0.0438875305097283
ILMN_2222768	REPS1	6	rs12528486	6	139090860	A	G	2.86179626800002	0.20205054105862	0.00998114518180572
ILMN_2222768	REPS1	6	rs12528543	6	139082246	C	T	2.49708141657743	0.170516559492112	0.021874557227465
ILMN_2222768	REPS1	6	rs13212190	6	139816305	A	G	-2.62952366080452	-0.279086494909358	0.0165098102634511
ILMN_2222768	REPS1	6	rs138957599	6	139561731	C	T	2.15855144476245	0.546757810528834	0.0438875305097283
ILMN_2222768	REPS1	6	rs145966246	6	139344234	T	C	2.15855144476245	0.546757810528834	0.0438875305097283
ILMN_2222768	REPS1	6	rs17053880	6	139988272	T	A	2.74871410506617	0.356407959457031	0.0127705171013815
ILMN_2222768	REPS1	6	rs17068468	6	139598319	C	A	2.13557910166361	0.211000537652207	0.0459484296882139
ILMN_2222768	REPS1	6	rs17068794	6	139832151	T	C	2.15855144476245	0.546757810528834	0.0438875305097283
ILMN_2222768	REPS1	6	rs17068816	6	139841969	G	A	2.15855144476245	0.546757810528834	0.0438875305097283
ILMN_2222768	REPS1	6	rs1741645	6	139237959	C	A	-2.89127532476889	-0.230892541512592	0.0093562862369901
ILMN_2222768	REPS1	6	rs2273509	6	139094355	C	T	3.0274695799032	0.226839576554468	0.00692691065565906
ILMN_2222768	REPS1	6	rs2286936	6	139778882	G	A	-3.34993813361378	-0.320130587405071	0.00336431645959567
ILMN_2222768	REPS1	6	rs28431217	6	139782933	A	C	-3.34993813361378	-0.320130587405071	0.00336431645959567
ILMN_2222768	REPS1	6	rs35030927	6	139111451	A	C	2.86179626800002	0.20205054105862	0.00998114518180572
ILMN_2222768	REPS1	6	rs4285339	6	139053155	A	G	2.56453764400445	0.177422471152485	0.0189645804052782
ILMN_2222768	REPS1	6	rs4472369	6	139085617	G	C	2.33105669384893	0.176798742100975	0.0309159918652523
ILMN_2222768	REPS1	6	rs4521612	6	139052870	A	C	2.56453764400445	0.177422471152485	0.0189645804052782
ILMN_2222768	REPS1	6	rs4895539	6	139056007	T	C	2.56453764400445	0.177422471152485	0.0189645804052782
ILMN_2222768	REPS1	6	rs4895557	6	139774015	T	A	-3.34993813361378	-0.320130587405071	0.00336431645959567
ILMN_2222768	REPS1	6	rs4896399	6	139083699	C	T	3.0274695799032	0.226839576554468	0.00692691065565906
ILMN_2222768	REPS1	6	rs4896455	6	139773988	G	T	-3.34993813361378	-0.320130587405071	0.00336431645959567
ILMN_2222768	REPS1	6	rs4896456	6	139774005	T	C	-3.34993813361378	-0.320130587405071	0.00336431645959567
ILMN_2222768	REPS1	6	rs4896457	6	139776028	C	T	-3.34993813361378	-0.320130587405071	0.00336431645959567
ILMN_2222768	REPS1	6	rs4896459	6	139779667	C	T	-3.34993813361378	-0.320130587405071	0.00336431645959567
ILMN_2222768	REPS1	6	rs4896460	6	139781815	T	C	-3.34993813361378	-0.320130587405071	0.00336431645959567
ILMN_2222768	REPS1	6	rs59231337	6	139227479	A	C	-2.56922354269976	-0.236460780856221	0.0187766285794235
ILMN_2222768	REPS1	6	rs59299306	6	139094638	G	A	2.86179626800002	0.20205054105862	0.00998114518180572
ILMN_2222768	REPS1	6	rs59713099	6	139422251	T	A	2.62848167948731	0.345044269816545	0.0165466802324435
ILMN_2222768	REPS1	6	rs62440873	6	139782842	T	G	-3.34993813361378	-0.320130587405071	0.00336431645959567
ILMN_2222768	REPS1	6	rs6570275	6	139059783	T	C	2.40603243634436	0.163877383941703	0.0264707014028102
ILMN_2222768	REPS1	6	rs6570300	6	139352800	T	G	-2.47455742073175	-0.195301738500195	0.0229362664893322
ILMN_2222768	REPS1	6	rs6570337	6	139773605	G	C	-3.34993813361378	-0.320130587405071	0.00336431645959567
ILMN_2222768	REPS1	6	rs6570340	6	139784445	T	C	-3.34993813361378	-0.320130587405071	0.00336431645959567
ILMN_2222768	REPS1	6	rs6900336	6	139302164	C	A	-2.56922354269976	-0.236460780856221	0.0187766285794235
ILMN_2222768	REPS1	6	rs6900717	6	139781227	T	C	-3.34993813361378	-0.320130587405071	0.00336431645959567
ILMN_2222768	REPS1	6	rs6903784	6	139367645	A	G	-3.14062202034576	-0.219160958776172	0.00538420991704595
ILMN_2222768	REPS1	6	rs6905946	6	139988450	G	A	2.74871410506617	0.356407959457031	0.0127705171013815
ILMN_2222768	REPS1	6	rs6906235	6	139363102	T	C	-2.26020113422369	-0.176716557694546	0.0357436763455745
ILMN_2222768	REPS1	6	rs6907432	6	139840139	A	G	2.15855144476245	0.546757810528834	0.0438875305097283
ILMN_2222768	REPS1	6	rs6912386	6	139569833	A	G	2.4900868006819	0.197245887615393	0.0221992192332179
ILMN_2222768	REPS1	6	rs6914881	6	139100135	C	T	2.33105669384893	0.176798742100975	0.0309159918652523
ILMN_2222768	REPS1	6	rs6915060	6	139100194	C	T	2.33105669384893	0.176798742100975	0.0309159918652523
ILMN_2222768	REPS1	6	rs6916642	6	139844854	G	T	2.15855144476245	0.546757810528834	0.0438875305097283
ILMN_2222768	REPS1	6	rs6924729	6	139088456	C	A	2.33105669384893	0.176798742100975	0.0309159918652523
ILMN_2222768	REPS1	6	rs6930395	6	139593772	C	T	2.13557910166361	0.211000537652207	0.0459484296882139
ILMN_2222768	REPS1	6	rs6937998	6	139981124	G	A	2.97630077565167	0.347378506917332	0.0077579856445177
ILMN_2222768	REPS1	6	rs6942061	6	139367313	A	G	-3.14062202034576	-0.219160958776172	0.00538420991704595
ILMN_2222768	REPS1	6	rs726091	6	139239869	T	C	-2.56922354269976	-0.236460780856221	0.0187766285794235
ILMN_2222768	REPS1	6	rs7738332	6	139994300	T	G	2.97630077565167	0.347378506917332	0.0077579856445177
ILMN_2222768	REPS1	6	rs7742622	6	139367881	T	G	-3.14062202034576	-0.219160958776172	0.00538420991704595
ILMN_2222768	REPS1	6	rs7743207	6	139368446	G	C	-3.14062202034576	-0.219160958776172	0.00538420991704595
ILMN_2222768	REPS1	6	rs7743570	6	139995381	G	A	2.97630077565167	0.347378506917332	0.0077579856445177
ILMN_2222768	REPS1	6	rs7753028	6	139369927	G	A	-3.14062202034576	-0.219160958776172	0.00538420991704595
ILMN_2222768	REPS1	6	rs7753149	6	140000091	T	C	2.74871410506617	0.356407959457031	0.0127705171013815
ILMN_2222768	REPS1	6	rs7753661	6	139989670	T	C	2.97630077565167	0.347378506917332	0.0077579856445177
ILMN_2222768	REPS1	6	rs7761601	6	139572420	A	G	2.4900868006819	0.197245887615393	0.0221992192332179
ILMN_2222768	REPS1	6	rs7762442	6	139367844	C	T	-3.14062202034576	-0.219160958776172	0.00538420991704595
ILMN_2222768	REPS1	6	rs7766444	6	139806747	C	A	-2.62952366080452	-0.279086494909358	0.0165098102634511
ILMN_2222768	REPS1	6	rs7768976	6	139995603	T	C	2.97630077565167	0.347378506917332	0.0077579856445177
ILMN_2222768	REPS1	6	rs7771420	6	139984443	C	T	2.97630077565167	0.347378506917332	0.0077579856445177
ILMN_2222768	REPS1	6	rs7775822	6	139993966	T	C	2.97630077565167	0.347378506917332	0.0077579856445177
ILMN_2222768	REPS1	6	rs9321645	6	138345526	G	A	-2.38911448819379	-0.267519368134742	0.0274183890180091
ILMN_2222768	REPS1	6	rs9321685	6	139278638	C	T	-2.56922354269976	-0.236460780856221	0.0187766285794235
ILMN_2222768	REPS1	6	rs9321686	6	139278679	C	G	-2.56922354269976	-0.236460780856221	0.0187766285794235
ILMN_2222768	REPS1	6	rs9321747	6	139984667	A	G	2.74871410506617	0.356407959457031	0.0127705171013815
ILMN_2222768	REPS1	6	rs9321749	6	139989063	A	G	2.74871410506617	0.356407959457031	0.0127705171013815
ILMN_2222768	REPS1	6	rs9321750	6	140001648	A	G	2.97630077565167	0.347378506917332	0.0077579856445177
ILMN_2222768	REPS1	6	rs9376369	6	139095721	T	C	2.86179626800002	0.20205054105862	0.00998114518180572
ILMN_2222768	REPS1	6	rs9376388	6	139285704	A	C	-2.56922354269976	-0.236460780856221	0.0187766285794235
ILMN_2222768	REPS1	6	rs9376390	6	139292683	G	A	-2.56922354269976	-0.236460780856221	0.0187766285794235
ILMN_2222768	REPS1	6	rs9376444	6	139985178	C	T	2.74871410506617	0.356407959457031	0.0127705171013815
ILMN_2222768	REPS1	6	rs9389617	6	139087892	C	T	2.86179626800002	0.20205054105862	0.00998114518180572
ILMN_2222768	REPS1	6	rs9389636	6	139273779	A	C	-2.56922354269976	-0.236460780856221	0.0187766285794235
ILMN_2222768	REPS1	6	rs9389690	6	139815797	A	G	-2.62952366080452	-0.279086494909358	0.0165098102634511
ILMN_2222768	REPS1	6	rs9389706	6	139985216	A	G	2.74871410506617	0.356407959457031	0.0127705171013815
ILMN_2222768	REPS1	6	rs9389708	6	139996066	G	A	2.74871410506617	0.356407959457031	0.0127705171013815
ILMN_2222768	REPS1	6	rs9389711	6	140002180	T	C	2.74871410506617	0.356407959457031	0.0127705171013815
ILMN_2222768	REPS1	6	rs9399268	6	139339423	T	C	2.54030620270192	0.336441637807804	0.0199651573691931
ILMN_2222768	REPS1	6	rs9403000	6	139096620	T	C	2.86179626800002	0.20205054105862	0.00998114518180572
ILMN_2222768	REPS1	6	rs9403085	6	139820868	C	T	-2.62952366080452	-0.279086494909358	0.0165098102634511
ILMN_2222768	REPS1	6	rs9403101	6	139989016	G	A	2.74871410506617	0.356407959457031	0.0127705171013815
ILMN_2222768	REPS1	6	rs943650	6	139578709	C	T	2.4900868006819	0.197245887615393	0.0221992192332179
ILMN_2222768	REPS1	6	rs943651	6	139579009	T	G	2.4900868006819	0.197245887615393	0.0221992192332179
ILMN_2222768	REPS1	6	rs9484217	6	139304065	A	T	-2.56922354269976	-0.236460780856221	0.0187766285794235
ILMN_2222768	REPS1	6	rs9484231	6	139365121	A	T	-3.14062202034576	-0.219160958776172	0.00538420991704595
ILMN_2222768	REPS1	6	rs9484232	6	139365330	C	T	-3.14062202034576	-0.219160958776172	0.00538420991704595
ILMN_2222768	REPS1	6	rs9495324	6	139365230	C	A	-3.14062202034576	-0.219160958776172	0.00538420991704595
ILMN_2222768	REPS1	6	rs9495561	6	139985803	T	C	2.74871410506617	0.356407959457031	0.0127705171013815
ILMN_1775192	BCLAF1	6	exm580966	6	136687065	T	C	-2.81360584252429	-0.383710104912712	0.0110898495917636
ILMN_1775192	BCLAF1	6	exm581368	6	137482840	G	A	-4.01315377953245	-0.660577696740618	0.000743513464295329
ILMN_1775192	BCLAF1	6	rs17248872	6	136260580	G	A	-2.10235644117443	-0.182323233863915	0.0490847364028424
ILMN_1775192	BCLAF1	6	rs17249385	6	136271078	A	G	-2.10235644117443	-0.182323233863915	0.0490847364028424
ILMN_1775192	BCLAF1	6	rs28385694	6	137478647	T	C	-4.01315377953245	-0.660577696740618	0.000743513464295329
ILMN_1775192	BCLAF1	6	rs2876317	6	136263815	C	A	2.19768300722719	0.129473510199764	0.040570142294453
ILMN_1775192	BCLAF1	6	rs4333432	6	136340592	G	A	-2.20841603393237	-0.199121033475774	0.039701212427235
ILMN_1775192	BCLAF1	6	rs6907337	6	136271963	A	G	-2.10235644117443	-0.182323233863915	0.0490847364028424
ILMN_1775192	BCLAF1	6	rs6907512	6	136272062	A	G	-2.10235644117443	-0.182323233863915	0.0490847364028424
ILMN_1775192	BCLAF1	6	rs6913992	6	136257122	A	T	2.19768300722719	0.129473510199764	0.040570142294453
ILMN_1775192	BCLAF1	6	rs6934436	6	136257057	A	G	2.19768300722719	0.129473510199764	0.040570142294453
ILMN_1775192	BCLAF1	6	rs6934614	6	136257153	C	G	2.19768300722719	0.129473510199764	0.040570142294453
ILMN_1775192	BCLAF1	6	rs77760681	6	136255662	T	C	-2.10235644117443	-0.182323233863915	0.0490847364028424
ILMN_1775192	BCLAF1	6	rs9399173	6	136256356	A	T	2.19768300722719	0.129473510199764	0.040570142294453
ILMN_1775192	BCLAF1	6	rs9402774	6	136218110	C	T	-2.16537167289369	-0.127948963466533	0.0432920947995691
ILMN_2357272	BCLAF1	6	exm580966	6	136687065	T	C	-2.11621225867303	-0.463515279203562	0.0477538294644951
ILMN_2357272	BCLAF1	6	exm581368	6	137482840	G	A	-2.12230200458394	-0.640398371539686	0.047179311133689
ILMN_2357272	BCLAF1	6	rs12214014	6	137428533	T	C	-2.54601463581663	-0.267640095437105	0.0197250574195925
ILMN_2357272	BCLAF1	6	rs12214115	6	137428532	T	G	-2.54601463581663	-0.267640095437105	0.0197250574195925
ILMN_2357272	BCLAF1	6	rs1322553	6	137420740	G	A	-2.54601463581663	-0.267640095437105	0.0197250574195925
ILMN_2357272	BCLAF1	6	rs140071390	6	137254169	C	T	2.8461800075651	0.799810754293933	0.0103282186139344
ILMN_2357272	BCLAF1	6	rs146155700	6	137238961	A	G	2.8461800075651	0.799810754293933	0.0103282186139344
ILMN_2357272	BCLAF1	6	rs17066063	6	137423779	A	G	-2.54601463581663	-0.267640095437105	0.0197250574195925
ILMN_2357272	BCLAF1	6	rs17066096	6	137452908	G	A	-2.54601463581663	-0.267640095437105	0.0197250574195925
ILMN_2357272	BCLAF1	6	rs1923600	6	137428346	C	T	-2.18521920701459	-0.179772273238889	0.0416010145085603
ILMN_2357272	BCLAF1	6	rs276565	6	137421500	T	A	-2.18521920701459	-0.179772273238889	0.0416010145085603
ILMN_2357272	BCLAF1	6	rs276566	6	137421581	A	G	-2.38036179919905	-0.206756450205518	0.0279209993529607
ILMN_2357272	BCLAF1	6	rs276568	6	137422752	T	C	-2.18521920701459	-0.179772273238889	0.0416010145085603
ILMN_2357272	BCLAF1	6	rs28385694	6	137478647	T	C	-2.12230200458394	-0.640398371539686	0.047179311133689
ILMN_2357272	BCLAF1	6	rs4896232	6	137430021	T	C	-2.18521920701459	-0.179772273238889	0.0416010145085603
ILMN_2357272	BCLAF1	6	rs4896233	6	137433422	C	T	-2.18521920701459	-0.179772273238889	0.0416010145085603
ILMN_2357272	BCLAF1	6	rs527531	6	137568477	A	G	2.51641350491007	0.267072519422519	0.021000285456865
ILMN_2357272	BCLAF1	6	rs543378	6	137565074	C	G	2.20165368445989	0.239242454818167	0.0402466730236484
ILMN_2357272	BCLAF1	6	rs564821	6	137562282	C	T	2.20165368445989	0.239242454818167	0.0402466730236484
ILMN_2357272	BCLAF1	6	rs601680	6	137564801	C	T	2.20165368445989	0.239242454818167	0.0402466730236484
ILMN_2357272	BCLAF1	6	rs62420820	6	137438057	A	G	-2.54601463581663	-0.267640095437105	0.0197250574195925
ILMN_2357272	BCLAF1	6	rs62420822	6	137438563	C	T	-2.18521920701459	-0.179772273238889	0.0416010145085603
ILMN_2357272	BCLAF1	6	rs664068	6	137568019	G	T	2.20165368445989	0.239242454818167	0.0402466730236484
ILMN_2357272	BCLAF1	6	rs673156	6	137560295	G	A	2.20165368445989	0.239242454818167	0.0402466730236484
ILMN_2357272	BCLAF1	6	rs6914767	6	137575647	T	C	2.17991784551203	0.474709919980671	0.0420467014013719
ILMN_2357272	BCLAF1	6	rs72975618	6	137423847	T	C	-2.54601463581663	-0.267640095437105	0.0197250574195925
ILMN_2357272	BCLAF1	6	rs9321588	6	137445359	T	C	-2.18521920701459	-0.179772273238889	0.0416010145085603
ILMN_2357272	BCLAF1	6	rs9376255	6	137431789	T	C	-2.18521920701459	-0.179772273238889	0.0416010145085603
ILMN_2357272	BCLAF1	6	rs9389485	6	137573875	G	A	2.17991784551203	0.474709919980671	0.0420467014013719
ILMN_2357272	BCLAF1	6	rs9402870	6	137422342	G	A	-2.38036179919905	-0.206756450205518	0.0279209993529607
ILMN_1755077	HEBP2	6	exm581510	6	138196066	G	T	2.11890313586199	0.861569629344851	0.0474991883895846
ILMN_1755077	HEBP2	6	exm-rs10499194	6	138002637	T	C	-2.25341050653113	-0.334956516975004	0.0362411119256866
ILMN_1755077	HEBP2	6	rs10428857	6	139464169	C	G	2.11890313586199	0.861569629344851	0.0474991883895846
ILMN_1755077	HEBP2	6	rs10457030	6	139482036	T	C	2.64483393310042	0.370820689338446	0.0159769650481615
ILMN_1755077	HEBP2	6	rs10872501	6	139391367	G	A	2.73132467639626	0.523197655092723	0.0132606904732668
ILMN_1755077	HEBP2	6	rs10872506	6	139442509	T	C	2.64483393310042	0.370820689338446	0.0159769650481615
ILMN_1755077	HEBP2	6	rs10872507	6	139468162	C	T	2.64483393310042	0.370820689338446	0.0159769650481615
ILMN_1755077	HEBP2	6	rs111425486	6	138160722	G	A	2.11890313586199	0.861569629344851	0.0474991883895846
ILMN_1755077	HEBP2	6	rs111883038	6	138168028	A	C	2.11890313586199	0.861569629344851	0.0474991883895846
ILMN_1755077	HEBP2	6	rs112030256	6	138691537	A	G	2.17655232104188	0.638696298839277	0.0423319012507618
ILMN_1755077	HEBP2	6	rs112063330	6	139515325	A	G	2.11890313586199	0.861569629344851	0.0474991883895846
ILMN_1755077	HEBP2	6	rs112497003	6	138166024	A	G	2.11890313586199	0.861569629344851	0.0474991883895846
ILMN_1755077	HEBP2	6	rs112975146	6	138165690	C	T	2.11890313586199	0.861569629344851	0.0474991883895846
ILMN_1755077	HEBP2	6	rs113496608	6	138161666	A	G	2.11890313586199	0.861569629344851	0.0474991883895846
ILMN_1755077	HEBP2	6	rs1138275	6	138659722	T	C	2.17655232104188	0.638696298839277	0.0423319012507618
ILMN_1755077	HEBP2	6	rs114827196	6	138691541	G	A	2.17655232104188	0.638696298839277	0.0423319012507618
ILMN_1755077	HEBP2	6	rs115744610	6	139474288	A	G	2.11890313586199	0.861569629344851	0.0474991883895846
ILMN_1755077	HEBP2	6	rs116958362	6	138686450	A	C	2.17655232104188	0.638696298839277	0.0423319012507618
ILMN_1755077	HEBP2	6	rs116989149	6	138733739	T	C	2.11890313586199	0.861569629344851	0.0474991883895846
ILMN_1755077	HEBP2	6	rs116993559	6	138724658	T	G	2.17655232104188	0.638696298839277	0.0423319012507618
ILMN_1755077	HEBP2	6	rs117046302	6	138715704	G	A	2.17655232104188	0.638696298839277	0.0423319012507618
ILMN_1755077	HEBP2	6	rs117501722	6	138726193	A	G	2.11890313586199	0.861569629344851	0.0474991883895846
ILMN_1755077	HEBP2	6	rs117509714	6	138269013	C	T	2.11890313586199	0.861569629344851	0.0474991883895846
ILMN_1755077	HEBP2	6	rs117532512	6	139452000	C	T	2.11890313586199	0.861569629344851	0.0474991883895846
ILMN_1755077	HEBP2	6	rs117577213	6	139493528	C	T	2.11890313586199	0.861569629344851	0.0474991883895846
ILMN_1755077	HEBP2	6	rs117791001	6	138722658	C	G	2.17655232104188	0.638696298839277	0.0423319012507618
ILMN_1755077	HEBP2	6	rs117903444	6	138709438	G	A	2.17655232104188	0.638696298839277	0.0423319012507618
ILMN_1755077	HEBP2	6	rs117984918	6	139493038	A	G	2.11890313586199	0.861569629344851	0.0474991883895846
ILMN_1755077	HEBP2	6	rs118062114	6	139439621	C	A	2.11890313586199	0.861569629344851	0.0474991883895846
ILMN_1755077	HEBP2	6	rs118140312	6	139410270	T	G	2.38028905491096	0.512225658456257	0.0279252122891511
ILMN_1755077	HEBP2	6	rs118175368	6	138735398	T	C	2.11890313586199	0.861569629344851	0.0474991883895846
ILMN_1755077	HEBP2	6	rs11965703	6	138681114	G	A	2.57874443757806	0.610663369980486	0.0184001479580105
ILMN_1755077	HEBP2	6	rs11966257	6	138705795	G	T	2.57874443757806	0.610663369980486	0.0184001479580105
ILMN_1755077	HEBP2	6	rs11968499	6	138668756	C	T	2.57874443757806	0.610663369980486	0.0184001479580105
ILMN_1755077	HEBP2	6	rs11968662	6	138704539	C	T	2.57874443757806	0.610663369980486	0.0184001479580105
ILMN_1755077	HEBP2	6	rs11970727	6	138681455	T	C	2.57874443757806	0.610663369980486	0.0184001479580105
ILMN_1755077	HEBP2	6	rs11970756	6	138681453	C	G	2.57874443757806	0.610663369980486	0.0184001479580105
ILMN_1755077	HEBP2	6	rs12183809	6	138703466	G	A	2.57874443757806	0.610663369980486	0.0184001479580105
ILMN_1755077	HEBP2	6	rs12206995	6	139527675	C	T	2.11890313586199	0.861569629344851	0.0474991883895846
ILMN_1755077	HEBP2	6	rs12524433	6	137963053	T	A	-2.25341050653113	-0.334956516975004	0.0362411119256866
ILMN_1755077	HEBP2	6	rs12527282	6	137967252	T	C	-2.25341050653113	-0.334956516975004	0.0362411119256866
ILMN_1755077	HEBP2	6	rs12661007	6	139413868	A	G	2.38028905491096	0.512225658456257	0.0279252122891511
ILMN_1755077	HEBP2	6	rs13192841	6	137967214	A	G	-2.25341050653113	-0.334956516975004	0.0362411119256866
ILMN_1755077	HEBP2	6	rs13199053	6	137971858	C	T	-2.25341050653113	-0.334956516975004	0.0362411119256866
ILMN_1755077	HEBP2	6	rs13199562	6	139645671	G	T	-2.55796447125122	-0.437395000908123	0.0192312248300117
ILMN_1755077	HEBP2	6	rs13199824	6	139645905	C	T	-2.55796447125122	-0.437395000908123	0.0192312248300117
ILMN_1755077	HEBP2	6	rs13205649	6	138005428	G	C	-2.25341050653113	-0.334956516975004	0.0362411119256866
ILMN_1755077	HEBP2	6	rs13207033	6	137965418	A	G	-2.25341050653113	-0.334956516975004	0.0362411119256866
ILMN_1755077	HEBP2	6	rs13214204	6	139645815	T	G	-2.55796447125122	-0.437395000908123	0.0192312248300117
ILMN_1755077	HEBP2	6	rs13214485	6	139646037	C	G	-2.55796447125122	-0.437395000908123	0.0192312248300117
ILMN_1755077	HEBP2	6	rs1358716	6	139446004	A	G	2.64483393310042	0.370820689338446	0.0159769650481615
ILMN_1755077	HEBP2	6	rs1358717	6	139446155	A	G	2.64483393310042	0.370820689338446	0.0159769650481615
ILMN_1755077	HEBP2	6	rs139106177	6	139407786	G	A	2.38028905491096	0.512225658456257	0.0279252122891511
ILMN_1755077	HEBP2	6	rs140347277	6	138689132	A	G	2.11890313586199	0.861569629344851	0.0474991883895846
ILMN_1755077	HEBP2	6	rs1406818	6	139476984	C	T	2.46231708049995	0.425054102029031	0.023533315147651
ILMN_1755077	HEBP2	6	rs1406819	6	139477038	A	G	2.64483393310042	0.370820689338446	0.0159769650481615
ILMN_1755077	HEBP2	6	rs142482769	6	139407504	C	G	2.38028905491096	0.512225658456257	0.0279252122891511
ILMN_1755077	HEBP2	6	rs143024551	6	139407804	C	T	2.38028905491096	0.512225658456257	0.0279252122891511
ILMN_1755077	HEBP2	6	rs143268841	6	139406989	G	T	2.38028905491096	0.512225658456257	0.0279252122891511
ILMN_1755077	HEBP2	6	rs143629987	6	139443480	G	C	2.11890313586199	0.861569629344851	0.0474991883895846
ILMN_1755077	HEBP2	6	rs143989618	6	139408670	T	C	2.38028905491096	0.512225658456257	0.0279252122891511
ILMN_1755077	HEBP2	6	rs144703754	6	139442966	T	A	2.11890313586199	0.861569629344851	0.0474991883895846
ILMN_1755077	HEBP2	6	rs144865349	6	139461970	G	C	2.11890313586199	0.861569629344851	0.0474991883895846
ILMN_1755077	HEBP2	6	rs145405142	6	138689165	A	C	2.11890313586199	0.861569629344851	0.0474991883895846
ILMN_1755077	HEBP2	6	rs146216844	6	139408593	T	C	2.38028905491096	0.512225658456257	0.0279252122891511
ILMN_1755077	HEBP2	6	rs146446997	6	139440736	C	T	2.11890313586199	0.861569629344851	0.0474991883895846
ILMN_1755077	HEBP2	6	rs1465103	6	139452905	A	G	2.46231708049995	0.425054102029031	0.023533315147651
ILMN_1755077	HEBP2	6	rs146880165	6	139450327	C	T	2.11890313586199	0.861569629344851	0.0474991883895846
ILMN_1755077	HEBP2	6	rs146918670	6	138687568	T	C	2.17655232104188	0.638696298839277	0.0423319012507618
ILMN_1755077	HEBP2	6	rs147124972	6	138696797	T	A	2.17655232104188	0.638696298839277	0.0423319012507618
ILMN_1755077	HEBP2	6	rs147191979	6	139527768	A	G	2.11890313586199	0.861569629344851	0.0474991883895846
ILMN_1755077	HEBP2	6	rs147518871	6	139512527	T	G	2.11890313586199	0.861569629344851	0.0474991883895846
ILMN_1755077	HEBP2	6	rs147693662	6	138677062	T	C	2.17655232104188	0.638696298839277	0.0423319012507618
ILMN_1755077	HEBP2	6	rs148765259	6	139407934	G	T	2.38028905491096	0.512225658456257	0.0279252122891511
ILMN_1755077	HEBP2	6	rs150600238	6	138680295	C	T	2.17655232104188	0.638696298839277	0.0423319012507618
ILMN_1755077	HEBP2	6	rs150751228	6	139474797	T	C	2.11890313586199	0.861569629344851	0.0474991883895846
ILMN_1755077	HEBP2	6	rs150798269	6	139480079	A	G	2.11890313586199	0.861569629344851	0.0474991883895846
ILMN_1755077	HEBP2	6	rs1547296	6	137962133	A	G	2.23273437286559	0.328060629957506	0.0377951828238366
ILMN_1755077	HEBP2	6	rs1569642	6	139441863	G	A	2.64483393310042	0.370820689338446	0.0159769650481615
ILMN_1755077	HEBP2	6	rs17053764	6	138701980	C	T	2.57874443757806	0.610663369980486	0.0184001479580105
ILMN_1755077	HEBP2	6	rs17053774	6	138716237	C	G	2.57874443757806	0.610663369980486	0.0184001479580105
ILMN_1755077	HEBP2	6	rs17067939	6	139147346	T	C	3.09469474527467	0.69429664656315	0.00596523263227675
ILMN_1755077	HEBP2	6	rs17068320	6	139412129	G	A	2.38028905491096	0.512225658456257	0.0279252122891511
ILMN_1755077	HEBP2	6	rs17068329	6	139415755	G	A	2.38028905491096	0.512225658456257	0.0279252122891511
ILMN_1755077	HEBP2	6	rs17068331	6	139416226	T	C	2.38028905491096	0.512225658456257	0.0279252122891511
ILMN_1755077	HEBP2	6	rs17068396	6	139504059	T	G	2.11890313586199	0.861569629344851	0.0474991883895846
ILMN_1755077	HEBP2	6	rs17583988	6	138698418	A	C	2.17655232104188	0.638696298839277	0.0423319012507618
ILMN_1755077	HEBP2	6	rs17781283	6	138262773	A	G	2.11890313586199	0.861569629344851	0.0474991883895846
ILMN_1755077	HEBP2	6	rs181227786	6	138678064	T	C	2.17655232104188	0.638696298839277	0.0423319012507618
ILMN_1755077	HEBP2	6	rs182378870	6	138689362	C	G	2.17655232104188	0.638696298839277	0.0423319012507618
ILMN_1755077	HEBP2	6	rs182581551	6	139443407	A	C	2.11890313586199	0.861569629344851	0.0474991883895846
ILMN_1755077	HEBP2	6	rs182913341	6	138651082	A	G	2.17655232104188	0.638696298839277	0.0423319012507618
ILMN_1755077	HEBP2	6	rs184790662	6	138725194	T	C	2.17655232104188	0.638696298839277	0.0423319012507618
ILMN_1755077	HEBP2	6	rs186795926	6	138678652	A	G	2.17655232104188	0.638696298839277	0.0423319012507618
ILMN_1755077	HEBP2	6	rs190506143	6	139456820	T	C	2.11890313586199	0.861569629344851	0.0474991883895846
ILMN_1755077	HEBP2	6	rs1928278	6	138718523	A	G	2.57874443757806	0.610663369980486	0.0184001479580105
ILMN_1755077	HEBP2	6	rs1965591	6	139440487	C	T	2.46231708049995	0.425054102029031	0.023533315147651
ILMN_1755077	HEBP2	6	rs1985499	6	138644491	G	A	2.17655232104188	0.638696298839277	0.0423319012507618
ILMN_1755077	HEBP2	6	rs2056223	6	137968637	C	G	-2.25341050653113	-0.334956516975004	0.0362411119256866
ILMN_1755077	HEBP2	6	rs2056224	6	137968599	T	C	-2.25341050653113	-0.334956516975004	0.0362411119256866
ILMN_1755077	HEBP2	6	rs2076272	6	138703762	G	A	2.57874443757806	0.610663369980486	0.0184001479580105
ILMN_1755077	HEBP2	6	rs2076273	6	138703640	G	A	2.57874443757806	0.610663369980486	0.0184001479580105
ILMN_1755077	HEBP2	6	rs2076274	6	138703496	T	C	2.57874443757806	0.610663369980486	0.0184001479580105
ILMN_1755077	HEBP2	6	rs2274659	6	138725677	A	G	2.57874443757806	0.610663369980486	0.0184001479580105
ILMN_1755077	HEBP2	6	rs2327921	6	139439511	C	A	2.46231708049995	0.425054102029031	0.023533315147651
ILMN_1755077	HEBP2	6	rs2473498	6	139388312	C	T	2.73132467639626	0.523197655092723	0.0132606904732668
ILMN_1755077	HEBP2	6	rs2473503	6	139389090	T	C	2.73132467639626	0.523197655092723	0.0132606904732668
ILMN_1755077	HEBP2	6	rs2473505	6	139389616	A	T	2.73132467639626	0.523197655092723	0.0132606904732668
ILMN_1755077	HEBP2	6	rs2473506	6	139389781	C	T	2.73132467639626	0.523197655092723	0.0132606904732668
ILMN_1755077	HEBP2	6	rs2473516	6	139391378	G	A	2.73132467639626	0.523197655092723	0.0132606904732668
ILMN_1755077	HEBP2	6	rs2473520	6	139431060	T	G	2.78738874784758	0.575779425079876	0.0117416631882694
ILMN_1755077	HEBP2	6	rs2473521	6	139431194	T	A	2.56226560866424	0.38872817480194	0.0190563497987484
ILMN_1755077	HEBP2	6	rs2473522	6	139431252	C	T	2.56226560866424	0.38872817480194	0.0190563497987484
ILMN_1755077	HEBP2	6	rs2473523	6	139431395	T	C	2.56226560866424	0.38872817480194	0.0190563497987484
ILMN_1755077	HEBP2	6	rs2473524	6	139431448	G	T	2.56226560866424	0.38872817480194	0.0190563497987484
ILMN_1755077	HEBP2	6	rs2473527	6	139435478	C	T	2.56226560866424	0.38872817480194	0.0190563497987484
ILMN_1755077	HEBP2	6	rs2473528	6	139435577	C	T	2.56226560866424	0.38872817480194	0.0190563497987484
ILMN_1755077	HEBP2	6	rs2473530	6	139436631	G	T	2.56226560866424	0.38872817480194	0.0190563497987484
ILMN_1755077	HEBP2	6	rs2498647	6	139381029	C	T	2.27442542892875	0.429752636783026	0.0347220174618849
ILMN_1755077	HEBP2	6	rs2498651	6	139420548	G	A	2.38028905491096	0.512225658456257	0.0279252122891511
ILMN_1755077	HEBP2	6	rs2498666	6	139430385	C	G	2.56226560866424	0.38872817480194	0.0190563497987484
ILMN_1755077	HEBP2	6	rs2498667	6	139430596	C	T	2.56226560866424	0.38872817480194	0.0190563497987484
ILMN_1755077	HEBP2	6	rs2498668	6	139431000	G	A	2.56226560866424	0.38872817480194	0.0190563497987484
ILMN_1755077	HEBP2	6	rs2498669	6	139432650	C	G	2.56226560866424	0.38872817480194	0.0190563497987484
ILMN_1755077	HEBP2	6	rs2498670	6	139432795	T	C	2.56226560866424	0.38872817480194	0.0190563497987484
ILMN_1755077	HEBP2	6	rs2498672	6	139436014	C	A	2.56226560866424	0.38872817480194	0.0190563497987484
ILMN_1755077	HEBP2	6	rs2498673	6	139389018	T	C	2.73132467639626	0.523197655092723	0.0132606904732668
ILMN_1755077	HEBP2	6	rs2498680	6	139391491	G	A	2.73132467639626	0.523197655092723	0.0132606904732668
ILMN_1755077	HEBP2	6	rs2504381	6	139378592	C	T	2.27442542892875	0.429752636783026	0.0347220174618849
ILMN_1755077	HEBP2	6	rs28562699	6	138669582	C	T	2.57874443757806	0.610663369980486	0.0184001479580105
ILMN_1755077	HEBP2	6	rs2876370	6	137917237	T	A	2.99331828496605	0.407354499384462	0.00747141844880482
ILMN_1755077	HEBP2	6	rs2876399	6	139438979	T	C	2.64483393310042	0.370820689338446	0.0159769650481615
ILMN_1755077	HEBP2	6	rs34654849	6	138009900	T	C	-2.25341050653113	-0.334956516975004	0.0362411119256866
ILMN_1755077	HEBP2	6	rs34810205	6	137966860	T	C	-2.25341050653113	-0.334956516975004	0.0362411119256866
ILMN_1755077	HEBP2	6	rs34996815	6	137999160	G	T	-2.25341050653113	-0.334956516975004	0.0362411119256866
ILMN_1755077	HEBP2	6	rs35706049	6	137964953	T	G	-2.25341050653113	-0.334956516975004	0.0362411119256866
ILMN_1755077	HEBP2	6	rs35858108	6	137970958	T	C	-2.25341050653113	-0.334956516975004	0.0362411119256866
ILMN_1755077	HEBP2	6	rs3734301	6	138645228	A	G	2.57874443757806	0.610663369980486	0.0184001479580105
ILMN_1755077	HEBP2	6	rs3756890	6	138723769	A	G	2.57874443757806	0.610663369980486	0.0184001479580105
ILMN_1755077	HEBP2	6	rs3777667	6	139500742	A	G	2.11890313586199	0.861569629344851	0.0474991883895846
ILMN_1755077	HEBP2	6	rs3777677	6	139470762	T	G	2.46231708049995	0.425054102029031	0.023533315147651
ILMN_1755077	HEBP2	6	rs3777678	6	139470633	C	T	2.46231708049995	0.425054102029031	0.023533315147651
ILMN_1755077	HEBP2	6	rs3777679	6	139470583	T	A	2.46231708049995	0.425054102029031	0.023533315147651
ILMN_1755077	HEBP2	6	rs3822903	6	139465900	C	T	2.46231708049995	0.425054102029031	0.023533315147651
ILMN_1755077	HEBP2	6	rs3914065	6	138682147	A	G	2.17655232104188	0.638696298839277	0.0423319012507618
ILMN_1755077	HEBP2	6	rs41289781	6	138656343	G	C	2.57874443757806	0.610663369980486	0.0184001479580105
ILMN_1755077	HEBP2	6	rs4142969	6	137969492	C	T	2.23273437286559	0.328060629957506	0.0377951828238366
ILMN_1755077	HEBP2	6	rs4386829	6	139372801	C	G	2.27442542892875	0.429752636783026	0.0347220174618849
ILMN_1755077	HEBP2	6	rs4432993	6	138027115	A	C	2.26909728073147	0.399045229909928	0.0351015169132319
ILMN_1755077	HEBP2	6	rs4640909	6	139387165	G	A	2.73132467639626	0.523197655092723	0.0132606904732668
ILMN_1755077	HEBP2	6	rs4895520	6	138655028	T	C	2.57874443757806	0.610663369980486	0.0184001479580105
ILMN_1755077	HEBP2	6	rs4896289	6	137965887	G	C	-2.25341050653113	-0.334956516975004	0.0362411119256866
ILMN_1755077	HEBP2	6	rs4896295	6	137997332	C	G	-2.25341050653113	-0.334956516975004	0.0362411119256866
ILMN_1755077	HEBP2	6	rs4896344	6	138650806	A	C	2.57874443757806	0.610663369980486	0.0184001479580105
ILMN_1755077	HEBP2	6	rs4896345	6	138675197	G	A	2.57874443757806	0.610663369980486	0.0184001479580105
ILMN_1755077	HEBP2	6	rs4896346	6	138675494	T	G	2.57874443757806	0.610663369980486	0.0184001479580105
ILMN_1755077	HEBP2	6	rs4896347	6	138710904	A	G	2.57874443757806	0.610663369980486	0.0184001479580105
ILMN_1755077	HEBP2	6	rs4896348	6	138711155	T	C	2.57874443757806	0.610663369980486	0.0184001479580105
ILMN_1755077	HEBP2	6	rs4896349	6	138711311	A	T	2.57874443757806	0.610663369980486	0.0184001479580105
ILMN_1755077	HEBP2	6	rs4896351	6	138721764	C	T	2.57874443757806	0.610663369980486	0.0184001479580105
ILMN_1755077	HEBP2	6	rs4896352	6	138721885	A	G	2.57874443757806	0.610663369980486	0.0184001479580105
ILMN_1755077	HEBP2	6	rs4896353	6	138723962	A	G	2.57874443757806	0.610663369980486	0.0184001479580105
ILMN_1755077	HEBP2	6	rs4896423	6	139370426	T	C	2.27442542892875	0.429752636783026	0.0347220174618849
ILMN_1755077	HEBP2	6	rs4896424	6	139370639	T	G	2.27442542892875	0.429752636783026	0.0347220174618849
ILMN_1755077	HEBP2	6	rs498549	6	137984935	G	A	-2.40685138132885	-0.317528375010233	0.0264256108920115
ILMN_1755077	HEBP2	6	rs5029924	6	138187498	T	C	2.11890313586199	0.861569629344851	0.0474991883895846
ILMN_1755077	HEBP2	6	rs5029937	6	138195151	T	G	2.11890313586199	0.861569629344851	0.0474991883895846
ILMN_1755077	HEBP2	6	rs5029939	6	138195723	G	C	2.11890313586199	0.861569629344851	0.0474991883895846
ILMN_1755077	HEBP2	6	rs5029949	6	138197506	G	A	2.11890313586199	0.861569629344851	0.0474991883895846
ILMN_1755077	HEBP2	6	rs536331	6	137993049	C	T	-2.40685138132885	-0.317528375010233	0.0264256108920115
ILMN_1755077	HEBP2	6	rs55654213	6	139417559	G	A	2.38028905491096	0.512225658456257	0.0279252122891511
ILMN_1755077	HEBP2	6	rs55854734	6	139417418	T	C	2.38028905491096	0.512225658456257	0.0279252122891511
ILMN_1755077	HEBP2	6	rs56015157	6	138725829	A	G	2.57874443757806	0.610663369980486	0.0184001479580105
ILMN_1755077	HEBP2	6	rs56136006	6	139384713	C	G	2.73132467639626	0.523197655092723	0.0132606904732668
ILMN_1755077	HEBP2	6	rs56246920	6	139419411	G	A	2.38028905491096	0.512225658456257	0.0279252122891511
ILMN_1755077	HEBP2	6	rs56292528	6	139417509	C	T	2.38028905491096	0.512225658456257	0.0279252122891511
ILMN_1755077	HEBP2	6	rs56832381	6	139420253	T	C	2.38028905491096	0.512225658456257	0.0279252122891511
ILMN_1755077	HEBP2	6	rs57152898	6	138716104	A	T	2.57874443757806	0.610663369980486	0.0184001479580105
ILMN_1755077	HEBP2	6	rs57427648	6	138228774	T	G	2.11890313586199	0.861569629344851	0.0474991883895846
ILMN_1755077	HEBP2	6	rs57894510	6	138715886	A	G	2.57874443757806	0.610663369980486	0.0184001479580105
ILMN_1755077	HEBP2	6	rs57988155	6	139140668	T	C	3.09469474527467	0.69429664656315	0.00596523263227675
ILMN_1755077	HEBP2	6	rs58375505	6	138669933	A	C	2.57874443757806	0.610663369980486	0.0184001479580105
ILMN_1755077	HEBP2	6	rs58594850	6	138707667	G	C	2.57874443757806	0.610663369980486	0.0184001479580105
ILMN_1755077	HEBP2	6	rs58721818	6	138243739	T	C	2.11890313586199	0.861569629344851	0.0474991883895846
ILMN_1755077	HEBP2	6	rs58855891	6	139419366	T	C	2.38028905491096	0.512225658456257	0.0279252122891511
ILMN_1755077	HEBP2	6	rs60102994	6	138715866	T	C	2.57874443757806	0.610663369980486	0.0184001479580105
ILMN_1755077	HEBP2	6	rs60153545	6	138651692	G	A	2.17655232104188	0.638696298839277	0.0423319012507618
ILMN_1755077	HEBP2	6	rs60376700	6	139133041	T	G	3.09469474527467	0.69429664656315	0.00596523263227675
ILMN_1755077	HEBP2	6	rs60506209	6	138651479	T	C	2.57874443757806	0.610663369980486	0.0184001479580105
ILMN_1755077	HEBP2	6	rs60935091	6	138672368	T	C	2.57874443757806	0.610663369980486	0.0184001479580105
ILMN_1755077	HEBP2	6	rs61117627	6	138243700	A	G	2.11890313586199	0.861569629344851	0.0474991883895846
ILMN_1755077	HEBP2	6	rs61340543	6	138715366	C	G	2.57874443757806	0.610663369980486	0.0184001479580105
ILMN_1755077	HEBP2	6	rs61576234	6	139420033	C	T	2.38028905491096	0.512225658456257	0.0279252122891511
ILMN_1755077	HEBP2	6	rs617328	6	138000398	A	G	-2.25341050653113	-0.334956516975004	0.0362411119256866
ILMN_1755077	HEBP2	6	rs62439966	6	139406179	A	G	2.38028905491096	0.512225658456257	0.0279252122891511
ILMN_1755077	HEBP2	6	rs62439971	6	139410548	C	T	2.38028905491096	0.512225658456257	0.0279252122891511
ILMN_1755077	HEBP2	6	rs62439974	6	139414359	C	T	2.38028905491096	0.512225658456257	0.0279252122891511
ILMN_1755077	HEBP2	6	rs62439975	6	139414404	T	C	2.38028905491096	0.512225658456257	0.0279252122891511
ILMN_1755077	HEBP2	6	rs62439976	6	139414478	A	G	2.38028905491096	0.512225658456257	0.0279252122891511
ILMN_1755077	HEBP2	6	rs62439978	6	139414623	C	T	2.38028905491096	0.512225658456257	0.0279252122891511
ILMN_1755077	HEBP2	6	rs62439979	6	139414747	C	T	2.38028905491096	0.512225658456257	0.0279252122891511
ILMN_1755077	HEBP2	6	rs62439982	6	139415425	A	G	2.38028905491096	0.512225658456257	0.0279252122891511
ILMN_1755077	HEBP2	6	rs62439983	6	139416201	G	A	2.38028905491096	0.512225658456257	0.0279252122891511
ILMN_1755077	HEBP2	6	rs62439984	6	139416740	G	A	2.38028905491096	0.512225658456257	0.0279252122891511
ILMN_1755077	HEBP2	6	rs62439985	6	139416757	T	C	2.38028905491096	0.512225658456257	0.0279252122891511
ILMN_1755077	HEBP2	6	rs62439986	6	139417031	C	T	2.38028905491096	0.512225658456257	0.0279252122891511
ILMN_1755077	HEBP2	6	rs62439987	6	139417076	T	C	2.38028905491096	0.512225658456257	0.0279252122891511
ILMN_1755077	HEBP2	6	rs631204	6	137959455	A	C	-2.40685138132885	-0.317528375010233	0.0264256108920115
ILMN_1755077	HEBP2	6	rs632574	6	137959118	C	T	-2.40685138132885	-0.317528375010233	0.0264256108920115
ILMN_1755077	HEBP2	6	rs643746	6	138052680	T	C	2.26909728073147	0.399045229909928	0.0351015169132319
ILMN_1755077	HEBP2	6	rs650157	6	138059688	G	A	2.26909728073147	0.399045229909928	0.0351015169132319
ILMN_1755077	HEBP2	6	rs651973	6	137996134	A	G	-2.40685138132885	-0.317528375010233	0.0264256108920115
ILMN_1755077	HEBP2	6	rs6570201	6	138328878	G	A	-2.88221808723391	-0.402295758412438	0.00954415065700756
ILMN_1755077	HEBP2	6	rs6570224	6	138648093	A	C	2.57874443757806	0.610663369980486	0.0184001479580105
ILMN_1755077	HEBP2	6	rs6570225	6	138649825	A	G	2.57874443757806	0.610663369980486	0.0184001479580105
ILMN_1755077	HEBP2	6	rs6570227	6	138654770	A	G	2.57874443757806	0.610663369980486	0.0184001479580105
ILMN_1755077	HEBP2	6	rs6570228	6	138691095	C	G	2.57874443757806	0.610663369980486	0.0184001479580105
ILMN_1755077	HEBP2	6	rs6570229	6	138712576	G	T	2.57874443757806	0.610663369980486	0.0184001479580105
ILMN_1755077	HEBP2	6	rs6570230	6	138712885	T	C	2.57874443757806	0.610663369980486	0.0184001479580105
ILMN_1755077	HEBP2	6	rs6570231	6	138713015	T	C	2.57874443757806	0.610663369980486	0.0184001479580105
ILMN_1755077	HEBP2	6	rs6570309	6	139452277	T	C	2.46231708049995	0.425054102029031	0.023533315147651
ILMN_1755077	HEBP2	6	rs6570310	6	139458954	G	A	2.46231708049995	0.425054102029031	0.023533315147651
ILMN_1755077	HEBP2	6	rs66469519	6	137974836	G	T	-2.25341050653113	-0.334956516975004	0.0362411119256866
ILMN_1755077	HEBP2	6	rs66499821	6	138008679	C	T	-2.25341050653113	-0.334956516975004	0.0362411119256866
ILMN_1755077	HEBP2	6	rs67178054	6	137980874	T	C	-2.25341050653113	-0.334956516975004	0.0362411119256866
ILMN_1755077	HEBP2	6	rs67355614	6	137982660	T	C	-2.25341050653113	-0.334956516975004	0.0362411119256866
ILMN_1755077	HEBP2	6	rs67864953	6	139416688	T	G	2.38028905491096	0.512225658456257	0.0279252122891511
ILMN_1755077	HEBP2	6	rs68161003	6	137977053	G	A	-2.25341050653113	-0.334956516975004	0.0362411119256866
ILMN_1755077	HEBP2	6	rs6901853	6	139475072	A	G	2.46231708049995	0.425054102029031	0.023533315147651
ILMN_1755077	HEBP2	6	rs6903793	6	138718118	A	G	2.57874443757806	0.610663369980486	0.0184001479580105
ILMN_1755077	HEBP2	6	rs6904568	6	138647764	T	C	2.57874443757806	0.610663369980486	0.0184001479580105
ILMN_1755077	HEBP2	6	rs6907154	6	139442274	T	C	2.64483393310042	0.370820689338446	0.0159769650481615
ILMN_1755077	HEBP2	6	rs6909233	6	139439187	G	A	2.64483393310042	0.370820689338446	0.0159769650481615
ILMN_1755077	HEBP2	6	rs6909938	6	138652439	C	T	2.57874443757806	0.610663369980486	0.0184001479580105
ILMN_1755077	HEBP2	6	rs6911335	6	139083742	T	C	2.65370685626053	0.298326560153509	0.0156756702965686
ILMN_1755077	HEBP2	6	rs6912451	6	139385198	G	T	2.73132467639626	0.523197655092723	0.0132606904732668
ILMN_1755077	HEBP2	6	rs6913692	6	138702191	G	C	2.57874443757806	0.610663369980486	0.0184001479580105
ILMN_1755077	HEBP2	6	rs6913735	6	138702261	T	C	2.57874443757806	0.610663369980486	0.0184001479580105
ILMN_1755077	HEBP2	6	rs6915551	6	138720088	T	C	2.57874443757806	0.610663369980486	0.0184001479580105
ILMN_1755077	HEBP2	6	rs6916593	6	138649706	T	C	2.57874443757806	0.610663369980486	0.0184001479580105
ILMN_1755077	HEBP2	6	rs6916692	6	139448921	T	C	2.64483393310042	0.370820689338446	0.0159769650481615
ILMN_1755077	HEBP2	6	rs6917441	6	138018439	G	A	2.23273437286559	0.328060629957506	0.0377951828238366
ILMN_1755077	HEBP2	6	rs6918248	6	139445741	C	T	2.64483393310042	0.370820689338446	0.0159769650481615
ILMN_1755077	HEBP2	6	rs6918995	6	138702797	A	C	2.57874443757806	0.610663369980486	0.0184001479580105
ILMN_1755077	HEBP2	6	rs6919872	6	138726183	C	A	2.57874443757806	0.610663369980486	0.0184001479580105
ILMN_1755077	HEBP2	6	rs6925099	6	139438008	T	C	2.64483393310042	0.370820689338446	0.0159769650481615
ILMN_1755077	HEBP2	6	rs6925306	6	139438117	T	G	2.64483393310042	0.370820689338446	0.0159769650481615
ILMN_1755077	HEBP2	6	rs6927118	6	139442082	G	A	2.64483393310042	0.370820689338446	0.0159769650481615
ILMN_1755077	HEBP2	6	rs6928273	6	138722520	C	A	2.57874443757806	0.610663369980486	0.0184001479580105
ILMN_1755077	HEBP2	6	rs6928895	6	138681734	A	G	2.57874443757806	0.610663369980486	0.0184001479580105
ILMN_1755077	HEBP2	6	rs6932011	6	139384822	T	C	2.73132467639626	0.523197655092723	0.0132606904732668
ILMN_1755077	HEBP2	6	rs6932056	6	138242437	C	T	2.11890313586199	0.861569629344851	0.0474991883895846
ILMN_1755077	HEBP2	6	rs6932923	6	138657683	C	A	2.57874443757806	0.610663369980486	0.0184001479580105
ILMN_1755077	HEBP2	6	rs6936940	6	139469851	T	C	2.64483393310042	0.370820689338446	0.0159769650481615
ILMN_1755077	HEBP2	6	rs6937382	6	139449115	C	T	2.64483393310042	0.370820689338446	0.0159769650481615
ILMN_1755077	HEBP2	6	rs6938506	6	139494800	T	C	2.64483393310042	0.370820689338446	0.0159769650481615
ILMN_1755077	HEBP2	6	rs6940103	6	139474517	G	A	2.46231708049995	0.425054102029031	0.023533315147651
ILMN_1755077	HEBP2	6	rs6942221	6	138677059	A	G	2.57874443757806	0.610663369980486	0.0184001479580105
ILMN_1755077	HEBP2	6	rs72974783	6	139385533	C	T	2.73132467639626	0.523197655092723	0.0132606904732668
ILMN_1755077	HEBP2	6	rs72976633	6	139426584	A	G	2.11890313586199	0.861569629344851	0.0474991883895846
ILMN_1755077	HEBP2	6	rs72976638	6	139428330	T	C	2.11890313586199	0.861569629344851	0.0474991883895846
ILMN_1755077	HEBP2	6	rs72976657	6	139432900	G	A	2.11890313586199	0.861569629344851	0.0474991883895846
ILMN_1755077	HEBP2	6	rs72976666	6	139435545	A	G	2.11890313586199	0.861569629344851	0.0474991883895846
ILMN_1755077	HEBP2	6	rs72976672	6	139437476	G	A	2.11890313586199	0.861569629344851	0.0474991883895846
ILMN_1755077	HEBP2	6	rs72976677	6	139439018	G	A	2.11890313586199	0.861569629344851	0.0474991883895846
ILMN_1755077	HEBP2	6	rs72976697	6	139447852	A	G	2.11890313586199	0.861569629344851	0.0474991883895846
ILMN_1755077	HEBP2	6	rs72976702	6	139450669	C	A	2.11890313586199	0.861569629344851	0.0474991883895846
ILMN_1755077	HEBP2	6	rs72976823	6	138019512	A	G	2.23273437286559	0.328060629957506	0.0377951828238366
ILMN_1755077	HEBP2	6	rs72978604	6	139452031	A	G	2.11890313586199	0.861569629344851	0.0474991883895846
ILMN_1755077	HEBP2	6	rs72978606	6	139454226	G	T	2.11890313586199	0.861569629344851	0.0474991883895846
ILMN_1755077	HEBP2	6	rs72978608	6	139458539	G	T	2.11890313586199	0.861569629344851	0.0474991883895846
ILMN_1755077	HEBP2	6	rs72978610	6	139460264	T	G	2.11890313586199	0.861569629344851	0.0474991883895846
ILMN_1755077	HEBP2	6	rs72978612	6	139461362	G	A	2.11890313586199	0.861569629344851	0.0474991883895846
ILMN_1755077	HEBP2	6	rs72978622	6	139465825	G	A	2.11890313586199	0.861569629344851	0.0474991883895846
ILMN_1755077	HEBP2	6	rs72978630	6	139466065	T	G	2.11890313586199	0.861569629344851	0.0474991883895846
ILMN_1755077	HEBP2	6	rs72978638	6	139472802	A	G	2.11890313586199	0.861569629344851	0.0474991883895846
ILMN_1755077	HEBP2	6	rs72980682	6	139488959	G	C	2.11890313586199	0.861569629344851	0.0474991883895846
ILMN_1755077	HEBP2	6	rs72980683	6	139489710	T	C	2.11890313586199	0.861569629344851	0.0474991883895846
ILMN_1755077	HEBP2	6	rs72980689	6	139491953	T	C	2.11890313586199	0.861569629344851	0.0474991883895846
ILMN_1755077	HEBP2	6	rs72980690	6	139492946	T	C	2.11890313586199	0.861569629344851	0.0474991883895846
ILMN_1755077	HEBP2	6	rs73556681	6	139511124	A	G	2.11890313586199	0.861569629344851	0.0474991883895846
ILMN_1755077	HEBP2	6	rs73558137	6	137975119	C	G	-2.25341050653113	-0.334956516975004	0.0362411119256866
ILMN_1755077	HEBP2	6	rs73568941	6	138674499	T	C	2.57874443757806	0.610663369980486	0.0184001479580105
ILMN_1755077	HEBP2	6	rs73570912	6	138701626	C	G	2.57874443757806	0.610663369980486	0.0184001479580105
ILMN_1755077	HEBP2	6	rs73570915	6	138701960	C	A	2.57874443757806	0.610663369980486	0.0184001479580105
ILMN_1755077	HEBP2	6	rs73570918	6	138702087	T	C	2.57874443757806	0.610663369980486	0.0184001479580105
ILMN_1755077	HEBP2	6	rs73570934	6	138707470	G	A	2.57874443757806	0.610663369980486	0.0184001479580105
ILMN_1755077	HEBP2	6	rs73776906	6	138664594	T	G	2.57874443757806	0.610663369980486	0.0184001479580105
ILMN_1755077	HEBP2	6	rs74626165	6	138651568	G	C	2.17655232104188	0.638696298839277	0.0423319012507618
ILMN_1755077	HEBP2	6	rs75274880	6	138646548	T	C	2.17655232104188	0.638696298839277	0.0423319012507618
ILMN_1755077	HEBP2	6	rs75863440	6	138666838	T	C	2.17655232104188	0.638696298839277	0.0423319012507618
ILMN_1755077	HEBP2	6	rs75925486	6	139493742	C	G	2.11890313586199	0.861569629344851	0.0474991883895846
ILMN_1755077	HEBP2	6	rs76052127	6	138708736	A	G	2.17655232104188	0.638696298839277	0.0423319012507618
ILMN_1755077	HEBP2	6	rs77000060	6	138237989	T	C	2.11890313586199	0.861569629344851	0.0474991883895846
ILMN_1755077	HEBP2	6	rs7740144	6	138663385	C	T	2.57874443757806	0.610663369980486	0.0184001479580105
ILMN_1755077	HEBP2	6	rs7740623	6	138724668	G	C	2.57874443757806	0.610663369980486	0.0184001479580105
ILMN_1755077	HEBP2	6	rs7742214	6	138022804	A	C	2.23273437286559	0.328060629957506	0.0377951828238366
ILMN_1755077	HEBP2	6	rs7743628	6	138678324	T	C	2.36829482134852	0.682546189735546	0.0286279946772634
ILMN_1755077	HEBP2	6	rs7743631	6	138648243	T	C	2.57874443757806	0.610663369980486	0.0184001479580105
ILMN_1755077	HEBP2	6	rs7743770	6	138648286	G	C	2.57874443757806	0.610663369980486	0.0184001479580105
ILMN_1755077	HEBP2	6	rs7744368	6	138648516	A	G	2.57874443757806	0.610663369980486	0.0184001479580105
ILMN_1755077	HEBP2	6	rs7746803	6	138020166	G	T	2.23273437286559	0.328060629957506	0.0377951828238366
ILMN_1755077	HEBP2	6	rs7748451	6	138678996	C	A	2.57874443757806	0.610663369980486	0.0184001479580105
ILMN_1755077	HEBP2	6	rs7748815	6	138679252	G	A	2.57874443757806	0.610663369980486	0.0184001479580105
ILMN_1755077	HEBP2	6	rs7749323	6	138230389	A	G	2.11890313586199	0.861569629344851	0.0474991883895846
ILMN_1755077	HEBP2	6	rs7750577	6	138644032	A	G	2.17655232104188	0.638696298839277	0.0423319012507618
ILMN_1755077	HEBP2	6	rs7752903	6	138227364	G	T	2.11890313586199	0.861569629344851	0.0474991883895846
ILMN_1755077	HEBP2	6	rs7753628	6	138679839	T	C	2.57874443757806	0.610663369980486	0.0184001479580105
ILMN_1755077	HEBP2	6	rs7758499	6	137900749	G	A	2.82363210409234	0.388647597670712	0.0108498606400741
ILMN_1755077	HEBP2	6	rs7764709	6	138651790	C	G	2.57874443757806	0.610663369980486	0.0184001479580105
ILMN_1755077	HEBP2	6	rs7765991	6	138710524	G	A	2.57874443757806	0.610663369980486	0.0184001479580105
ILMN_1755077	HEBP2	6	rs7768245	6	138648583	C	T	2.57874443757806	0.610663369980486	0.0184001479580105
ILMN_1755077	HEBP2	6	rs7771146	6	138464711	G	A	2.21328876389698	0.380442087187277	0.0393123786913634
ILMN_1755077	HEBP2	6	rs7771679	6	138465030	G	A	2.21328876389698	0.380442087187277	0.0393123786913634
ILMN_1755077	HEBP2	6	rs7774899	6	139491700	G	A	2.64483393310042	0.370820689338446	0.0159769650481615
ILMN_1755077	HEBP2	6	rs7775981	6	138654235	T	A	2.57874443757806	0.610663369980486	0.0184001479580105
ILMN_1755077	HEBP2	6	rs77931330	6	139406048	A	G	2.38028905491096	0.512225658456257	0.0279252122891511
ILMN_1755077	HEBP2	6	rs77990078	6	138137012	C	T	2.11890313586199	0.861569629344851	0.0474991883895846
ILMN_1755077	HEBP2	6	rs78204258	6	138720981	A	G	2.17655232104188	0.638696298839277	0.0423319012507618
ILMN_1755077	HEBP2	6	rs78408680	6	139407220	T	C	2.38028905491096	0.512225658456257	0.0279252122891511
ILMN_1755077	HEBP2	6	rs78511673	6	139491807	A	G	2.11890313586199	0.861569629344851	0.0474991883895846
ILMN_1755077	HEBP2	6	rs78515370	6	138142733	C	T	2.11890313586199	0.861569629344851	0.0474991883895846
ILMN_1755077	HEBP2	6	rs78697103	6	139491806	A	G	2.11890313586199	0.861569629344851	0.0474991883895846
ILMN_1755077	HEBP2	6	rs79034380	6	138673096	A	G	2.17655232104188	0.638696298839277	0.0423319012507618
ILMN_1755077	HEBP2	6	rs79411652	6	138138945	C	T	2.11890313586199	0.861569629344851	0.0474991883895846
ILMN_1755077	HEBP2	6	rs79414798	6	138732091	C	T	2.11890313586199	0.861569629344851	0.0474991883895846
ILMN_1755077	HEBP2	6	rs79445183	6	138716349	T	C	2.17655232104188	0.638696298839277	0.0423319012507618
ILMN_1755077	HEBP2	6	rs79451306	6	138717865	C	T	2.11890313586199	0.861569629344851	0.0474991883895846
ILMN_1755077	HEBP2	6	rs79451864	6	138708896	G	A	2.17655232104188	0.638696298839277	0.0423319012507618
ILMN_1755077	HEBP2	6	rs79707350	6	138703885	A	G	2.17655232104188	0.638696298839277	0.0423319012507618
ILMN_1755077	HEBP2	6	rs79868686	6	138718966	T	C	2.17655232104188	0.638696298839277	0.0423319012507618
ILMN_1755077	HEBP2	6	rs80126770	6	138168083	T	C	2.11890313586199	0.861569629344851	0.0474991883895846
ILMN_1755077	HEBP2	6	rs80212187	6	138718057	A	G	2.17655232104188	0.638696298839277	0.0423319012507618
ILMN_1755077	HEBP2	6	rs80213143	6	138157728	C	G	2.11890313586199	0.861569629344851	0.0474991883895846
ILMN_1755077	HEBP2	6	rs80265037	6	138731870	T	G	2.36829482134852	0.682546189735546	0.0286279946772634
ILMN_1755077	HEBP2	6	rs80300819	6	138171734	G	C	2.11890313586199	0.861569629344851	0.0474991883895846
ILMN_1755077	HEBP2	6	rs80351603	6	138004568	A	G	-2.25341050653113	-0.334956516975004	0.0362411119256866
ILMN_1755077	HEBP2	6	rs9321627	6	138023048	A	G	2.94525484830786	0.474793082494602	0.00830838552604633
ILMN_1755077	HEBP2	6	rs9321657	6	138724271	A	C	2.57874443757806	0.610663369980486	0.0184001479580105
ILMN_1755077	HEBP2	6	rs9321697	6	139388150	T	C	2.73132467639626	0.523197655092723	0.0132606904732668
ILMN_1755077	HEBP2	6	rs9321702	6	139461074	C	T	2.46231708049995	0.425054102029031	0.023533315147651
ILMN_1755077	HEBP2	6	rs9373233	6	139478277	T	C	2.46231708049995	0.425054102029031	0.023533315147651
ILMN_1755077	HEBP2	6	rs9376294	6	138009859	G	A	2.23273437286559	0.328060629957506	0.0377951828238366
ILMN_1755077	HEBP2	6	rs9376373	6	139151099	A	G	3.09469474527467	0.69429664656315	0.00596523263227675
ILMN_1755077	HEBP2	6	rs9376399	6	139449907	G	C	2.46231708049995	0.425054102029031	0.023533315147651
ILMN_1755077	HEBP2	6	rs9376401	6	139462125	C	T	2.46231708049995	0.425054102029031	0.023533315147651
ILMN_1755077	HEBP2	6	rs9385803	6	137986983	A	G	2.23273437286559	0.328060629957506	0.0377951828238366
ILMN_1755077	HEBP2	6	rs9385850	6	139440575	G	A	2.64483393310042	0.370820689338446	0.0159769650481615
ILMN_1755077	HEBP2	6	rs9385851	6	139444307	G	A	2.64483393310042	0.370820689338446	0.0159769650481615
ILMN_1755077	HEBP2	6	rs9385852	6	139444369	C	T	2.64483393310042	0.370820689338446	0.0159769650481615
ILMN_1755077	HEBP2	6	rs9385853	6	139444495	C	T	2.64483393310042	0.370820689338446	0.0159769650481615
ILMN_1755077	HEBP2	6	rs9389531	6	137977695	T	C	2.23273437286559	0.328060629957506	0.0377951828238366
ILMN_1755077	HEBP2	6	rs9389564	6	138463683	T	C	2.21328876389698	0.380442087187277	0.0393123786913634
ILMN_1755077	HEBP2	6	rs9389622	6	139149468	G	A	3.09469474527467	0.69429664656315	0.00596523263227675
ILMN_1755077	HEBP2	6	rs9389624	6	139153788	A	G	3.09469474527467	0.69429664656315	0.00596523263227675
ILMN_1755077	HEBP2	6	rs9389658	6	139444094	G	T	2.64483393310042	0.370820689338446	0.0159769650481615
ILMN_1755077	HEBP2	6	rs9389659	6	139444381	A	G	2.64483393310042	0.370820689338446	0.0159769650481615
ILMN_1755077	HEBP2	6	rs9399223	6	137976047	T	C	2.23273437286559	0.328060629957506	0.0377951828238366
ILMN_1755077	HEBP2	6	rs9399274	6	139478379	G	C	2.64483393310042	0.370820689338446	0.0159769650481615
ILMN_1755077	HEBP2	6	rs9402914	6	137996799	A	T	2.23273437286559	0.328060629957506	0.0377951828238366
ILMN_1755077	HEBP2	6	rs9402947	6	138461875	A	G	2.21328876389698	0.380442087187277	0.0393123786913634
ILMN_1755077	HEBP2	6	rs9403006	6	139150828	A	G	3.09469474527467	0.69429664656315	0.00596523263227675
ILMN_1755077	HEBP2	6	rs9403007	6	139151907	A	C	3.09469474527467	0.69429664656315	0.00596523263227675
ILMN_1755077	HEBP2	6	rs9403008	6	139152705	T	C	3.09469474527467	0.69429664656315	0.00596523263227675
ILMN_1755077	HEBP2	6	rs9403032	6	139382998	C	T	2.27442542892875	0.429752636783026	0.0347220174618849
ILMN_1755077	HEBP2	6	rs9403042	6	139443822	T	C	2.64483393310042	0.370820689338446	0.0159769650481615
ILMN_1755077	HEBP2	6	rs9403045	6	139451852	C	T	2.64483393310042	0.370820689338446	0.0159769650481615
ILMN_1755077	HEBP2	6	rs9484087	6	138068063	T	C	2.26909728073147	0.399045229909928	0.0351015169132319
ILMN_1755077	HEBP2	6	rs9484111	6	138404048	T	C	-2.59184845829237	-0.325069772818273	0.0178936302208113
ILMN_1755077	HEBP2	6	rs9484150	6	138699838	A	G	2.57874443757806	0.610663369980486	0.0184001479580105
ILMN_1755077	HEBP2	6	rs9484151	6	138703205	G	A	2.57874443757806	0.610663369980486	0.0184001479580105
ILMN_1755077	HEBP2	6	rs9484152	6	138703243	C	T	2.57874443757806	0.610663369980486	0.0184001479580105
ILMN_1755077	HEBP2	6	rs9484155	6	138711633	A	C	2.57874443757806	0.610663369980486	0.0184001479580105
ILMN_1755077	HEBP2	6	rs9484238	6	139464854	T	G	2.46231708049995	0.425054102029031	0.023533315147651
ILMN_1755077	HEBP2	6	rs9484243	6	139512339	T	C	2.11890313586199	0.861569629344851	0.0474991883895846
ILMN_1755077	HEBP2	6	rs9494844	6	137983469	A	C	2.23273437286559	0.328060629957506	0.0377951828238366
ILMN_1755077	HEBP2	6	rs9494883	6	138171466	G	A	2.11890313586199	0.861569629344851	0.0474991883895846
ILMN_1755077	HEBP2	6	rs9494892	6	138223489	T	G	2.11890313586199	0.861569629344851	0.0474991883895846
ILMN_1755077	HEBP2	6	rs9494893	6	138223490	T	G	2.11890313586199	0.861569629344851	0.0474991883895846
ILMN_1755077	HEBP2	6	rs9494894	6	138228520	C	T	2.11890313586199	0.861569629344851	0.0474991883895846
ILMN_1755077	HEBP2	6	rs9494895	6	138234778	T	C	2.11890313586199	0.861569629344851	0.0474991883895846
ILMN_1755077	HEBP2	6	rs9495019	6	138665889	A	G	2.57874443757806	0.610663369980486	0.0184001479580105
ILMN_1755077	HEBP2	6	rs9495020	6	138669247	G	A	2.57874443757806	0.610663369980486	0.0184001479580105
ILMN_1755077	HEBP2	6	rs9495044	6	138689653	A	C	2.57874443757806	0.610663369980486	0.0184001479580105
ILMN_1755077	HEBP2	6	rs9495052	6	138696718	A	G	2.57874443757806	0.610663369980486	0.0184001479580105
ILMN_1755077	HEBP2	6	rs9495054	6	138701018	A	C	2.57874443757806	0.610663369980486	0.0184001479580105
ILMN_1755077	HEBP2	6	rs9495055	6	138701150	C	T	2.57874443757806	0.610663369980486	0.0184001479580105
ILMN_1755077	HEBP2	6	rs9495057	6	138701821	A	G	2.57874443757806	0.610663369980486	0.0184001479580105
ILMN_1755077	HEBP2	6	rs9495058	6	138701846	A	G	2.57874443757806	0.610663369980486	0.0184001479580105
ILMN_1755077	HEBP2	6	rs9495059	6	138701873	C	T	2.57874443757806	0.610663369980486	0.0184001479580105
ILMN_1755077	HEBP2	6	rs9495060	6	138701891	A	G	2.57874443757806	0.610663369980486	0.0184001479580105
ILMN_1755077	HEBP2	6	rs9495063	6	138708184	A	C	2.57874443757806	0.610663369980486	0.0184001479580105
ILMN_1755077	HEBP2	6	rs9495064	6	138709209	G	A	2.57874443757806	0.610663369980486	0.0184001479580105
ILMN_1755077	HEBP2	6	rs9495065	6	138709856	T	C	2.57874443757806	0.610663369980486	0.0184001479580105
ILMN_1755077	HEBP2	6	rs9495066	6	138709960	G	A	2.57874443757806	0.610663369980486	0.0184001479580105
ILMN_1755077	HEBP2	6	rs9495067	6	138711891	G	A	2.57874443757806	0.610663369980486	0.0184001479580105
ILMN_1755077	HEBP2	6	rs9495068	6	138712295	C	A	2.57874443757806	0.610663369980486	0.0184001479580105
ILMN_1755077	HEBP2	6	rs9495069	6	138712312	T	C	2.57874443757806	0.610663369980486	0.0184001479580105
ILMN_1755077	HEBP2	6	rs9495070	6	138714619	T	G	2.57874443757806	0.610663369980486	0.0184001479580105
ILMN_1755077	HEBP2	6	rs9495071	6	138717824	A	G	2.57874443757806	0.610663369980486	0.0184001479580105
ILMN_1755077	HEBP2	6	rs9495072	6	138717849	C	T	2.57874443757806	0.610663369980486	0.0184001479580105
ILMN_1755077	HEBP2	6	rs9495075	6	138722300	T	C	2.57874443757806	0.610663369980486	0.0184001479580105
ILMN_1755077	HEBP2	6	rs9495076	6	138725857	C	A	2.57874443757806	0.610663369980486	0.0184001479580105
ILMN_1755077	HEBP2	6	rs9495339	6	139405312	A	G	2.38028905491096	0.512225658456257	0.0279252122891511
ILMN_1755077	HEBP2	6	rs9495340	6	139405736	G	A	2.38028905491096	0.512225658456257	0.0279252122891511
ILMN_1755077	HEBP2	6	rs9495341	6	139409658	A	T	2.38028905491096	0.512225658456257	0.0279252122891511
ILMN_1755077	HEBP2	6	rs9495343	6	139419017	A	G	2.38028905491096	0.512225658456257	0.0279252122891511
ILMN_1755077	HEBP2	6	rs9495351	6	139439910	A	T	2.64483393310042	0.370820689338446	0.0159769650481615
ILMN_1755077	HEBP2	6	rs9495352	6	139440043	T	C	2.64483393310042	0.370820689338446	0.0159769650481615
ILMN_1755077	HEBP2	6	rs9495354	6	139447653	A	G	2.46231708049995	0.425054102029031	0.023533315147651
ILMN_1755077	HEBP2	6	rs9495356	6	139464062	C	T	2.46231708049995	0.425054102029031	0.023533315147651
ILMN_1755077	HEBP2	6	rs9495358	6	139465317	A	T	2.64483393310042	0.370820689338446	0.0159769650481615
ILMN_1729650	PEX7	6	exm580966	6	136687065	T	C	-2.78066103650844	-0.469365315211471	0.0119147516316342
ILMN_1729650	PEX7	6	exm581368	6	137482840	G	A	-2.8573668821752	-0.659509217182491	0.0100784335884726
ILMN_1729650	PEX7	6	exm-rs10499194	6	138002637	T	C	2.90489863595128	0.24691413912003	0.00908040097965371
ILMN_1729650	PEX7	6	rs1022398	6	137750543	T	A	-2.59538861513181	-0.20514755530029	0.017759068883176
ILMN_1729650	PEX7	6	rs1022399	6	137750715	G	C	-2.59538861513181	-0.20514755530029	0.017759068883176
ILMN_1729650	PEX7	6	rs1022500	6	137750413	C	T	-2.59538861513181	-0.20514755530029	0.017759068883176
ILMN_1729650	PEX7	6	rs1033432	6	137745737	G	C	-2.64680596818482	-0.231091234194924	0.0159095300958983
ILMN_1729650	PEX7	6	rs11968273	6	137857495	G	C	-2.65486620011656	-0.177704353028711	0.0156367036058599
ILMN_1729650	PEX7	6	rs12192746	6	137955572	T	C	2.28384399935481	0.27915269671809	0.034060417023421
ILMN_1729650	PEX7	6	rs12194668	6	137956734	T	C	2.28384399935481	0.27915269671809	0.034060417023421
ILMN_1729650	PEX7	6	rs12197157	6	137952912	T	C	2.28384399935481	0.27915269671809	0.034060417023421
ILMN_1729650	PEX7	6	rs12198885	6	137950420	G	T	2.28384399935481	0.27915269671809	0.034060417023421
ILMN_1729650	PEX7	6	rs12199435	6	137954339	A	G	2.28384399935481	0.27915269671809	0.034060417023421
ILMN_1729650	PEX7	6	rs12201110	6	137954963	A	G	2.28384399935481	0.27915269671809	0.034060417023421
ILMN_1729650	PEX7	6	rs12201389	6	137955452	A	G	2.28384399935481	0.27915269671809	0.034060417023421
ILMN_1729650	PEX7	6	rs12201430	6	137955515	A	G	2.28384399935481	0.27915269671809	0.034060417023421
ILMN_1729650	PEX7	6	rs12201688	6	137956658	G	T	2.28384399935481	0.27915269671809	0.034060417023421
ILMN_1729650	PEX7	6	rs12210705	6	137953165	C	A	2.28384399935481	0.27915269671809	0.034060417023421
ILMN_1729650	PEX7	6	rs12213095	6	137947570	T	C	2.28384399935481	0.27915269671809	0.034060417023421
ILMN_1729650	PEX7	6	rs12524433	6	137963053	T	A	2.90489863595128	0.24691413912003	0.00908040097965371
ILMN_1729650	PEX7	6	rs12525643	6	138011151	G	A	2.89420765644765	0.251505960745908	0.00929623045355794
ILMN_1729650	PEX7	6	rs12527282	6	137967252	T	C	2.90489863595128	0.24691413912003	0.00908040097965371
ILMN_1729650	PEX7	6	rs12665429	6	138003605	C	T	3.16852178799982	0.267343092938055	0.00505856488774739
ILMN_1729650	PEX7	6	rs13192841	6	137967214	A	G	2.90489863595128	0.24691413912003	0.00908040097965371
ILMN_1729650	PEX7	6	rs13199053	6	137971858	C	T	2.90489863595128	0.24691413912003	0.00908040097965371
ILMN_1729650	PEX7	6	rs13205649	6	138005428	G	C	2.90489863595128	0.24691413912003	0.00908040097965371
ILMN_1729650	PEX7	6	rs13207033	6	137965418	A	G	2.90489863595128	0.24691413912003	0.00908040097965371
ILMN_1729650	PEX7	6	rs1333621	6	137751366	G	T	-2.59538861513181	-0.20514755530029	0.017759068883176
ILMN_1729650	PEX7	6	rs1333622	6	137751228	A	G	-2.59538861513181	-0.20514755530029	0.017759068883176
ILMN_1729650	PEX7	6	rs1333623	6	137747699	G	A	-2.59538861513181	-0.20514755530029	0.017759068883176
ILMN_1729650	PEX7	6	rs17066649	6	137952694	C	T	2.28384399935481	0.27915269671809	0.034060417023421
ILMN_1729650	PEX7	6	rs17066662	6	137961013	T	C	2.99317525036819	0.248654325987425	0.00747378386367313
ILMN_1729650	PEX7	6	rs1913469	6	137886613	C	G	2.26086662549718	0.200914811994768	0.0356952666705376
ILMN_1729650	PEX7	6	rs203695	6	137863616	C	T	-2.65486620011656	-0.177704353028711	0.0156367036058599
ILMN_1729650	PEX7	6	rs2056223	6	137968637	C	G	2.90489863595128	0.24691413912003	0.00908040097965371
ILMN_1729650	PEX7	6	rs2056224	6	137968599	T	C	2.90489863595128	0.24691413912003	0.00908040097965371
ILMN_1729650	PEX7	6	rs2077176	6	137311102	T	A	-2.32805094915168	-0.28336573210024	0.0311078796853261
ILMN_1729650	PEX7	6	rs28385694	6	137478647	T	C	-2.8573668821752	-0.659509217182491	0.0100784335884726
ILMN_1729650	PEX7	6	rs28454841	6	137849439	C	T	-2.35871998955052	-0.166665539941902	0.0292007808582443
ILMN_1729650	PEX7	6	rs34654849	6	138009900	T	C	2.90489863595128	0.24691413912003	0.00908040097965371
ILMN_1729650	PEX7	6	rs34810205	6	137966860	T	C	2.90489863595128	0.24691413912003	0.00908040097965371
ILMN_1729650	PEX7	6	rs34996815	6	137999160	G	T	2.90489863595128	0.24691413912003	0.00908040097965371
ILMN_1729650	PEX7	6	rs35706049	6	137964953	T	G	2.90489863595128	0.24691413912003	0.00908040097965371
ILMN_1729650	PEX7	6	rs35858108	6	137970958	T	C	2.90489863595128	0.24691413912003	0.00908040097965371
ILMN_1729650	PEX7	6	rs382134	6	137851925	T	C	-2.35871998955052	-0.166665539941902	0.0292007808582443
ILMN_1729650	PEX7	6	rs386362	6	137850057	G	A	-2.35871998955052	-0.166665539941902	0.0292007808582443
ILMN_1729650	PEX7	6	rs423680	6	137850196	C	T	-2.35871998955052	-0.166665539941902	0.0292007808582443
ILMN_1729650	PEX7	6	rs4333432	6	136340592	G	A	-2.68945648159831	-0.285362648893185	0.0145155337743524
ILMN_1729650	PEX7	6	rs442629	6	137847864	A	C	-2.35871998955052	-0.166665539941902	0.0292007808582443
ILMN_1729650	PEX7	6	rs477721	6	138027772	G	A	2.38142424521788	0.312794006609545	0.0278595358753469
ILMN_1729650	PEX7	6	rs4896278	6	137856957	T	C	-2.65486620011656	-0.177704353028711	0.0156367036058599
ILMN_1729650	PEX7	6	rs4896289	6	137965887	G	C	2.90489863595128	0.24691413912003	0.00908040097965371
ILMN_1729650	PEX7	6	rs4896295	6	137997332	C	G	2.90489863595128	0.24691413912003	0.00908040097965371
ILMN_1729650	PEX7	6	rs508214	6	138013665	A	G	3.16852178799982	0.267343092938055	0.00505856488774739
ILMN_1729650	PEX7	6	rs542829	6	138001902	A	T	3.16852178799982	0.267343092938055	0.00505856488774739
ILMN_1729650	PEX7	6	rs60046935	6	137950799	T	C	2.28384399935481	0.27915269671809	0.034060417023421
ILMN_1729650	PEX7	6	rs601705	6	138012970	A	G	3.16852178799982	0.267343092938055	0.00505856488774739
ILMN_1729650	PEX7	6	rs602414	6	138011665	G	T	3.16852178799982	0.267343092938055	0.00505856488774739
ILMN_1729650	PEX7	6	rs606103	6	138005411	C	A	3.16852178799982	0.267343092938055	0.00505856488774739
ILMN_1729650	PEX7	6	rs606539	6	138005300	C	T	3.16852178799982	0.267343092938055	0.00505856488774739
ILMN_1729650	PEX7	6	rs617328	6	138000398	A	G	2.90489863595128	0.24691413912003	0.00908040097965371
ILMN_1729650	PEX7	6	rs636393	6	138007530	G	T	3.16852178799982	0.267343092938055	0.00505856488774739
ILMN_1729650	PEX7	6	rs655112	6	138008932	G	C	3.16852178799982	0.267343092938055	0.00505856488774739
ILMN_1729650	PEX7	6	rs6570156	6	137746585	A	G	-2.64680596818482	-0.231091234194924	0.0159095300958983
ILMN_1729650	PEX7	6	rs6570157	6	137749888	A	G	-2.59538861513181	-0.20514755530029	0.017759068883176
ILMN_1729650	PEX7	6	rs6570179	6	137934459	A	G	2.12754607305159	0.238373952148694	0.0466896130781214
ILMN_1729650	PEX7	6	rs661675	6	138009026	C	G	3.16852178799982	0.267343092938055	0.00505856488774739
ILMN_1729650	PEX7	6	rs66469519	6	137974836	G	T	2.90489863595128	0.24691413912003	0.00908040097965371
ILMN_1729650	PEX7	6	rs66499821	6	138008679	C	T	2.90489863595128	0.24691413912003	0.00908040097965371
ILMN_1729650	PEX7	6	rs67178054	6	137980874	T	C	2.90489863595128	0.24691413912003	0.00908040097965371
ILMN_1729650	PEX7	6	rs67355614	6	137982660	T	C	2.90489863595128	0.24691413912003	0.00908040097965371
ILMN_1729650	PEX7	6	rs681465	6	137882632	A	C	2.26086662549718	0.200914811994768	0.0356952666705376
ILMN_1729650	PEX7	6	rs68161003	6	137977053	G	A	2.90489863595128	0.24691413912003	0.00908040097965371
ILMN_1729650	PEX7	6	rs6916099	6	137750162	A	T	-2.59538861513181	-0.20514755530029	0.017759068883176
ILMN_1729650	PEX7	6	rs6929588	6	137748849	G	A	-2.59538861513181	-0.20514755530029	0.017759068883176
ILMN_1729650	PEX7	6	rs6936021	6	137749881	G	C	-2.59538861513181	-0.20514755530029	0.017759068883176
ILMN_1729650	PEX7	6	rs6936167	6	137749832	A	G	-2.59538861513181	-0.20514755530029	0.017759068883176
ILMN_1729650	PEX7	6	rs6936352	6	137749937	C	G	-2.59538861513181	-0.20514755530029	0.017759068883176
ILMN_1729650	PEX7	6	rs694069	6	138013551	A	G	3.16852178799982	0.267343092938055	0.00505856488774739
ILMN_1729650	PEX7	6	rs71576383	6	136255877	T	A	-2.13151116883276	-0.191691503972136	0.0463224181777848
ILMN_1729650	PEX7	6	rs73558137	6	137975119	C	G	2.90489863595128	0.24691413912003	0.00908040097965371
ILMN_1729650	PEX7	6	rs76227521	6	137941813	A	G	2.28384399935481	0.27915269671809	0.034060417023421
ILMN_1729650	PEX7	6	rs76822624	6	137951776	A	G	2.28384399935481	0.27915269671809	0.034060417023421
ILMN_1729650	PEX7	6	rs77080039	6	137944988	G	A	2.28384399935481	0.27915269671809	0.034060417023421
ILMN_1729650	PEX7	6	rs7776433	6	137751083	T	A	-2.59538861513181	-0.20514755530029	0.017759068883176
ILMN_1729650	PEX7	6	rs79731087	6	137945598	G	A	2.28384399935481	0.27915269671809	0.034060417023421
ILMN_1729650	PEX7	6	rs80351603	6	138004568	A	G	2.90489863595128	0.24691413912003	0.00908040097965371
ILMN_1729650	PEX7	6	rs9376293	6	137999286	C	T	3.16852178799982	0.267343092938055	0.00505856488774739
ILMN_1729650	PEX7	6	rs9494763	6	137748632	T	C	-2.59538861513181	-0.20514755530029	0.017759068883176
ILMN_1729650	PEX7	6	rs9494838	6	137944758	T	G	2.28384399935481	0.27915269671809	0.034060417023421
ILMN_1729650	PEX7	6	rs9688555	6	137956470	T	C	2.28384399935481	0.27915269671809	0.034060417023421
ILMN_1729650	PEX7	6	rs9688558	6	137956333	A	G	2.28384399935481	0.27915269671809	0.034060417023421
ILMN_1729650	PEX7	6	rs984319	6	137747349	T	C	-2.64680596818482	-0.231091234194924	0.0159095300958983
ILMN_1775829	PERP	6	exm581630	6	138491807	A	G	2.50850425359753	1.0708987707987	0.0213539258996645
ILMN_1775829	PERP	6	rs10457683	6	139392715	C	T	2.54399806788695	0.488897824376978	0.0198095628809666
ILMN_1775829	PERP	6	rs10872482	6	138390953	C	T	-2.21520850103783	-0.303083550873295	0.0391601484763222
ILMN_1775829	PERP	6	rs111563396	6	138488610	T	C	2.50850425359753	1.0708987707987	0.0213539258996645
ILMN_1775829	PERP	6	rs116947725	6	138479488	A	G	2.13905052849002	0.382961917304033	0.0456314550588393
ILMN_1775829	PERP	6	rs117158606	6	138447688	T	A	2.13905052849002	0.382961917304033	0.0456314550588393
ILMN_1775829	PERP	6	rs1188875	6	139224686	A	C	2.26152088927315	0.280789653495911	0.0356477325744109
ILMN_1775829	PERP	6	rs12619	6	139225925	T	G	2.26152088927315	0.280789653495911	0.0356477325744109
ILMN_1775829	PERP	6	rs12660547	6	138448062	C	T	2.80754075307401	0.42171246958249	0.0112374851032446
ILMN_1775829	PERP	6	rs12661926	6	138448110	G	A	2.80754075307401	0.42171246958249	0.0112374851032446
ILMN_1775829	PERP	6	rs13196742	6	138347820	C	T	-2.8461754986148	-0.553344128033089	0.010328320480158
ILMN_1775829	PERP	6	rs13203004	6	138346076	A	G	-2.8461754986148	-0.553344128033089	0.010328320480158
ILMN_1775829	PERP	6	rs139783386	6	138456468	A	G	2.13905052849002	0.382961917304033	0.0456314550588393
ILMN_1775829	PERP	6	rs141904494	6	139075658	T	C	2.50850425359753	1.0708987707987	0.0213539258996645
ILMN_1775829	PERP	6	rs143062455	6	138458691	A	G	2.13905052849002	0.382961917304033	0.0456314550588393
ILMN_1775829	PERP	6	rs149381229	6	139159925	C	T	2.50850425359753	1.0708987707987	0.0213539258996645
ILMN_1775829	PERP	6	rs149765548	6	138135636	G	T	-2.1770492665557	-0.437866498110836	0.0422896784183406
ILMN_1775829	PERP	6	rs2498646	6	139379566	G	A	2.54399806788695	0.488897824376978	0.0198095628809666
ILMN_1775829	PERP	6	rs2698741	6	139237644	A	G	2.26152088927315	0.280789653495911	0.0356477325744109
ILMN_1775829	PERP	6	rs34031570	6	138348148	C	G	-2.8461754986148	-0.553344128033089	0.010328320480158
ILMN_1775829	PERP	6	rs34310416	6	138346693	G	A	-2.8461754986148	-0.553344128033089	0.010328320480158
ILMN_1775829	PERP	6	rs34330196	6	138348152	C	T	-2.8461754986148	-0.553344128033089	0.010328320480158
ILMN_1775829	PERP	6	rs34416937	6	138347830	A	C	-2.8461754986148	-0.553344128033089	0.010328320480158
ILMN_1775829	PERP	6	rs34428837	6	138353436	C	A	-2.8461754986148	-0.553344128033089	0.010328320480158
ILMN_1775829	PERP	6	rs34574362	6	138346326	T	C	-2.8461754986148	-0.553344128033089	0.010328320480158
ILMN_1775829	PERP	6	rs34596122	6	138351842	A	T	-2.8461754986148	-0.553344128033089	0.010328320480158
ILMN_1775829	PERP	6	rs34705709	6	138346440	A	G	-2.8461754986148	-0.553344128033089	0.010328320480158
ILMN_1775829	PERP	6	rs35304517	6	138346715	T	C	-2.8461754986148	-0.553344128033089	0.010328320480158
ILMN_1775829	PERP	6	rs35352727	6	138347627	A	G	-2.8461754986148	-0.553344128033089	0.010328320480158
ILMN_1775829	PERP	6	rs35979213	6	138347324	G	C	-2.8461754986148	-0.553344128033089	0.010328320480158
ILMN_1775829	PERP	6	rs4133172	6	139386710	C	T	2.54399806788695	0.488897824376978	0.0198095628809666
ILMN_1775829	PERP	6	rs4895505	6	138347397	C	G	-2.8461754986148	-0.553344128033089	0.010328320480158
ILMN_1775829	PERP	6	rs4895506	6	138347501	A	G	-2.8461754986148	-0.553344128033089	0.010328320480158
ILMN_1775829	PERP	6	rs4895507	6	138347595	C	G	-2.8461754986148	-0.553344128033089	0.010328320480158
ILMN_1775829	PERP	6	rs4896425	6	139375504	A	G	2.54399806788695	0.488897824376978	0.0198095628809666
ILMN_1775829	PERP	6	rs60089353	6	139334716	T	C	2.50850425359753	1.0708987707987	0.0213539258996645
ILMN_1775829	PERP	6	rs61021905	6	138347920	C	T	-2.8461754986148	-0.553344128033089	0.010328320480158
ILMN_1775829	PERP	6	rs67035700	6	138347125	G	A	-2.8461754986148	-0.553344128033089	0.010328320480158
ILMN_1775829	PERP	6	rs6900782	6	138128169	T	C	-2.1770492665557	-0.437866498110836	0.0422896784183406
ILMN_1775829	PERP	6	rs6907749	6	138129456	T	G	-2.1770492665557	-0.437866498110836	0.0422896784183406
ILMN_1775829	PERP	6	rs6932025	6	139384888	A	G	2.54399806788695	0.488897824376978	0.0198095628809666
ILMN_1775829	PERP	6	rs72974729	6	139337736	G	A	2.50850425359753	1.0708987707987	0.0213539258996645
ILMN_1775829	PERP	6	rs72974730	6	139337783	C	T	2.50850425359753	1.0708987707987	0.0213539258996645
ILMN_1775829	PERP	6	rs72978754	6	138053203	C	T	-2.1770492665557	-0.437866498110836	0.0422896784183406
ILMN_1775829	PERP	6	rs72982769	6	138347124	T	C	-2.8461754986148	-0.553344128033089	0.010328320480158
ILMN_1775829	PERP	6	rs730503	6	138138482	A	G	-2.1770492665557	-0.437866498110836	0.0422896784183406
ILMN_1775829	PERP	6	rs730504	6	138139105	A	G	-2.1770492665557	-0.437866498110836	0.0422896784183406
ILMN_1775829	PERP	6	rs73562268	6	138128078	A	G	-2.1770492665557	-0.437866498110836	0.0422896784183406
ILMN_1775829	PERP	6	rs74328492	6	138489817	G	A	2.50850425359753	1.0708987707987	0.0213539258996645
ILMN_1775829	PERP	6	rs74590195	6	138491854	A	G	2.50850425359753	1.0708987707987	0.0213539258996645
ILMN_1775829	PERP	6	rs74826552	6	138490715	G	A	2.50850425359753	1.0708987707987	0.0213539258996645
ILMN_1775829	PERP	6	rs75471170	6	138446873	A	G	2.80754075307401	0.42171246958249	0.0112374851032446
ILMN_1775829	PERP	6	rs75525878	6	138489573	A	G	2.50850425359753	1.0708987707987	0.0213539258996645
ILMN_1775829	PERP	6	rs76170733	6	138489578	C	A	2.50850425359753	1.0708987707987	0.0213539258996645
ILMN_1775829	PERP	6	rs76227341	6	138493831	G	A	2.50850425359753	1.0708987707987	0.0213539258996645
ILMN_1775829	PERP	6	rs76850957	6	138473570	C	T	2.13905052849002	0.382961917304033	0.0456314550588393
ILMN_1775829	PERP	6	rs76916890	6	138489907	T	C	2.50850425359753	1.0708987707987	0.0213539258996645
ILMN_1775829	PERP	6	rs76957951	6	138496991	G	C	2.50850425359753	1.0708987707987	0.0213539258996645
ILMN_1775829	PERP	6	rs77035468	6	138491105	G	A	2.50850425359753	1.0708987707987	0.0213539258996645
ILMN_1775829	PERP	6	rs7745069	6	138490132	A	G	2.50850425359753	1.0708987707987	0.0213539258996645
ILMN_1775829	PERP	6	rs7745393	6	138490302	C	G	2.50850425359753	1.0708987707987	0.0213539258996645
ILMN_1775829	PERP	6	rs77466265	6	138064539	A	G	2.50850425359753	1.0708987707987	0.0213539258996645
ILMN_1775829	PERP	6	rs77466631	6	138472134	C	T	2.13905052849002	0.382961917304033	0.0456314550588393
ILMN_1775829	PERP	6	rs77474491	6	138490000	G	A	2.50850425359753	1.0708987707987	0.0213539258996645
ILMN_1775829	PERP	6	rs77477031	6	138471508	T	C	2.13905052849002	0.382961917304033	0.0456314550588393
ILMN_1775829	PERP	6	rs7756308	6	138462473	A	G	-2.17876431953948	-0.420953708587316	0.0421442547089702
ILMN_1775829	PERP	6	rs77963294	6	138519316	T	C	2.50850425359753	1.0708987707987	0.0213539258996645
ILMN_1775829	PERP	6	rs78170431	6	138491673	A	G	2.50850425359753	1.0708987707987	0.0213539258996645
ILMN_1775829	PERP	6	rs78840673	6	138129313	T	C	2.50850425359753	1.0708987707987	0.0213539258996645
ILMN_1775829	PERP	6	rs79578923	6	138457735	A	G	2.13905052849002	0.382961917304033	0.0456314550588393
ILMN_1775829	PERP	6	rs79617019	6	138488487	G	T	2.50850425359753	1.0708987707987	0.0213539258996645
ILMN_1775829	PERP	6	rs79884014	6	138463769	G	A	2.13905052849002	0.382961917304033	0.0456314550588393
ILMN_1775829	PERP	6	rs80117110	6	138491115	G	C	2.50850425359753	1.0708987707987	0.0213539258996645
ILMN_1775829	PERP	6	rs892999	6	138138705	A	G	-2.1770492665557	-0.437866498110836	0.0422896784183406
ILMN_1775829	PERP	6	rs9321645	6	138345526	G	A	-2.12027874294589	-0.42425998990646	0.047369489636763
ILMN_1775829	PERP	6	rs9321647	6	138391562	A	G	-2.21520850103783	-0.303083550873295	0.0391601484763222
ILMN_1775829	PERP	6	rs9403034	6	139389136	C	A	2.54399806788695	0.488897824376978	0.0198095628809666
ILMN_1775829	PERP	6	rs9484107	6	138345192	A	C	-2.8461754986148	-0.553344128033089	0.010328320480158
ILMN_1775829	PERP	6	rs9484111	6	138404048	T	C	-2.44504206495782	-0.339000347667685	0.0244007440669034
ILMN_1775829	PERP	6	rs9494923	6	138355894	T	G	-2.8461754986148	-0.553344128033089	0.010328320480158
ILMN_1775829	PERP	6	rs9494958	6	138520105	A	G	2.50850425359753	1.0708987707987	0.0213539258996645
ILMN_1656199	NA	NA	exm-rs947583	6	136133659	C	T	2.53364448083631	0.319800707510776	0.0202488342060414
ILMN_1656199	NA	NA	rs1033755	6	136070691	A	G	2.4570667063262	0.312492984715259	0.0237938491256868
ILMN_1656199	NA	NA	rs10872445	6	136086666	T	C	2.3038491197679	0.298915315644701	0.0326936013059441
ILMN_1656199	NA	NA	rs1119555	6	136065813	A	C	2.3038491197679	0.298915315644701	0.0326936013059441
ILMN_1656199	NA	NA	rs117984119	6	137055618	A	T	3.22992563862012	0.856060798863677	0.00440808050261133
ILMN_1656199	NA	NA	rs12201044	6	136064441	C	T	2.4570667063262	0.312492984715259	0.0237938491256868
ILMN_1656199	NA	NA	rs12202435	6	136073760	T	C	2.4570667063262	0.312492984715259	0.0237938491256868
ILMN_1656199	NA	NA	rs12204523	6	136074994	A	C	2.4570667063262	0.312492984715259	0.0237938491256868
ILMN_1656199	NA	NA	rs12211505	6	136074821	C	T	2.4570667063262	0.312492984715259	0.0237938491256868
ILMN_1656199	NA	NA	rs12216021	6	136073927	C	A	2.4570667063262	0.312492984715259	0.0237938491256868
ILMN_1656199	NA	NA	rs140071390	6	137254169	C	T	2.12198218501866	0.867528445029528	0.0472093266851003
ILMN_1656199	NA	NA	rs140270079	6	136091139	A	G	2.4570667063262	0.312492984715259	0.0237938491256868
ILMN_1656199	NA	NA	rs146155700	6	137238961	A	G	2.12198218501866	0.867528445029528	0.0472093266851003
ILMN_1656199	NA	NA	rs150098995	6	136091695	C	T	2.3038491197679	0.298915315644701	0.0326936013059441
ILMN_1656199	NA	NA	rs156751	6	137463294	G	A	2.87766487706411	0.396100603711035	0.00963995863453948
ILMN_1656199	NA	NA	rs156752	6	137463269	A	G	2.87766487706411	0.396100603711035	0.00963995863453948
ILMN_1656199	NA	NA	rs202563	6	137461492	A	G	2.87766487706411	0.396100603711035	0.00963995863453948
ILMN_1656199	NA	NA	rs2027516	6	136131888	A	G	2.53364448083631	0.319800707510776	0.0202488342060414
ILMN_1656199	NA	NA	rs2093330	6	136084672	C	T	2.3038491197679	0.298915315644701	0.0326936013059441
ILMN_1656199	NA	NA	rs2104132	6	136084948	T	A	2.3038491197679	0.298915315644701	0.0326936013059441
ILMN_1656199	NA	NA	rs2104133	6	136102287	A	G	2.3038491197679	0.298915315644701	0.0326936013059441
ILMN_1656199	NA	NA	rs2208574	6	136075617	A	G	2.4570667063262	0.312492984715259	0.0237938491256868
ILMN_1656199	NA	NA	rs2237262	6	136887334	G	C	-2.34336697953551	-0.411560773904856	0.0301414902780789
ILMN_1656199	NA	NA	rs2327654	6	136079441	G	A	2.3038491197679	0.298915315644701	0.0326936013059441
ILMN_1656199	NA	NA	rs2327742	6	136884168	G	A	-2.34336697953551	-0.411560773904856	0.0301414902780789
ILMN_1656199	NA	NA	rs2327743	6	136909242	C	T	-2.34336697953551	-0.411560773904856	0.0301414902780789
ILMN_1656199	NA	NA	rs276467	6	137464218	A	G	-2.50874531848481	-0.289040332273557	0.0213430651258792
ILMN_1656199	NA	NA	rs276469	6	137461880	T	C	-2.50874531848481	-0.289040332273557	0.0213430651258792
ILMN_1656199	NA	NA	rs276474	6	137456065	G	A	2.87766487706411	0.396100603711035	0.00963995863453948
ILMN_1656199	NA	NA	rs276507	6	137358584	G	A	-2.19696309325097	-0.325733582579439	0.0406290439300736
ILMN_1656199	NA	NA	rs276508	6	137359394	T	C	-2.19696309325097	-0.325733582579439	0.0406290439300736
ILMN_1656199	NA	NA	rs276510	6	137361532	A	G	-2.19696309325097	-0.325733582579439	0.0406290439300736
ILMN_1656199	NA	NA	rs276511	6	137361670	G	A	-2.19696309325097	-0.325733582579439	0.0406290439300736
ILMN_1656199	NA	NA	rs276513	6	137362738	C	A	-2.19696309325097	-0.325733582579439	0.0406290439300736
ILMN_1656199	NA	NA	rs276515	6	137366411	T	C	-2.19696309325097	-0.325733582579439	0.0406290439300736
ILMN_1656199	NA	NA	rs276524	6	137369088	A	T	-2.19696309325097	-0.325733582579439	0.0406290439300736
ILMN_1656199	NA	NA	rs28715589	6	136877044	C	A	-2.34336697953551	-0.411560773904856	0.0301414902780789
ILMN_1656199	NA	NA	rs3757163	6	136874451	C	T	-2.34336697953551	-0.411560773904856	0.0301414902780789
ILMN_1656199	NA	NA	rs4142308	6	136240547	T	C	2.10061690308772	0.251553898571851	0.0492541801808119
ILMN_1656199	NA	NA	rs4351280	6	136878046	G	A	-2.34336697953551	-0.411560773904856	0.0301414902780789
ILMN_1656199	NA	NA	rs4385331	6	136093163	T	A	2.3038491197679	0.298915315644701	0.0326936013059441
ILMN_1656199	NA	NA	rs4499949	6	136239856	A	G	2.10061690308772	0.251553898571851	0.0492541801808119
ILMN_1656199	NA	NA	rs4895457	6	136104310	C	T	2.3038491197679	0.298915315644701	0.0326936013059441
ILMN_1656199	NA	NA	rs4895458	6	136104373	T	C	2.3038491197679	0.298915315644701	0.0326936013059441
ILMN_1656199	NA	NA	rs4896172	6	136081802	C	T	2.3038491197679	0.298915315644701	0.0326936013059441
ILMN_1656199	NA	NA	rs4896173	6	136083551	A	C	2.3038491197679	0.298915315644701	0.0326936013059441
ILMN_1656199	NA	NA	rs4896174	6	136083559	T	C	2.3038491197679	0.298915315644701	0.0326936013059441
ILMN_1656199	NA	NA	rs4896175	6	136083706	T	C	2.3038491197679	0.298915315644701	0.0326936013059441
ILMN_1656199	NA	NA	rs4896178	6	136105095	C	A	2.3038491197679	0.298915315644701	0.0326936013059441
ILMN_1656199	NA	NA	rs4896179	6	136109490	A	G	2.3038491197679	0.298915315644701	0.0326936013059441
ILMN_1656199	NA	NA	rs4896181	6	136109880	C	T	2.3038491197679	0.298915315644701	0.0326936013059441
ILMN_1656199	NA	NA	rs6570028	6	136075922	C	T	2.3038491197679	0.298915315644701	0.0326936013059441
ILMN_1656199	NA	NA	rs6570029	6	136079032	A	G	2.3038491197679	0.298915315644701	0.0326936013059441
ILMN_1656199	NA	NA	rs6570030	6	136082826	C	T	2.3038491197679	0.298915315644701	0.0326936013059441
ILMN_1656199	NA	NA	rs6570031	6	136083156	A	G	2.3038491197679	0.298915315644701	0.0326936013059441
ILMN_1656199	NA	NA	rs6570038	6	136096603	T	C	2.3038491197679	0.298915315644701	0.0326936013059441
ILMN_1656199	NA	NA	rs6570039	6	136096740	G	A	2.3038491197679	0.298915315644701	0.0326936013059441
ILMN_1656199	NA	NA	rs6570040	6	136100695	A	T	2.3038491197679	0.298915315644701	0.0326936013059441
ILMN_1656199	NA	NA	rs6570041	6	136101653	T	A	2.3038491197679	0.298915315644701	0.0326936013059441
ILMN_1656199	NA	NA	rs6570043	6	136134098	T	C	2.53364448083631	0.319800707510776	0.0202488342060414
ILMN_1656199	NA	NA	rs6570045	6	136136872	T	C	2.12528406530017	0.278896829595484	0.0469002732632167
ILMN_1656199	NA	NA	rs6570084	6	136904235	G	A	-2.34336697953551	-0.411560773904856	0.0301414902780789
ILMN_1656199	NA	NA	rs6900101	6	136094904	T	A	2.3038491197679	0.298915315644701	0.0326936013059441
ILMN_1656199	NA	NA	rs6906211	6	136099421	G	A	2.3038491197679	0.298915315644701	0.0326936013059441
ILMN_1656199	NA	NA	rs6906845	6	136099501	A	G	2.3038491197679	0.298915315644701	0.0326936013059441
ILMN_1656199	NA	NA	rs6909996	6	136084503	A	G	2.3038491197679	0.298915315644701	0.0326936013059441
ILMN_1656199	NA	NA	rs6916391	6	136261407	G	A	-2.11665423308482	-0.255300544445776	0.0477119200209631
ILMN_1656199	NA	NA	rs6923513	6	136101922	G	C	2.3038491197679	0.298915315644701	0.0326936013059441
ILMN_1656199	NA	NA	rs6925090	6	136116477	C	T	2.4570667063262	0.312492984715259	0.0237938491256868
ILMN_1656199	NA	NA	rs6935371	6	136100518	C	T	2.3038491197679	0.298915315644701	0.0326936013059441
ILMN_1656199	NA	NA	rs72761	6	137454459	G	A	2.87766487706411	0.396100603711035	0.00963995863453948
ILMN_1656199	NA	NA	rs73549085	6	136088058	C	A	2.3038491197679	0.298915315644701	0.0326936013059441
ILMN_1656199	NA	NA	rs760862	6	136909664	C	T	-2.34336697953551	-0.411560773904856	0.0301414902780789
ILMN_1656199	NA	NA	rs760863	6	136909716	G	A	-2.34336697953551	-0.411560773904856	0.0301414902780789
ILMN_1656199	NA	NA	rs7742626	6	136132496	C	T	2.53364448083631	0.319800707510776	0.0202488342060414
ILMN_1656199	NA	NA	rs7748386	6	136071714	T	G	2.4570667063262	0.312492984715259	0.0237938491256868
ILMN_1656199	NA	NA	rs7749030	6	136238783	A	T	2.10061690308772	0.251553898571851	0.0492541801808119
ILMN_1656199	NA	NA	rs7753634	6	136113514	A	G	2.4570667063262	0.312492984715259	0.0237938491256868
ILMN_1656199	NA	NA	rs7754830	6	136101042	A	G	2.3038491197679	0.298915315644701	0.0326936013059441
ILMN_1656199	NA	NA	rs7756751	6	136082452	G	T	2.3038491197679	0.298915315644701	0.0326936013059441
ILMN_1656199	NA	NA	rs7756915	6	136119315	T	C	2.3038491197679	0.298915315644701	0.0326936013059441
ILMN_1656199	NA	NA	rs7756980	6	136237159	A	G	2.10061690308772	0.251553898571851	0.0492541801808119
ILMN_1656199	NA	NA	rs7759326	6	136137559	A	G	2.53364448083631	0.319800707510776	0.0202488342060414
ILMN_1656199	NA	NA	rs7760254	6	136132295	T	C	2.53364448083631	0.319800707510776	0.0202488342060414
ILMN_1656199	NA	NA	rs7764412	6	136108352	A	G	2.3038491197679	0.298915315644701	0.0326936013059441
ILMN_1656199	NA	NA	rs7766804	6	136093256	G	A	2.3038491197679	0.298915315644701	0.0326936013059441
ILMN_1656199	NA	NA	rs7773035	6	136105881	C	T	2.3038491197679	0.298915315644701	0.0326936013059441
ILMN_1656199	NA	NA	rs85462	6	137463154	G	C	-2.50874531848481	-0.289040332273557	0.0213430651258792
ILMN_1656199	NA	NA	rs927330	6	136131756	T	C	2.53364448083631	0.319800707510776	0.0202488342060414
ILMN_1656199	NA	NA	rs9321530	6	136112079	G	C	2.4570667063262	0.312492984715259	0.0237938491256868
ILMN_1656199	NA	NA	rs9321531	6	136112111	G	A	2.4570667063262	0.312492984715259	0.0237938491256868
ILMN_1656199	NA	NA	rs9321532	6	136112216	G	A	2.4570667063262	0.312492984715259	0.0237938491256868
ILMN_1656199	NA	NA	rs9376141	6	136067102	C	T	2.3038491197679	0.298915315644701	0.0326936013059441
ILMN_1656199	NA	NA	rs9376144	6	136077385	C	G	2.3038491197679	0.298915315644701	0.0326936013059441
ILMN_1656199	NA	NA	rs9376146	6	136094764	T	C	2.3038491197679	0.298915315644701	0.0326936013059441
ILMN_1656199	NA	NA	rs9376147	6	136095912	T	A	2.3038491197679	0.298915315644701	0.0326936013059441
ILMN_1656199	NA	NA	rs9376148	6	136098500	C	A	2.3038491197679	0.298915315644701	0.0326936013059441
ILMN_1656199	NA	NA	rs9376151	6	136110737	C	G	2.3038491197679	0.298915315644701	0.0326936013059441
ILMN_1656199	NA	NA	rs9376167	6	136258623	A	C	-2.11665423308482	-0.255300544445776	0.0477119200209631
ILMN_1656199	NA	NA	rs9385737	6	136080517	C	A	2.3038491197679	0.298915315644701	0.0326936013059441
ILMN_1656199	NA	NA	rs9385738	6	136091022	C	T	2.3038491197679	0.298915315644701	0.0326936013059441
ILMN_1656199	NA	NA	rs9389323	6	136085524	T	C	2.3038491197679	0.298915315644701	0.0326936013059441
ILMN_1656199	NA	NA	rs9389324	6	136086513	G	A	2.3038491197679	0.298915315644701	0.0326936013059441
ILMN_1656199	NA	NA	rs9389329	6	136099104	T	C	2.3038491197679	0.298915315644701	0.0326936013059441
ILMN_1656199	NA	NA	rs9389330	6	136109003	A	G	2.3038491197679	0.298915315644701	0.0326936013059441
ILMN_1656199	NA	NA	rs9399161	6	136080464	G	A	2.3038491197679	0.298915315644701	0.0326936013059441
ILMN_1656199	NA	NA	rs9399162	6	136080506	G	A	2.3038491197679	0.298915315644701	0.0326936013059441
ILMN_1656199	NA	NA	rs9399164	6	136086546	T	G	2.3038491197679	0.298915315644701	0.0326936013059441
ILMN_1656199	NA	NA	rs9399165	6	136091134	A	G	2.3038491197679	0.298915315644701	0.0326936013059441
ILMN_1656199	NA	NA	rs9399166	6	136097900	G	T	2.3038491197679	0.298915315644701	0.0326936013059441
ILMN_1656199	NA	NA	rs9399167	6	136113816	C	T	2.3038491197679	0.298915315644701	0.0326936013059441
ILMN_1656199	NA	NA	rs9402752	6	136093687	A	T	2.3038491197679	0.298915315644701	0.0326936013059441
ILMN_1656199	NA	NA	rs9483879	6	136099162	A	C	2.3038491197679	0.298915315644701	0.0326936013059441
ILMN_1656199	NA	NA	rs9483880	6	136102612	G	C	2.3038491197679	0.298915315644701	0.0326936013059441
ILMN_1656199	NA	NA	rs9494355	6	136064717	A	G	2.4570667063262	0.312492984715259	0.0237938491256868
ILMN_1656199	NA	NA	rs9494360	6	136077044	A	C	2.4570667063262	0.312492984715259	0.0237938491256868
ILMN_1656199	NA	NA	rs9494364	6	136080687	A	T	2.4570667063262	0.312492984715259	0.0237938491256868
ILMN_1656199	NA	NA	rs9494383	6	136099164	A	T	2.3038491197679	0.298915315644701	0.0326936013059441
ILMN_1656199	NA	NA	rs9494384	6	136100210	A	G	2.3038491197679	0.298915315644701	0.0326936013059441
ILMN_1656199	NA	NA	rs9494389	6	136115507	C	T	2.4570667063262	0.312492984715259	0.0237938491256868
ILMN_1656199	NA	NA	rs9494390	6	136116013	G	A	2.3038491197679	0.298915315644701	0.0326936013059441
ILMN_1656199	NA	NA	rs981580	6	136107630	G	A	2.4570667063262	0.312492984715259	0.0237938491256868
ILMN_2067303	PBOV1	6	rs111429499	6	137736977	G	C	-3.44820608938753	-0.306001489727786	0.00269385143261799
ILMN_2067303	PBOV1	6	rs113115686	6	139146488	A	G	-8.75762900172889	-0.608634354994225	4.26170500840703e-08
ILMN_2067303	PBOV1	6	rs117462753	6	139161239	C	T	-8.75762900172889	-0.608634354994225	4.26170500840703e-08
ILMN_2067303	PBOV1	6	rs117486387	6	139141960	C	T	-8.75762900172889	-0.608634354994225	4.26170500840703e-08
ILMN_2067303	PBOV1	6	rs117520635	6	139154506	C	T	-8.75762900172889	-0.608634354994225	4.26170500840703e-08
ILMN_2067303	PBOV1	6	rs118113693	6	137939612	C	T	-3.86312758440575	-0.274424052500586	0.00104739840445724
ILMN_2067303	PBOV1	6	rs138927186	6	139159233	A	T	-8.75762900172889	-0.608634354994225	4.26170500840703e-08
ILMN_2067303	PBOV1	6	rs141000276	6	138026186	G	A	-3.44820608938753	-0.306001489727786	0.00269385143261799
ILMN_2067303	PBOV1	6	rs141500004	6	139140950	A	G	-8.75762900172889	-0.608634354994225	4.26170500840703e-08
ILMN_2067303	PBOV1	6	rs143815784	6	137726417	A	G	-3.44820608938753	-0.306001489727786	0.00269385143261799
ILMN_2067303	PBOV1	6	rs149220424	6	138071443	T	C	-3.44820608938753	-0.306001489727786	0.00269385143261799
ILMN_2067303	PBOV1	6	rs3861392	6	138910102	G	A	-2.09593571234797	-0.0960922866686402	0.0497127973074273
ILMN_2067303	PBOV1	6	rs4316021	6	138919711	C	A	-2.09593571234797	-0.0960922866686402	0.0497127973074273
ILMN_2067303	PBOV1	6	rs4481452	6	138872645	T	C	-2.72103924879486	-0.116193234102319	0.0135590107121744
ILMN_2067303	PBOV1	6	rs4521605	6	138908662	G	C	-2.09593571234797	-0.0960922866686402	0.0497127973074273
ILMN_2067303	PBOV1	6	rs55676428	6	139129601	A	G	-3.44820608938753	-0.306001489727786	0.00269385143261799
ILMN_2067303	PBOV1	6	rs6570245	6	138915745	T	C	-2.09593571234797	-0.0960922866686402	0.0497127973074273
ILMN_2067303	PBOV1	6	rs6912344	6	139151021	T	G	-2.32023502424112	-0.194410232363924	0.0316120275324326
ILMN_2067303	PBOV1	6	rs6918682	6	138909231	T	C	-2.09593571234797	-0.0960922866686402	0.0497127973074273
ILMN_2067303	PBOV1	6	rs6923972	6	138909661	T	G	-2.09593571234797	-0.0960922866686402	0.0497127973074273
ILMN_2067303	PBOV1	6	rs6927430	6	138922670	G	C	-2.09593571234797	-0.0960922866686402	0.0497127973074273
ILMN_2067303	PBOV1	6	rs72987414	6	137782748	T	C	-3.44820608938753	-0.306001489727786	0.00269385143261799
ILMN_2067303	PBOV1	6	rs74537564	6	139136472	C	T	-8.75762900172889	-0.608634354994225	4.26170500840703e-08
ILMN_2067303	PBOV1	6	rs74907670	6	139157892	T	C	-8.75762900172889	-0.608634354994225	4.26170500840703e-08
ILMN_2067303	PBOV1	6	rs75107996	6	138140946	C	A	-2.73208973658337	-0.195813278789377	0.013238752500819
ILMN_2067303	PBOV1	6	rs75189810	6	139142105	A	G	-8.75762900172889	-0.608634354994225	4.26170500840703e-08
ILMN_2067303	PBOV1	6	rs75304179	6	138022082	C	T	-4.61641756654739	-0.358617751928263	0.000188335056044065
ILMN_2067303	PBOV1	6	rs75586495	6	139150451	T	C	-8.75762900172889	-0.608634354994225	4.26170500840703e-08
ILMN_2067303	PBOV1	6	rs76152970	6	139156205	T	C	-8.75762900172889	-0.608634354994225	4.26170500840703e-08
ILMN_2067303	PBOV1	6	rs76454724	6	139118841	G	C	-8.75762900172889	-0.608634354994225	4.26170500840703e-08
ILMN_2067303	PBOV1	6	rs76478337	6	139155025	G	A	-8.75762900172889	-0.608634354994225	4.26170500840703e-08
ILMN_2067303	PBOV1	6	rs7765298	6	138907520	C	T	-2.09593571234797	-0.0960922866686402	0.0497127973074273
ILMN_2067303	PBOV1	6	rs77754347	6	138127813	T	G	-2.73208973658337	-0.195813278789377	0.013238752500819
ILMN_2067303	PBOV1	6	rs78693815	6	139151866	C	T	-8.75762900172889	-0.608634354994225	4.26170500840703e-08
ILMN_2067303	PBOV1	6	rs79509977	6	139156790	T	C	-8.75762900172889	-0.608634354994225	4.26170500840703e-08
ILMN_2067303	PBOV1	6	rs79758058	6	139158497	T	C	-8.75762900172889	-0.608634354994225	4.26170500840703e-08
ILMN_2067303	PBOV1	6	rs79767238	6	137948547	T	C	-3.44820608938753	-0.306001489727786	0.00269385143261799
ILMN_2067303	PBOV1	6	rs79963737	6	139158623	T	C	-8.75762900172889	-0.608634354994225	4.26170500840703e-08
ILMN_2067303	PBOV1	6	rs80188209	6	139147583	T	G	-8.75762900172889	-0.608634354994225	4.26170500840703e-08
ILMN_2067303	PBOV1	6	rs9321594	6	137671069	G	A	-2.5503872388656	-0.111982708259329	0.0195429866355264
ILMN_3230286	NA	NA	exm580659	6	136589425	T	G	-2.21196331742449	-0.56138827159248	0.0394177995308383
ILMN_3230286	NA	NA	rs11154872	6	136797757	G	A	-2.21617348084319	-0.513250256112513	0.039083832335548
ILMN_3230286	NA	NA	rs117984119	6	137055618	A	T	4.59956710432768	1.38576590053757	0.000195655122027677
ILMN_3230286	NA	NA	rs35187449	6	136325603	A	G	2.13508923436645	0.578810324945866	0.0459933201471514
ILMN_3230286	NA	NA	rs3778308	6	136805782	T	C	-2.21617348084319	-0.513250256112513	0.039083832335548
ILMN_3230286	NA	NA	rs3778312	6	136815525	C	T	-2.21617348084319	-0.513250256112513	0.039083832335548
ILMN_3230286	NA	NA	rs3778315	6	136850687	G	A	-2.21617348084319	-0.513250256112513	0.039083832335548
ILMN_3230286	NA	NA	rs3778317	6	136863624	G	A	-2.21617348084319	-0.513250256112513	0.039083832335548
ILMN_3230286	NA	NA	rs3799443	6	136811455	T	C	-2.21617348084319	-0.513250256112513	0.039083832335548
ILMN_3230286	NA	NA	rs3799454	6	136839216	C	T	-2.21617348084319	-0.513250256112513	0.039083832335548
ILMN_3230286	NA	NA	rs3799459	6	136839795	G	C	-2.21617348084319	-0.513250256112513	0.039083832335548
ILMN_3230286	NA	NA	rs3799472	6	136868929	A	G	-2.21617348084319	-0.513250256112513	0.039083832335548
ILMN_3230286	NA	NA	rs4568469	6	136798659	G	A	-2.21617348084319	-0.513250256112513	0.039083832335548
ILMN_3230286	NA	NA	rs62429906	6	136242215	T	C	2.44781691470063	0.588145132745543	0.0242594227385611
ILMN_3230286	NA	NA	rs62429919	6	136261672	G	A	2.13508923436645	0.578810324945866	0.0459933201471514
ILMN_3230286	NA	NA	rs6916391	6	136261407	G	A	-2.20261540883619	-0.349990938768812	0.0401686826461539
ILMN_3230286	NA	NA	rs746973	6	136861575	A	C	-2.21617348084319	-0.513250256112513	0.039083832335548
ILMN_3230286	NA	NA	rs7741184	6	136864552	C	T	-2.21617348084319	-0.513250256112513	0.039083832335548
ILMN_3230286	NA	NA	rs7743693	6	136818714	G	A	-2.21617348084319	-0.513250256112513	0.039083832335548
ILMN_3230286	NA	NA	rs7748200	6	136832120	A	G	-2.21617348084319	-0.513250256112513	0.039083832335548
ILMN_3230286	NA	NA	rs7764406	6	136828156	T	C	-2.21617348084319	-0.513250256112513	0.039083832335548
ILMN_3230286	NA	NA	rs7769499	6	136828682	A	G	-2.21617348084319	-0.513250256112513	0.039083832335548
ILMN_3230286	NA	NA	rs9321560	6	136862082	C	G	-2.21617348084319	-0.513250256112513	0.039083832335548
ILMN_3230286	NA	NA	rs9376167	6	136258623	A	C	-2.20261540883619	-0.349990938768812	0.0401686826461539
ILMN_3230286	NA	NA	rs9389398	6	136831056	C	T	-2.21617348084319	-0.513250256112513	0.039083832335548
ILMN_3230286	NA	NA	rs9399183	6	136817488	G	A	-2.21617348084319	-0.513250256112513	0.039083832335548
ILMN_3230286	NA	NA	rs9399184	6	136834503	A	G	-2.21617348084319	-0.513250256112513	0.039083832335548
ILMN_3230286	NA	NA	rs9494414	6	136236652	T	G	2.44781691470063	0.588145132745543	0.0242594227385611
ILMN_3230286	NA	NA	rs9494415	6	136237600	A	G	2.44781691470063	0.588145132745543	0.0242594227385611
ILMN_3230286	NA	NA	rs9494525	6	136810516	C	G	-2.21617348084319	-0.513250256112513	0.039083832335548
ILMN_3257004	NA	NA	rs10080841	6	137924218	C	T	-3.04497144760793	-0.280694558693898	0.006662965934912
ILMN_3257004	NA	NA	rs10457655	6	137539810	A	G	-2.57581945725321	-0.238966032281211	0.0185150437489509
ILMN_3257004	NA	NA	rs10872482	6	138390953	C	T	2.5025259585685	0.161307586625928	0.0216249354114534
ILMN_3257004	NA	NA	rs1105088	6	137930558	T	C	-2.42710877776525	-0.25291434857262	0.0253328037043436
ILMN_3257004	NA	NA	rs111429499	6	137736977	G	C	-2.37348189204825	-0.360728908549377	0.0283220721268932
ILMN_3257004	NA	NA	rs11154935	6	137805879	T	C	-2.33768011647559	-0.171609738337173	0.0304970157204687
ILMN_3257004	NA	NA	rs112628867	6	138634726	C	T	-2.14500435701344	-0.248975873299276	0.0450924418925218
ILMN_3257004	NA	NA	rs112817551	6	138642198	T	C	-2.14500435701344	-0.248975873299276	0.0450924418925218
ILMN_3257004	NA	NA	rs113075573	6	138638333	C	T	-2.14500435701344	-0.248975873299276	0.0450924418925218
ILMN_3257004	NA	NA	rs113626079	6	138598546	C	T	-2.14500435701344	-0.248975873299276	0.0450924418925218
ILMN_3257004	NA	NA	rs113957887	6	138601761	A	G	-2.14500435701344	-0.248975873299276	0.0450924418925218
ILMN_3257004	NA	NA	rs114783183	6	138376280	G	A	2.55321345913431	0.168734714262005	0.0194261499074427
ILMN_3257004	NA	NA	rs115855200	6	138378520	C	T	2.55321345913431	0.168734714262005	0.0194261499074427
ILMN_3257004	NA	NA	rs116986480	6	138368485	A	G	2.55321345913431	0.168734714262005	0.0194261499074427
ILMN_3257004	NA	NA	rs117140649	6	137913993	G	A	-2.82669480630417	-0.213826225527905	0.0107775501924349
ILMN_3257004	NA	NA	rs11756814	6	137746446	C	T	-2.55199094241017	-0.178104871864154	0.019476608026599
ILMN_3257004	NA	NA	rs11757939	6	137786769	T	C	-2.22818171122764	-0.171668696710112	0.0381454947651901
ILMN_3257004	NA	NA	rs117804699	6	137805928	A	G	-2.61676795889176	-0.535168205378312	0.0169665691061096
ILMN_3257004	NA	NA	rs117870982	6	138366079	A	G	2.55321345913431	0.168734714262005	0.0194261499074427
ILMN_3257004	NA	NA	rs117885203	6	137771068	C	T	2.19109000273206	0.28419472883295	0.0411124971375571
ILMN_3257004	NA	NA	rs11914	6	137519588	C	A	-2.57581945725321	-0.238966032281211	0.0185150437489509
ILMN_3257004	NA	NA	rs11966432	6	137902222	C	G	-3.04497144760793	-0.280694558693898	0.006662965934912
ILMN_3257004	NA	NA	rs11970302	6	137903756	C	T	-3.04497144760793	-0.280694558693898	0.006662965934912
ILMN_3257004	NA	NA	rs12110585	6	138375695	G	A	2.55321345913431	0.168734714262005	0.0194261499074427
ILMN_3257004	NA	NA	rs12111304	6	138377351	T	G	2.55321345913431	0.168734714262005	0.0194261499074427
ILMN_3257004	NA	NA	rs12524395	6	139011698	T	C	-2.32289813192787	-0.208509064805901	0.0314394064057898
ILMN_3257004	NA	NA	rs12524810	6	137768385	A	G	-2.22818171122764	-0.171668696710112	0.0381454947651901
ILMN_3257004	NA	NA	rs12529943	6	137714923	A	T	-2.61676795889176	-0.535168205378312	0.0169665691061096
ILMN_3257004	NA	NA	rs12660669	6	137791968	A	G	-2.14622111006439	-0.22964922052053	0.044983002312029
ILMN_3257004	NA	NA	rs12664293	6	137804099	G	A	-2.14622111006439	-0.22964922052053	0.044983002312029
ILMN_3257004	NA	NA	rs13192907	6	137878578	T	G	-2.61676795889176	-0.535168205378312	0.0169665691061096
ILMN_3257004	NA	NA	rs13219863	6	137878440	A	G	-2.61676795889176	-0.535168205378312	0.0169665691061096
ILMN_3257004	NA	NA	rs13220745	6	137887023	C	T	-2.61676795889176	-0.535168205378312	0.0169665691061096
ILMN_3257004	NA	NA	rs1327475	6	137536455	A	G	-2.57581945725321	-0.238966032281211	0.0185150437489509
ILMN_3257004	NA	NA	rs1333224	6	137801943	A	G	-2.14622111006439	-0.22964922052053	0.044983002312029
ILMN_3257004	NA	NA	rs138734659	6	138379760	A	T	2.55321345913431	0.168734714262005	0.0194261499074427
ILMN_3257004	NA	NA	rs138858563	6	138370933	C	T	2.55321345913431	0.168734714262005	0.0194261499074427
ILMN_3257004	NA	NA	rs139549856	6	138367936	A	G	2.55321345913431	0.168734714262005	0.0194261499074427
ILMN_3257004	NA	NA	rs139598185	6	138369302	T	C	2.55321345913431	0.168734714262005	0.0194261499074427
ILMN_3257004	NA	NA	rs140071390	6	137254169	C	T	-2.61676795889176	-0.535168205378312	0.0169665691061096
ILMN_3257004	NA	NA	rs140865265	6	138370914	C	T	2.55321345913431	0.168734714262005	0.0194261499074427
ILMN_3257004	NA	NA	rs141000276	6	138026186	G	A	-2.37348189204825	-0.360728908549377	0.0283220721268932
ILMN_3257004	NA	NA	rs142265334	6	138378771	A	G	2.55321345913431	0.168734714262005	0.0194261499074427
ILMN_3257004	NA	NA	rs142968164	6	138367735	G	T	2.55321345913431	0.168734714262005	0.0194261499074427
ILMN_3257004	NA	NA	rs143815784	6	137726417	A	G	-2.37348189204825	-0.360728908549377	0.0283220721268932
ILMN_3257004	NA	NA	rs144658572	6	138368155	C	T	2.55321345913431	0.168734714262005	0.0194261499074427
ILMN_3257004	NA	NA	rs146155700	6	137238961	A	G	-2.61676795889176	-0.535168205378312	0.0169665691061096
ILMN_3257004	NA	NA	rs146194929	6	138380978	G	A	2.55321345913431	0.168734714262005	0.0194261499074427
ILMN_3257004	NA	NA	rs146629168	6	138371365	A	G	2.55321345913431	0.168734714262005	0.0194261499074427
ILMN_3257004	NA	NA	rs146640326	6	138369374	A	G	2.55321345913431	0.168734714262005	0.0194261499074427
ILMN_3257004	NA	NA	rs146846472	6	138372295	A	G	2.55321345913431	0.168734714262005	0.0194261499074427
ILMN_3257004	NA	NA	rs147713013	6	138616660	A	G	-2.14500435701344	-0.248975873299276	0.0450924418925218
ILMN_3257004	NA	NA	rs149162303	6	139032805	A	C	-2.25778453474976	-0.34693892424952	0.0359199752151299
ILMN_3257004	NA	NA	rs149220424	6	138071443	T	C	-2.37348189204825	-0.360728908549377	0.0283220721268932
ILMN_3257004	NA	NA	rs17067263	6	138540738	G	A	-2.14500435701344	-0.248975873299276	0.0450924418925218
ILMN_3257004	NA	NA	rs17067936	6	139141716	G	A	-2.61676795889176	-0.535168205378312	0.0169665691061096
ILMN_3257004	NA	NA	rs17067944	6	139153434	T	C	-2.61676795889176	-0.535168205378312	0.0169665691061096
ILMN_3257004	NA	NA	rs17175127	6	137533206	A	G	-2.57581945725321	-0.238966032281211	0.0185150437489509
ILMN_3257004	NA	NA	rs17261354	6	137907843	C	G	-3.04497144760793	-0.280694558693898	0.006662965934912
ILMN_3257004	NA	NA	rs17261591	6	137919837	T	C	-3.04497144760793	-0.280694558693898	0.006662965934912
ILMN_3257004	NA	NA	rs17510658	6	138642258	T	C	-2.14500435701344	-0.248975873299276	0.0450924418925218
ILMN_3257004	NA	NA	rs17568542	6	138593185	G	A	-2.14500435701344	-0.248975873299276	0.0450924418925218
ILMN_3257004	NA	NA	rs17613612	6	138366807	C	T	2.55321345913431	0.168734714262005	0.0194261499074427
ILMN_3257004	NA	NA	rs188951380	6	137780868	G	A	-2.61676795889176	-0.535168205378312	0.0169665691061096
ILMN_3257004	NA	NA	rs203693	6	137865466	T	A	2.12101938656333	0.150812020147724	0.047299791484625
ILMN_3257004	NA	NA	rs203696	6	137862536	T	A	2.12101938656333	0.150812020147724	0.047299791484625
ILMN_3257004	NA	NA	rs2206068	6	138357872	C	T	2.55321345913431	0.168734714262005	0.0194261499074427
ILMN_3257004	NA	NA	rs28515059	6	137542346	T	C	-2.57581945725321	-0.238966032281211	0.0185150437489509
ILMN_3257004	NA	NA	rs2876371	6	137920720	T	A	-3.04497144760793	-0.280694558693898	0.006662965934912
ILMN_3257004	NA	NA	rs34193101	6	137631318	C	T	2.74940619182053	0.554709085329859	0.0127513709939268
ILMN_3257004	NA	NA	rs34302270	6	137887934	A	T	-2.61676795889176	-0.535168205378312	0.0169665691061096
ILMN_3257004	NA	NA	rs34482857	6	137631541	G	A	2.74940619182053	0.554709085329859	0.0127513709939268
ILMN_3257004	NA	NA	rs34666489	6	137663929	T	C	2.74940619182053	0.554709085329859	0.0127513709939268
ILMN_3257004	NA	NA	rs35557507	6	137708284	A	G	2.42594271087578	0.366832105273363	0.0253945460494718
ILMN_3257004	NA	NA	rs36023990	6	137631573	G	A	2.74940619182053	0.554709085329859	0.0127513709939268
ILMN_3257004	NA	NA	rs391233	6	137855509	A	G	2.12101938656333	0.150812020147724	0.047299791484625
ILMN_3257004	NA	NA	rs4259267	6	137846257	A	C	-2.61676795889176	-0.535168205378312	0.0169665691061096
ILMN_3257004	NA	NA	rs426460	6	137848850	A	G	2.12101938656333	0.150812020147724	0.047299791484625
ILMN_3257004	NA	NA	rs4348337	6	139017780	A	G	-2.32289813192787	-0.208509064805901	0.0314394064057898
ILMN_3257004	NA	NA	rs4379312	6	137885526	A	G	-2.90276808352485	-0.191048688501857	0.00912302386617179
ILMN_3257004	NA	NA	rs4404783	6	138342832	G	A	-2.16467435629344	-0.218009940821462	0.0433526336547592
ILMN_3257004	NA	NA	rs4424104	6	139017150	T	C	-2.68381013675958	-0.24882336696925	0.0146931728783804
ILMN_3257004	NA	NA	rs447080	6	137846908	A	T	2.12101938656333	0.150812020147724	0.047299791484625
ILMN_3257004	NA	NA	rs45572337	6	138632703	C	G	-2.14500435701344	-0.248975873299276	0.0450924418925218
ILMN_3257004	NA	NA	rs4895492	6	137857015	G	A	2.12101938656333	0.150812020147724	0.047299791484625
ILMN_3257004	NA	NA	rs4895493	6	137890653	T	C	-2.90276808352485	-0.191048688501857	0.00912302386617179
ILMN_3257004	NA	NA	rs4895499	6	138241185	A	G	-2.28223160169192	-0.261559041487037	0.0341728472353048
ILMN_3257004	NA	NA	rs4896280	6	137887822	T	C	-2.90276808352485	-0.191048688501857	0.00912302386617179
ILMN_3257004	NA	NA	rs4896283	6	137890574	A	G	-2.90276808352485	-0.191048688501857	0.00912302386617179
ILMN_3257004	NA	NA	rs4896389	6	139035485	G	C	-2.25778453474976	-0.34693892424952	0.0359199752151299
ILMN_3257004	NA	NA	rs526676	6	137891497	T	C	3.26455859649081	0.237283725704965	0.00407803323295353
ILMN_3257004	NA	NA	rs55674813	6	137801385	A	T	-2.14622111006439	-0.22964922052053	0.044983002312029
ILMN_3257004	NA	NA	rs55676428	6	139129601	A	G	-2.37348189204825	-0.360728908549377	0.0283220721268932
ILMN_3257004	NA	NA	rs55931080	6	137749755	C	A	-2.14622111006439	-0.22964922052053	0.044983002312029
ILMN_3257004	NA	NA	rs56131525	6	137763080	G	A	-2.14622111006439	-0.22964922052053	0.044983002312029
ILMN_3257004	NA	NA	rs56141642	6	137759051	C	T	-2.14622111006439	-0.22964922052053	0.044983002312029
ILMN_3257004	NA	NA	rs56144730	6	137758369	T	C	-2.14622111006439	-0.22964922052053	0.044983002312029
ILMN_3257004	NA	NA	rs57752590	6	139022758	G	A	-2.68381013675958	-0.24882336696925	0.0146931728783804
ILMN_3257004	NA	NA	rs58187029	6	137913911	A	G	-2.82669480630417	-0.213826225527905	0.0107775501924349
ILMN_3257004	NA	NA	rs58674844	6	139013188	T	C	-2.32289813192787	-0.208509064805901	0.0314394064057898
ILMN_3257004	NA	NA	rs58738355	6	139151996	T	C	-2.61676795889176	-0.535168205378312	0.0169665691061096
ILMN_3257004	NA	NA	rs59020051	6	137902944	C	T	-3.04497144760793	-0.280694558693898	0.006662965934912
ILMN_3257004	NA	NA	rs59653299	6	137844439	A	C	-2.61676795889176	-0.535168205378312	0.0169665691061096
ILMN_3257004	NA	NA	rs60228986	6	137797403	G	C	-2.14622111006439	-0.22964922052053	0.044983002312029
ILMN_3257004	NA	NA	rs60280135	6	137784510	C	T	-2.14622111006439	-0.22964922052053	0.044983002312029
ILMN_3257004	NA	NA	rs60638137	6	137902750	T	C	-3.04497144760793	-0.280694558693898	0.006662965934912
ILMN_3257004	NA	NA	rs61070362	6	137908309	A	G	-3.04497144760793	-0.280694558693898	0.006662965934912
ILMN_3257004	NA	NA	rs61531406	6	139022787	G	A	-2.68381013675958	-0.24882336696925	0.0146931728783804
ILMN_3257004	NA	NA	rs61535882	6	137920125	T	C	-3.04497144760793	-0.280694558693898	0.006662965934912
ILMN_3257004	NA	NA	rs61748668	6	138642243	T	C	-2.14500435701344	-0.248975873299276	0.0450924418925218
ILMN_3257004	NA	NA	rs62440909	6	139133796	T	G	-2.73888810630117	-0.276594250990016	0.0130453255319355
ILMN_3257004	NA	NA	rs62440910	6	139140881	A	G	-2.61676795889176	-0.535168205378312	0.0169665691061096
ILMN_3257004	NA	NA	rs62440911	6	139143466	A	G	-2.61676795889176	-0.535168205378312	0.0169665691061096
ILMN_3257004	NA	NA	rs62440912	6	139143580	C	T	-2.61676795889176	-0.535168205378312	0.0169665691061096
ILMN_3257004	NA	NA	rs62440916	6	139154154	A	G	-2.61676795889176	-0.535168205378312	0.0169665691061096
ILMN_3257004	NA	NA	rs650872	6	137890164	A	C	3.26455859649081	0.237283725704965	0.00407803323295353
ILMN_3257004	NA	NA	rs6570170	6	137805951	A	G	-2.33768011647559	-0.171609738337173	0.0304970157204687
ILMN_3257004	NA	NA	rs6570222	6	138630041	G	C	-2.14500435701344	-0.248975873299276	0.0450924418925218
ILMN_3257004	NA	NA	rs66691307	6	139143103	C	A	-2.61676795889176	-0.535168205378312	0.0169665691061096
ILMN_3257004	NA	NA	rs6900492	6	137809402	G	C	-2.55199094241017	-0.178104871864154	0.019476608026599
ILMN_3257004	NA	NA	rs6905385	6	138377412	A	C	2.55321345913431	0.168734714262005	0.0194261499074427
ILMN_3257004	NA	NA	rs6908924	6	138600631	A	G	-2.14500435701344	-0.248975873299276	0.0450924418925218
ILMN_3257004	NA	NA	rs6910792	6	138377882	A	G	2.55321345913431	0.168734714262005	0.0194261499074427
ILMN_3257004	NA	NA	rs6914893	6	139021470	T	C	-2.32289813192787	-0.208509064805901	0.0314394064057898
ILMN_3257004	NA	NA	rs6914902	6	139021524	C	A	-2.32289813192787	-0.208509064805901	0.0314394064057898
ILMN_3257004	NA	NA	rs6924326	6	137857048	T	G	2.12101938656333	0.150812020147724	0.047299791484625
ILMN_3257004	NA	NA	rs6926508	6	138355717	G	A	2.55321345913431	0.168734714262005	0.0194261499074427
[truncated: 1,531 more rows]
