# Supplementary material for: Capture Hi-C identifies a novel causal gene, IL20RA, in the pan-autoimmune genetic susceptibility region 6q23
Source: Genome Biol. 2016 Nov 1;17:212. doi: 10.1186/s13059-016-1078-x (PMC5088679; doi:10.1186/s13059-016-1078-x)
Supplement: Additional file 5: — Contains the normalised expression values for CD8+ T-cells obtained from NRHV participants. (TXT 26 kb) [file 13059_2016_1078_MOESM5_ESM.txt]

Probe_Id	NRHV001_CD8	NRHV005_CD8	NRHV006_CD8	NRHV007_CD8	NRHV012_CD8	NRHV015_CD8	NRHV062_CD4	NRHV064_CD8	NRHV065_CD8	NRHV121_CD8	NRHV124_CD8	NRHV126_CD8	NRHV127_CD8	NRHV128_CD8	NRHV134_CD8	NRHV140_CD8	NRHV143_CD8	NRHV144_CD8	NRHV153_CD8	NRHV154_CD8	NRHV158_CD8
ILMN_1694077	4.4011786816792	4.29581741260276	4.53799176338188	4.3062121661559	4.40977579235169	4.23554015760748	4.37520616098783	4.64315903770156	4.33295047480237	4.26781429039006	4.30668464152865	4.79087100846884	4.3763321862626	4.41827838532783	4.82412652948469	4.57142880713124	4.63809378681694	4.60268673203195	4.84185643503581	4.46507427493509	4.37320103945523
ILMN_1806533	4.61965404433952	4.42791700618156	4.26249962045081	4.63470561579067	4.33469424761137	4.39245183421585	4.53278742513888	4.24949865495389	4.39464214388486	4.65212541802066	4.28705838092227	4.34400259648726	4.50384831402034	4.40428566586527	4.51723400876028	4.35843347630235	4.40132375889099	4.3510805755449	4.41311771158542	4.38053036232461	4.39584015738475
ILMN_1698007	4.41815485132095	4.56557760544053	4.49834385588654	4.64093074724999	4.478265937417	4.39665325102555	4.42288348233358	4.8366167794156	4.54578160955396	4.57684460390337	4.67333655019777	4.93296508192263	4.56399803637841	4.97653093671636	4.43792376196926	4.45630675413967	4.42132568718744	4.66875407088974	4.35198964931932	4.65833032238209	4.38338728919711
ILMN_1671844	4.48454515897263	4.31591181592499	4.35307493859859	4.543205659606	4.49920976533775	4.5484391403915	4.4013569049543	4.5334199305204	4.40723516491925	4.30977492684247	4.50669576612876	4.47492240821428	4.31746200743049	4.43988549417128	4.49984630873342	4.4320840996679	4.34801246702334	4.31859809426973	4.57799300291961	4.41093654534207	4.46454027265425
ILMN_1853711	4.39458388741152	4.40094140538165	4.40511268087125	4.44806101029496	4.52361717239202	4.73973431323111	4.65111338802148	4.38674707078505	4.31020376278646	4.88992078717356	4.40793940986522	4.44607611040049	4.82276225332312	4.45321557747212	4.29697019413115	4.35352731056637	4.6740532195719	4.47410752032596	4.33484636664241	4.31596415010062	4.35927494187478
ILMN_1744056	4.31459743640601	4.29794882148041	4.59385737031498	4.53224380693429	4.50895792370702	4.46840773796575	4.26047609867548	4.46966495064695	4.56303182183777	4.36815710046716	4.9663659358978	4.84135836476921	4.4351754369359	4.77085597260561	4.3752784666734	4.62047969859466	4.5241663047679	4.67285884302173	4.28064203847439	4.81678374921231	4.38451806161653
ILMN_1762024	4.33987283715887	4.34014482017236	4.34596095630255	4.31484008404395	4.23909171604438	4.36017567383455	4.68670396892201	4.33662468973447	4.39663297482655	4.25803453218402	4.33434388356276	4.26252094714522	4.24310420377503	4.34268315901521	4.42054099153704	4.59061719042768	4.26497965434214	4.39345864655952	4.62611054100502	4.41132213799798	4.30235140552859
ILMN_3229324	5.58127303931517	7.8759315801796	4.88155887681271	5.25220286868417	8.23369148388766	6.495162314531	6.2515860097759	5.24223848005144	6.14999436995301	7.1305881764591	6.17846766387616	7.57088694505888	4.92946997561761	5.08021120971266	5.97194861737414	5.63259387867288	6.70754548090597	9.5312753183448	8.86215602866025	7.5147859518753	5.11408193467296
ILMN_1813100	4.46510151714267	4.36780046788871	4.39103764916726	4.65248530818392	4.34917880498362	4.28197490627821	4.54630955367269	4.37031024457728	4.74205729484318	4.37153681559227	4.53568751520994	4.67420976648658	4.8519493845891	4.40588655949519	4.33495403775873	4.60323614482755	4.6289585650939	4.56343200566826	5.05784557481492	4.41733800035549	5.54299022867258
ILMN_1669831	8.37555070557573	8.0130688238319	8.21918114423136	7.75276704380543	6.91718104199275	8.19943431443673	8.03738181947997	7.75089046497974	7.70482314174203	8.04734883209152	8.32618234739965	7.960757285244	8.00445932315933	7.51834541400826	8.00555674903859	7.19083135500383	7.83657228194208	8.03393081425106	7.70142733021752	7.91358366176324	7.92708249159146
ILMN_1719172	4.69516008102413	4.36791467302943	4.75729108675463	4.30614178711715	4.55691444458706	4.76618303161154	4.43672057424563	4.80327562578298	4.8609552141029	4.36565199446611	4.43181254730133	5.16317212284471	4.50347370354771	5.26107811599775	4.66123482533986	4.98355803618403	4.97453501759296	4.37954377123034	4.51705402677638	4.28261008882827	4.43121225670896
ILMN_2412141	4.85520513665763	4.69392268073717	4.57303889200462	4.74009537951282	4.54710507190935	4.47512682667994	4.39502809362441	4.44463737568642	4.48271743997308	4.38678796376192	4.82486325553539	4.52975112545338	4.40590891632634	4.40968181381928	4.48299875682431	4.4133899025017	4.32428671813322	4.51857169947305	4.47909823960914	4.38783033140815	4.45652723078846
ILMN_1798659	8.90826525570975	8.59577401660553	8.94989915281249	9.16997799600278	9.02999453691751	9.21535692949639	8.85008404216035	8.86350435297801	8.75451587754217	9.07032513482779	8.85584571520535	8.6064302222291	9.24941836185902	8.70975832481436	8.7975624724445	8.67997273690823	8.99050403553616	8.92426835899893	9.11209916679105	9.10288373330777	8.76459032457173
ILMN_3305938	5.89242641863377	7.73025183725558	4.69958607602744	4.97432686525972	8.21970624850815	6.6015176693323	6.9266767001038	5.46113973357786	6.24194447312565	7.24083146657841	6.19664274641931	7.36863981748529	5.15154407211857	5.15544935114251	5.99987106924981	5.88544265658886	6.66434457267928	9.16410405806721	8.97237540773032	7.83379773447622	4.94923026899809
ILMN_1786688	4.40413153481054	4.68458585068061	4.28302779964619	4.47672433364645	4.26141180504319	4.42060369664709	4.44704260386747	4.28855412889378	4.53825137793888	4.26381368772531	4.48498901757428	4.43007964262111	4.54530469965533	4.31217233068419	4.7122263648253	4.39857925485828	4.61632400082683	4.91762558492892	4.4058752991856	4.72826177799471	4.56584168674501
ILMN_2324734	4.42042108654084	4.26329695419811	4.28550261783165	4.2989969259252	4.72644319271226	4.37550207392756	4.31693243755805	4.3260512105122	4.4923875596142	4.26590805130908	4.27200726685501	4.42247862669527	4.34279627290364	4.30716256960463	4.38887430993039	4.2126443613132	4.37830350571753	4.28727251957109	4.33441405830499	4.25303111063664	4.38980030535685
ILMN_1708147	8.83153185739822	8.51839997330761	8.92773954820709	8.66803172920827	9.04913488206942	9.3311930197244	8.81519127720359	9.06805097129132	8.69491301800876	8.75281214703432	8.43340974884352	8.56604138364456	8.58121173448574	8.74188868534605	9.16940224713309	8.87261614349211	8.93301101991971	8.7285243991169	9.02358765277586	8.74803022883811	8.65370145535022
ILMN_1749131	4.33181957127727	4.35443697459438	4.22732861788026	4.34337678651547	4.33912874458472	4.38781885824244	4.37938238328507	4.28633548894606	4.36085835728114	4.72291479476907	4.56051755442051	4.34498841642589	4.41706232129433	4.3637683356882	4.31047191014584	4.36801903715153	4.57882126950565	4.56113966283207	4.50142383351006	4.41744792584768	4.57786547338806
ILMN_2115125	4.96343974174898	5.02134699190609	5.07717807044685	5.25123562853121	4.73580075450072	5.80274073386724	4.52843743549739	5.49981073042551	4.56951177141967	5.2227423936567	5.43833883331849	5.33427786027677	5.3141749880054	4.51988360030526	4.87417763000815	4.67900541825444	4.56059630059846	4.9533577405383	5.05327999671006	5.28274559398514	4.83324041036152
ILMN_2197164	4.87966789991285	4.88203491452946	4.60137195621519	4.55027547359255	4.86873667562062	5.63163084020198	4.72051804108185	4.85156700673811	4.81521535470433	4.76362112059882	4.90440254722057	4.93481388825492	4.78202364468107	4.49604957611381	4.72866257187522	4.60916365199355	4.59726388882966	5.18747330033785	4.92211760728405	4.71354370630897	4.84013453281921
ILMN_1874566	4.749768456899	4.8178630116242	4.8818815695312	4.56758393077903	4.57373847783361	4.70900728856209	4.42643485761282	4.41539135302686	5.25190346111717	4.61823272929392	4.46321574799378	4.50463800863566	4.76204116361291	4.45291877046739	4.46866505749359	4.70357047712893	4.46201332879162	4.54244130852577	5.32407076505486	4.62825456975785	4.97701360144028
ILMN_2216815	4.38414007016673	4.42914983186031	4.25934564463191	4.3051096624508	4.30155156286201	4.61035491909258	4.55561969164266	4.26488193374382	4.3912828491042	4.29983426005752	4.26979169350859	4.41539135302686	4.49718526314542	4.40127679059519	4.30483533536204	4.37610990926729	4.31439590040251	4.39282811785129	4.28657711014265	4.20403402179448	4.4659256423692
ILMN_2176625	4.33586530358004	4.41581900440535	4.33370254208676	4.3018948375607	4.36830762042363	4.33159537374347	4.81388309549501	4.56879078031421	4.48415506349064	4.33525620246123	4.38574836304727	4.38329863856641	4.57721795554949	4.4489575331424	4.35334665641317	4.39589293563325	4.48611823110506	4.2746967711859	4.57439900056292	4.65054157489043	4.32528487270233
ILMN_1702691	8.11309805158252	8.6131390996305	7.64850870065767	8.66904496641097	8.53940321308441	8.10682853335059	8.23461077020207	8.62967304151559	8.8220559781305	8.24435634008709	7.90519550207458	8.40809370202187	9.1761669704286	8.934206334564	9.06215754824342	11.1368611098485	8.07617667420937	8.28226623987441	8.12063052453641	8.45521442515024	9.05147555780086
ILMN_2387680	4.36087006843646	4.44871976619013	4.41205158896892	4.50684809713602	4.57104708065964	4.41365194718728	4.37889247666951	4.43790002982789	4.38096476109108	4.27846688975109	4.74742074123366	4.581108869568	4.46644615510617	4.55553549249156	4.63939954862433	4.49038535665081	4.73126343548348	4.58440736876373	4.61547828445751	4.50504072899096	4.30924952442521
ILMN_1697989	4.63523879661866	4.42664849721044	4.4111954752714	4.75271594064786	4.60916365199355	4.46752616020605	4.33180102465747	4.44298285920596	4.80241114216162	4.57835562023177	4.64290380046084	4.8855754086681	4.4099336557482	4.34034572404783	4.51156201714135	4.78938681547926	4.60880958241601	4.47025560235087	4.77786483606078	4.85076638427987	4.77218386961904
ILMN_1886537	5.11804684796933	4.53546855045338	4.89448624699923	4.86186685564619	5.58741396517346	5.62983115332688	4.48181530738331	4.7168150151439	5.06883692548813	4.86679914214511	4.82138011300492	4.99313649066867	4.4226879050437	4.62019345056173	4.58270507763238	4.43474586742924	4.30899190803272	5.12799993783875	5.70660505220208	5.50676608888361	4.40558806312293
ILMN_1666891	4.67877148872428	4.75390926144564	5.16868754421194	4.68177567722503	4.71810727541555	4.54657741194148	4.47965374772669	4.53140607171605	4.53013786278394	4.60539665948486	4.68951139876675	4.8194811693531	5.15348159201676	4.49583760479957	4.69527391108191	4.8366167794156	4.62186706392437	4.68239003267908	4.65447782338524	4.8496834254562	4.42935141707324
ILMN_2222768	5.06335091407982	4.79092704459934	4.5862023214245	4.90187888153522	4.48234114937779	5.0737736538796	5.18791490319564	4.83379909700961	4.87966789991285	4.95711893340548	4.7124253808877	4.88253350689886	5.27536364170843	4.71666968551381	5.33976729765859	5.15348159201676	5.38777904737733	5.3386794974492	5.36790389986578	4.8877462260893	5.24499577362467
ILMN_1775192	9.85769399063172	9.73760136056441	9.64990752551814	9.59539334362781	10.1476774860754	10.0938168967462	9.88699930967354	9.97399379847964	10.0694937077977	10.0076358892488	9.86691738492608	9.83568573798359	9.81836065404075	10.1059892635532	9.79622041362736	10.5379044595721	9.99048076337533	9.85589263256071	9.61349284221065	9.85769399063172	9.78558826535689
ILMN_2357272	6.80664315852328	7.41829002384021	6.61537774796419	7.39868913088325	7.62642097005511	7.55887862520303	7.38974232987629	7.60594099866992	7.73917191859679	7.55310345591158	7.0885624903809	7.20443505085683	7.62008250452399	7.36997788585106	7.24603434221099	7.98700548685335	7.62008250452399	7.57157292041169	7.09298484564377	7.30577347204454	7.10037793030189
ILMN_1755077	9.45489609444661	8.4435056505817	9.02023618331827	8.97630974031018	8.65842205579303	8.93003621562651	7.9581568021102	8.4442008475628	8.24907754112902	9.26623541656991	8.86553751314882	8.8131235240249	9.23909432455602	8.22844865365485	9.03820019703627	8.11309805158252	8.87530597585392	9.195136495635	8.9056202189225	8.36415822895988	9.3138857003883
ILMN_1797974	5.87684252396448	5.17172753002988	5.69937341767092	5.53710016461183	5.42184924318768	6.26808204000955	5.43352392602696	5.67607045121229	6.00897586817122	5.98923584078044	5.10020133832588	5.04259760836342	5.16154901626805	5.8047411936441	5.81108600759314	6.42812336568467	5.82781968014292	5.56918851563716	6.03089380716638	5.48679298865456	5.38228164913806
ILMN_1804935	4.68076562848946	4.66509534346513	4.92939601114174	4.47499509322269	4.67782743525752	4.58400480424989	4.60118971239723	4.29611287496796	4.77733330583502	4.29196707752429	4.84249788865909	4.58325307525711	4.55627296265227	4.55545676106404	4.61762470936	4.92652609378323	4.53299345590017	4.41037504687868	4.42974375716874	4.46878831698437	4.73283122959903
ILMN_1729650	5.96745315004162	5.94792673197057	5.68239140187873	5.57293765300794	6.21303752982681	6.23135289056929	6.05729076170579	6.12921567612718	5.84234585068959	5.58608942962402	5.85740991791841	5.53565813588045	5.92414242430715	5.89575375174497	5.9835292368187	6.53609599561593	6.06644847065091	5.58589754989204	6.08876253182897	5.79976217486305	5.56433029932258
ILMN_1775829	5.84935712736255	5.01428791232213	4.75823663536318	5.41287942931126	4.94599988125589	5.1323504645632	5.60154028486405	4.88098314769198	5.68259066328656	5.3522523940508	4.89685822928207	5.34940181245458	5.54426228483562	4.33961038404061	6.00471808254902	5.54444512228879	4.96791909374676	6.02931503588719	6.07078118066962	5.35960583954626	5.81239847545474
ILMN_1656199	5.75450189455007	5.6735841248715	4.51673499627139	5.43833883331849	5.07351830551406	4.37312747561417	5.62665963643891	5.18344028550445	5.49685248825083	5.60986592792516	4.83804688252991	5.70596805426105	5.72082648275506	5.47965926214856	5.09303595679982	5.51093016400377	5.20772579635702	5.41046200212476	4.76371525237439	5.96174596893254	5.76326403174384
ILMN_3305074	4.51774891725603	4.35678521936846	5.00781082046824	4.57557509877027	4.61673893074139	4.29930504508184	4.46989440091032	4.56008482390518	4.34513321891437	4.68407286053712	4.38727294844291	4.56704602699783	4.64342836065806	4.35282673393269	4.38404361647816	4.42830502406486	4.50581919720114	4.28913400541943	4.63882011752948	4.44889385578038	4.49300349034307
ILMN_2067303	4.43283491380438	4.28092387092136	4.359315466596	4.33144529651146	4.23019738748463	4.26973332449521	4.27714602373679	4.43720878910235	4.37909908551638	4.39619447651479	4.31365044816146	4.35181601589861	4.31587309006227	4.40741756877294	4.40811876379862	4.42694440279685	4.44198474050011	4.96490201850615	4.28318551531141	4.45452584581591	4.32773824443696
ILMN_1692546	5.00629396377919	5.33244987120934	4.71748361063522	5.16942346319062	5.33459575324576	5.51515531547986	4.58606215215081	4.81437648916029	5.27078738236694	5.80221817711718	5.29171699228287	5.14469905263823	4.85617942486901	4.41849835047768	5.22572598262017	5.15185498162601	4.93507138739518	5.30710935618149	5.30569888053809	5.70551301979311	5.29631229272871
ILMN_1702487	6.62998422460713	8.28931112956143	5.88883094142356	5.53848834622513	8.85793029052203	7.1442812762093	7.82404643018631	5.65056013913587	6.72844222357949	7.95058533662381	6.50418119965721	8.06810541843663	4.97991824603381	5.94587837507819	6.62939178281242	6.01648813629879	7.01470566855549	9.88384644898511	9.83864286219365	8.35967275422455	5.32478601551297
ILMN_3230286	6.89992029501463	6.17160180982248	6.12766566211961	5.89901694957774	5.93377630448761	4.51197357683377	6.07705550901712	5.72993173832374	5.52577758575242	6.27630105118437	6.14188500011784	6.31307522586297	6.71988331907003	5.43338236134282	5.45362244247055	6.32946414449925	5.57643998229944	5.95030759702351	4.81455825420321	5.82943301013768	6.54306451694126
ILMN_1792518	5.35448354185511	5.31369586412317	5.66349593228968	6.15360023853893	6.14476465135955	5.93331988280212	5.07545413379292	6.01354183558742	5.77309167473619	5.84740517666311	5.97905248632479	5.74844642510148	6.04316040202511	5.25939377295893	5.94156538520157	5.69254658214542	5.26567575917859	5.37247443254935	6.24449146158026	6.05628871647611	5.59572301411468
ILMN_1817228	4.69148758197688	4.85950265728211	5.01089705789095	4.67311953104364	4.4446495611904	5.2051797327356	5.37513463694021	4.51945763984984	5.12935814077537	4.57695096843406	4.74809914521122	4.44263971453194	4.76985029747023	5.33606792679786	4.59642010524179	4.66632672531129	4.5741903309288	4.99224567261578	4.50937475500991	4.75498584067711	4.85497227102505
ILMN_1870085	6.1031971818782	5.92983960215385	6.38328651540704	5.2768553780729	6.32783601889812	5.56315069872864	5.93041423557972	6.52032499319296	4.64323378326221	5.51269332358809	6.12618266935832	5.92809882093223	5.78542335553033	4.7961525162861	5.65647554225214	5.48945634472582	5.12113183356414	5.10725151416147	6.66368936185607	6.39263082580528	6.20988339491314
ILMN_3257004	6.26534883436066	6.18280821912792	6.80099944124304	6.2660275416836	5.76302106914002	6.11411125196845	6.51501669151455	6.12673680342179	6.40942567487872	6.11530017605949	6.17182864803411	6.19983767843695	6.15581837451176	6.32130552857508	6.25381536007342	6.63059627229686	6.51384692619017	6.43437897980227	6.53080888357994	6.10056427706076	6.24602752657803
ILMN_1726547	8.7563542604409	7.72058827842501	8.5097362283382	8.1238074730805	8.88076512456644	8.69125793822306	8.54846757865795	8.01271467423735	8.94093460916666	8.62136364881658	8.0447600783062	8.65324006937766	8.58062113987544	7.83230436991861	8.77426341855918	7.66379281855279	8.89175678482109	8.62485550491184	7.83454385092222	8.39802930759491	8.90508190194705
ILMN_1712719	4.48387849945634	4.79577651806746	4.48255300218327	4.52196996085688	4.36436505897759	4.47927089283894	4.5110186688013	4.65816180406208	4.49295011618594	4.35603195525666	4.67630897113258	4.50039025396424	4.75126571802999	4.99939979359053	4.65180575720696	4.87427961291298	4.72856491018623	4.79421804231292	4.70144775210933	4.544983167033	4.56153624509315
ILMN_1791006	5.10769611052561	5.56414220516979	4.53613362507376	5.81972239320423	5.30199372430807	4.96115206366703	5.89983375972259	5.5069964321772	5.13783646858571	5.48412947152652	5.24145235316459	4.98048567495077	4.57147450596564	4.99798041999345	5.35960583954626	7.14763810539723	5.36141004404968	4.60287924536255	5.46751618844809	5.40217047744823	4.59489138060761
ILMN_1673181	5.84156931006259	6.00289307947349	5.86682414501031	5.56458987485032	7.70851264397046	6.01354183558742	5.89548349864105	5.75056377079536	6.18436135375142	6.05054965464646	5.48519006303355	6.18100484945048	5.81609752795786	6.64983161211173	5.56554501856587	6.69766725759312	6.07705550901712	6.80633492303422	6.50770909452841	5.78836773139316	5.81462896608933
ILMN_1864558	4.42759033354848	4.53827132572326	4.49791029146765	4.40960969560354	4.66025813682989	4.38757711810928	4.45630675413967	4.56547770304581	4.72173573827354	4.44566226147004	4.65666034705327	4.74018809254212	4.56560209356475	4.24866768371643	4.65765001024082	4.41809190151221	4.44497319740171	4.35125367075086	4.44199941517217	4.5445346442141	4.23964426306795
ILMN_1720858	10.3782671316684	9.74123950355617	10.1299646294779	9.55054166887963	10.0432607160964	10.0096516452569	9.60606237530853	10.0142164862032	9.43211118005033	9.94045708797895	10.0001684371289	9.48862561778151	10.040238387409	8.68509408997941	9.93382993847489	8.94608758854468	10.5114109257341	9.90490181887026	10.4134550791515	9.68533301172136	9.92970598724094
ILMN_1770667	9.05863475701498	8.93920119925357	8.36543812805025	8.87902378676006	8.79376581960459	9.02182004896219	8.80490683915274	8.76948480796142	9.41965378737042	9.22301206034695	9.1451542421958	9.20520702059308	9.14258618581989	8.93301101991971	9.02358765277586	8.92843004690641	9.13111354368028	9.12189663658725	9.62100170317984	9.20635922494423	9.32565047563354
ILMN_1699258	4.38758711143495	4.67724647806434	4.381475989945	4.69288875118606	4.95054104374665	5.19181921809173	4.45270668621998	4.7312920893094	4.58024065780942	4.59537356961702	4.49851638987399	4.7021222694383	4.74042888721714	4.65839791656222	4.51917901394431	4.37999065655599	4.67673468798973	4.53652002613419	4.39845954734613	4.69384406940245	4.38652967689083
ILMN_3289779	4.67537091289996	4.77871405820308	4.7411853414664	4.78835065738352	4.69086177790955	5.29324821829741	4.41816752927002	4.90561452027743	4.35712809651502	4.59139700309237	4.70038538403526	4.5975652425192	4.4587817121077	4.63846565609901	4.58224678582295	4.96543253479777	4.56138070177598	4.40988468663239	4.90249628329544	4.43355368467384	4.88987399361026
ILMN_1695107	4.34911339582035	5.0227304610495	4.45675018646282	4.37893381699847	4.47965374772669	4.34058604994037	4.62174082784724	4.43676155173638	4.29822243316998	4.50899264044025	4.64401128310947	4.37731790410439	4.38607848375931	4.38709285706035	4.25519221124392	4.36741402173916	4.3389414143748	4.53693743343376	4.42039152406248	4.3044633014799	4.69104981711781
ILMN_1744914	5.53014786310164	4.6528450986908	4.90715493873085	5.8577095772714	5.2271857666609	5.52558177340349	5.51150467272302	5.63493224779143	4.83933535592148	4.69057581446863	5.65387415716318	5.68239140187873	5.49227592176625	4.58740681846023	5.55910860053795	5.91237122164794	5.53848834622513	5.14160302521487	5.66524672390625	5.54230964635355	5.61195645795344
ILMN_2096747	6.50170923013114	7.37067875546427	5.82695049987879	6.48965628653155	7.89591415528779	6.8821194285562	6.19427174380319	6.50071401122557	6.54371295577854	6.75323064195281	6.52528623365675	7.18440609258504	6.73785695582349	6.38359456106577	6.63704004785828	7.02857838705237	6.7031336378478	7.60050765402204	7.49439643483518	7.04064901121057	6.80448783315238
ILMN_1745447	7.77155062836723	7.3889402150257	7.32434370907156	7.23909838782509	6.60960536396676	7.48816997931919	7.0836928438164	6.5404478594607	7.28988934223921	7.71566162422132	7.64135333142425	7.17829937592165	7.36327041974092	7.4637685185743	7.27006771015008	6.60213158905003	7.10817747269315	7.78088515831921	7.94549843433907	7.82348579689231	7.72909737726829
ILMN_1706193	4.7829629983641	4.43010247694336	4.40869595103464	4.94150710687658	4.90355722834164	4.75288471670276	5.03493228439396	4.40497362900695	4.48333534418544	4.83360876477194	4.47598792758011	4.84930680292618	4.39671994421642	4.74292660393314	4.77714878527492	4.69735694683257	4.45664750780592	4.52981693880187	4.47335851966355	4.6574775387408	4.48488939473883
ILMN_1690321	8.12430105768932	7.93962564523639	8.58653892774229	7.28242500872279	8.2696981073124	6.36348693808066	8.98634123019016	8.29787870934765	8.495372714795	7.96907547804994	7.88950184754445	8.17462386233213	8.21634874692699	8.26457164140382	6.84628175281969	8.59377820981058	8.49189062593786	7.9127598170902	6.18739850002795	7.84940357762568	8.25568436845347
ILMN_1693319	4.36064306595538	4.34672715756554	4.4413559602813	4.35205039947609	4.22553605699331	4.53456471684932	4.32893913345836	4.27070119146468	4.28525138359	4.34282341820599	4.32214043449825	4.29961889427691	4.36509671056289	4.28154420793534	4.35080664320807	4.25680177513599	4.24961197813041	4.3675649069597	4.40979005110558	4.29364960122574	4.41011222439377
ILMN_2057389	4.63587255086301	4.40556743007993	4.36143345322514	4.28353911119605	4.42277144521583	4.54085863614722	4.32354137009817	4.3139621572103	4.30877075267034	4.39459695489142	4.44392118798393	4.3136000386936	4.59873542053657	4.36756983153877	4.54403193445041	4.73419208281323	4.47706902296052	4.3219897349345	4.341389371721	4.30025879412572	4.31052996500149
ILMN_1782621	14.5500472703692	14.4815249193963	14.4107059646349	14.2558193446929	14.2510285819604	14.2463581198527	14.3800791652207	14.6098208463974	14.2173953225654	14.3333625945736	14.275719600423	14.569703993637	14.1200397809541	14.2359145783677	14.5346461918294	14.1046367475513	14.5249991632399	14.2359145783677	14.3742879130031	14.361611242215	14.2122770375628
ILMN_1754510	4.2413511764771	4.53357466783386	5.20933127954508	4.47913269019945	4.56547770304581	4.6243561436783	4.49541576887895	4.43839614194232	4.59931585546333	5.03835609204327	4.43941730226928	4.29979581138278	4.66078377099444	5.07877194285908	4.6519757514796	4.36460096281052	4.44085485909428	4.55577168271708	4.39530559080661	4.33508610697275	4.46978306854107
ILMN_1825249	4.48432664774293	4.46274487926172	4.34260518465061	4.39073806116106	4.54468396139312	4.33050115836432	4.6034896763378	4.51756715479951	4.68627816791785	4.44750175079958	4.29431007068893	4.54068763052818	4.82433129040588	5.63897975502965	4.67094548244335	4.54644294602348	4.53406900109628	5.31678291750132	4.47548695736905	4.43358556747726	4.57125560092697
ILMN_3202109	4.73102388846948	4.63716065833584	4.92170780654721	4.67292728382507	4.731983944299	4.76755263281035	4.8615859960506	4.75685863649887	4.95317409621366	4.9601441217803	4.79186042642761	4.93814290885422	5.1758818950563	5.00455175066619	5.22417772755677	5.09266317588849	5.08579461200955	4.54071799048304	4.55675715448035	4.72764949500052	5.11064301561198
ILMN_2139827	4.39804073028155	4.31325646697807	4.22242507657088	4.31286269354752	4.32499389138397	4.30196711486723	4.45197616485979	4.39082387999509	4.60617733027909	4.45710272960621	4.34024274895891	4.46065323538762	4.43139465040954	4.46210048075351	4.59621913430294	4.79405046003755	4.47627598106106	4.3556480849606	4.60748028370354	4.58662983088133	4.29002716255942
ILMN_1728570	4.65801767991976	4.52688037804545	4.54487681418541	4.33065422260081	4.26407127035261	4.38830105823705	4.2980571066025	4.52578751807435	4.49199952573178	4.37738601858356	4.26059690826696	4.42315014349343	4.67758135213701	4.7608013274828	4.50483467804559	4.68678764970806	4.41622091343305	4.58337713100963	4.34118758537795	4.58883315274893	4.37498186784512
ILMN_1758864	6.06162546930755	6.18046229432675	4.4553846479765	5.52754381026984	5.8861173231183	6.14694336094801	5.47686179324496	5.60632577431898	5.67368130898603	6.1992888705881	5.60871949234279	5.34012501861338	5.77475997372508	4.47478901188444	5.09153666954522	5.28274559398514	5.56170542914022	5.95341699676157	4.7495085629166	6.12740283985389	5.58608942962402
ILMN_1711894	5.93258152806341	7.08799173885919	5.80555979129571	5.44425854509548	5.58697779218494	6.01991767527228	6.33851805144465	5.74268289745825	5.31356188837905	6.22482127207362	6.54338021350101	6.75742312239675	5.80133809652016	6.1147644781633	5.66893491796835	4.8604322509404	5.80399522417811	5.06514572735496	7.48959838712658	6.37077818026832	5.51846465570148
ILMN_1663092	8.7300171838081	9.72971593864763	8.36286289970637	8.49364700652402	9.65459728351712	9.6974310540974	8.96251779378744	7.75171475589467	9.33236807340999	9.1134536067652	8.45020228070432	9.43890593300429	8.26261075529304	8.04035327444915	9.24941836185902	8.52043655593846	9.195136495635	10.1978948695284	10.8586689848641	9.89283818324979	8.6620958388048
ILMN_1849238	4.33583169366091	4.29957726743807	4.46872992303597	4.36334481457718	4.40743981301049	4.68008594503719	4.26671534565353	4.5969099915344	4.29924219729457	4.32412562707662	4.37363106238359	4.40376197361649	4.68433509090377	4.45181758984135	4.33947980619471	4.25638841747016	4.28054714059807	4.40379365794308	4.55881368713871	4.42239321738791	5.08856776470418
ILMN_2367010	4.4699821143241	4.5801425088411	4.954813152775	4.67455130130211	4.39730890101492	4.41342409114159	4.42405731250135	4.71100034289267	4.43693416999437	4.25539619808496	4.47722161192119	4.71587414834316	4.53090644685023	5.00152278992603	4.39457498376425	4.53759214575721	4.34965407618326	4.47917412046706	4.39190917639889	4.56053823430621	4.75642162979319
