# Supplementary material for: Capture Hi-C identifies a novel causal gene, IL20RA, in the pan-autoimmune genetic susceptibility region 6q23
Source: Genome Biol. 2016 Nov 1;17:212. doi: 10.1186/s13059-016-1078-x (PMC5088679; doi:10.1186/s13059-016-1078-x)
Supplement: Additional file 6: — Contains the cis-eQTLs with P value < 5 % for B-cells obtained from early undifferentiated arthritis patients. (TXT 985 kb) [file 13059_2016_1078_MOESM6_ESM.txt]

Probe_Id	ILMN_Gene	Probe_Chr	Snp	Snp_Chr	Snp_Pos	A1	A2	statistic	beta	pvalue
ILMN_1694077	TAAR6	6	rs1342237	6	136150544	T	C	-2.01322883265877	-0.100371979411542	0.0468614842552791
ILMN_1694077	TAAR6	6	rs59574616	6	136050022	T	C	-2.0570425476632	-0.233939606715331	0.0423662583839878
ILMN_1694077	TAAR6	6	rs117776824	6	136057963	A	G	-2.0570425476632	-0.233939606715331	0.0423662583839878
ILMN_1694077	TAAR6	6	rs112033634	6	136058359	T	C	-2.0570425476632	-0.233939606715331	0.0423662583839878
ILMN_1694077	TAAR6	6	rs6915074	6	136078033	G	A	-2.0570425476632	-0.233939606715331	0.0423662583839878
ILMN_1694077	TAAR6	6	rs9494370	6	136085358	A	G	-2.0570425476632	-0.233939606715331	0.0423662583839878
ILMN_1694077	TAAR6	6	rs145401485	6	136090433	T	G	-2.0570425476632	-0.233939606715331	0.0423662583839878
ILMN_1694077	TAAR6	6	rs146462814	6	136091580	G	C	-2.0570425476632	-0.233939606715331	0.0423662583839878
ILMN_1694077	TAAR6	6	rs141818250	6	136092400	T	C	-2.0570425476632	-0.233939606715331	0.0423662583839878
ILMN_1694077	TAAR6	6	rs77106851	6	136093620	G	C	-2.0570425476632	-0.233939606715331	0.0423662583839878
ILMN_1694077	TAAR6	6	rs6922152	6	136097996	C	T	-2.0570425476632	-0.233939606715331	0.0423662583839878
ILMN_1694077	TAAR6	6	rs78054462	6	136098239	A	G	-2.0570425476632	-0.233939606715331	0.0423662583839878
ILMN_1694077	TAAR6	6	rs12179245	6	136098999	G	A	-2.0570425476632	-0.233939606715331	0.0423662583839878
ILMN_1694077	TAAR6	6	rs9483878	6	136099014	A	G	-2.0570425476632	-0.233939606715331	0.0423662583839878
ILMN_1694077	TAAR6	6	rs7749250	6	136100170	G	A	-2.0570425476632	-0.233939606715331	0.0423662583839878
ILMN_1694077	TAAR6	6	rs9494385	6	136100346	G	A	-2.0570425476632	-0.233939606715331	0.0423662583839878
ILMN_1694077	TAAR6	6	rs76936690	6	136100939	C	T	-2.0570425476632	-0.233939606715331	0.0423662583839878
ILMN_1694077	TAAR6	6	rs7747903	6	136103338	G	T	-2.0570425476632	-0.233939606715331	0.0423662583839878
ILMN_1694077	TAAR6	6	rs9494386	6	136105269	C	T	-2.0570425476632	-0.233939606715331	0.0423662583839878
ILMN_1694077	TAAR6	6	rs116534061	6	136105576	T	C	-2.0570425476632	-0.233939606715331	0.0423662583839878
ILMN_1694077	TAAR6	6	rs114809592	6	136105922	A	G	-2.0570425476632	-0.233939606715331	0.0423662583839878
ILMN_1694077	TAAR6	6	rs75815310	6	136107381	T	C	-2.0570425476632	-0.233939606715331	0.0423662583839878
ILMN_1694077	TAAR6	6	rs115604519	6	136108357	G	A	-2.0570425476632	-0.233939606715331	0.0423662583839878
ILMN_1694077	TAAR6	6	rs76827339	6	136118722	G	A	-2.0570425476632	-0.233939606715331	0.0423662583839878
ILMN_1694077	TAAR6	6	rs3799386	6	136450147	T	C	-2.14951387187737	-0.0593298031021531	0.034081202946276
ILMN_1694077	TAAR6	6	rs7770469	6	136464760	A	G	-2.20131346523856	-0.0597242550479015	0.0300852304306074
ILMN_1694077	TAAR6	6	rs9399176	6	136303107	T	C	-2.46031561183357	-0.0555085497980997	0.0156502110207482
ILMN_1694077	TAAR6	6	rs9494473	6	136538031	G	A	2.51041955981002	0.11554595819374	0.0137131193350413
ILMN_1694077	TAAR6	6	rs75121461	6	136096812	T	G	-2.59780964326373	-0.292934716780098	0.0108431165899879
ILMN_1694077	TAAR6	6	rs111889000	6	136100194	A	G	-2.59780964326373	-0.292934716780098	0.0108431165899879
ILMN_1694077	TAAR6	6	rs80328332	6	136103093	T	C	-2.59780964326373	-0.292934716780098	0.0108431165899879
ILMN_1694077	TAAR6	6	rs7767594	6	136151199	A	G	-3.08147310327014	-0.18721616910985	0.00268100217035179
ILMN_1694077	TAAR6	6	rs7763143	6	136145041	T	C	-3.100420577477	-0.188183109336591	0.00252988074032553
ILMN_1694077	TAAR6	6	rs7745577	6	136145197	G	T	-3.100420577477	-0.188183109336591	0.00252988074032553
ILMN_1694077	TAAR6	6	rs9376154	6	136146508	G	A	-3.100420577477	-0.188183109336591	0.00252988074032553
ILMN_1694077	TAAR6	6	rs73775591	6	136142443	T	G	-3.70589706180043	-0.566503703505101	0.000350505621623889
ILMN_1694077	TAAR6	6	rs112081821	6	136142523	T	C	-3.7154851433347	-0.56769502378517	0.000339080867018915
ILMN_1694077	TAAR6	6	rs74853960	6	136145748	A	G	-3.7154851433347	-0.56769502378517	0.000339080867018915
ILMN_1694077	TAAR6	6	rs7750170	6	136147682	G	A	-3.7154851433347	-0.56769502378517	0.000339080867018915
ILMN_1694077	TAAR6	6	rs142209244	6	136148716	A	G	-3.7154851433347	-0.56769502378517	0.000339080867018915
ILMN_1694077	TAAR6	6	rs7776035	6	136148729	C	T	-3.7154851433347	-0.56769502378517	0.000339080867018915
ILMN_1694077	TAAR6	6	rs7739240	6	136152913	G	A	-3.7154851433347	-0.56769502378517	0.000339080867018915
ILMN_1694077	TAAR6	6	rs58164597	6	136162324	A	C	-3.7154851433347	-0.56769502378517	0.000339080867018915
ILMN_1694077	TAAR6	6	rs12204328	6	136162608	G	A	-3.7154851433347	-0.56769502378517	0.000339080867018915
ILMN_1694077	TAAR6	6	rs77376576	6	136162686	A	T	-3.7154851433347	-0.56769502378517	0.000339080867018915
ILMN_1694077	TAAR6	6	rs115953951	6	136169607	C	G	-3.73788916881214	-0.570758431290933	0.000313748632794831
ILMN_1694077	TAAR6	6	rs75788100	6	136169641	A	G	-3.73788916881214	-0.570758431290933	0.000313748632794831
ILMN_1806533	PDE7B	6	rs76682447	6	139805767	A	G	1.99469472864225	0.226471670313482	0.0488823430910394
ILMN_1806533	PDE7B	6	rs1342239	6	136125474	A	G	1.99486122396468	0.614867030818982	0.0488638637601664
ILMN_1806533	PDE7B	6	rs2224499	6	136127056	G	T	1.99486122396468	0.614867030818982	0.0488638637601664
ILMN_1806533	PDE7B	6	rs117967513	6	139189712	C	T	-2.00832644744457	-0.435372719533856	0.0473889464334381
ILMN_1806533	PDE7B	6	rs9495456	6	139692222	G	A	2.01236190962558	0.193237715091906	0.0469543923303745
ILMN_1806533	PDE7B	6	rs7755843	6	139784446	C	A	2.02537414487678	0.181552011235425	0.0455762992298627
ILMN_1806533	PDE7B	6	rs9403079	6	139785024	T	C	2.02537414487678	0.181552011235425	0.0455762992298627
ILMN_1806533	PDE7B	6	rs10457691	6	139785355	A	G	2.02537414487678	0.181552011235425	0.0455762992298627
ILMN_1806533	PDE7B	6	rs57988155	6	139140668	T	C	-2.0277765233516	-0.267208558594613	0.0453256906757718
ILMN_1806533	PDE7B	6	rs17067939	6	139147346	T	C	-2.0277765233516	-0.267208558594613	0.0453256906757718
ILMN_1806533	PDE7B	6	rs9389622	6	139149468	G	A	-2.0277765233516	-0.267208558594613	0.0453256906757718
ILMN_1806533	PDE7B	6	rs9403006	6	139150828	A	G	-2.0277765233516	-0.267208558594613	0.0453256906757718
ILMN_1806533	PDE7B	6	rs9376373	6	139151099	A	G	-2.0277765233516	-0.267208558594613	0.0453256906757718
ILMN_1806533	PDE7B	6	rs9403007	6	139151907	A	C	-2.0277765233516	-0.267208558594613	0.0453256906757718
ILMN_1806533	PDE7B	6	rs9403008	6	139152705	T	C	-2.0277765233516	-0.267208558594613	0.0453256906757718
ILMN_1806533	PDE7B	6	rs9389624	6	139153788	A	G	-2.0277765233516	-0.267208558594613	0.0453256906757718
ILMN_1806533	PDE7B	6	rs7767594	6	136151199	A	G	2.03308595982132	0.410679182826932	0.0447760082978188
ILMN_1806533	PDE7B	6	rs117774925	6	139689963	C	A	-2.0425551026937	-0.538126636752541	0.0438098413813209
ILMN_1806533	PDE7B	6	rs76638587	6	139691210	C	T	-2.0425551026937	-0.538126636752541	0.0438098413813209
ILMN_1806533	PDE7B	6	rs150772723	6	139691926	A	C	-2.0425551026937	-0.538126636752541	0.0438098413813209
ILMN_1806533	PDE7B	6	rs73560224	6	138022520	G	A	2.05608816452988	0.760924535171497	0.0424600835280716
ILMN_1806533	PDE7B	6	rs7752641	6	138926489	A	G	2.06119977074139	0.158456815842542	0.0419596376065821
ILMN_1806533	PDE7B	6	rs139782715	6	137141358	A	T	-2.06326447725584	-0.487029342249887	0.041758936863098
ILMN_1806533	PDE7B	6	rs12111383	6	137151298	A	G	-2.06326447725584	-0.487029342249887	0.041758936863098
ILMN_1806533	PDE7B	6	rs144428497	6	137152857	A	G	-2.06326447725584	-0.487029342249887	0.041758936863098
ILMN_1806533	PDE7B	6	rs12110737	6	137155724	G	A	-2.06326447725584	-0.487029342249887	0.041758936863098
ILMN_1806533	PDE7B	6	rs12110439	6	137155842	C	T	-2.06326447725584	-0.487029342249887	0.041758936863098
ILMN_1806533	PDE7B	6	rs11964674	6	137163899	C	G	-2.06326447725584	-0.487029342249887	0.041758936863098
ILMN_1806533	PDE7B	6	rs76641527	6	137165946	G	A	-2.06326447725584	-0.487029342249887	0.041758936863098
ILMN_1806533	PDE7B	6	rs28857544	6	137168164	C	T	-2.06326447725584	-0.487029342249887	0.041758936863098
ILMN_1806533	PDE7B	6	rs6918580	6	137169918	G	A	-2.06326447725584	-0.487029342249887	0.041758936863098
ILMN_1806533	PDE7B	6	rs150473984	6	137170606	T	C	-2.06326447725584	-0.487029342249887	0.041758936863098
ILMN_1806533	PDE7B	6	rs11963807	6	137175358	G	A	-2.06326447725584	-0.487029342249887	0.041758936863098
ILMN_1806533	PDE7B	6	rs114561955	6	137177603	G	A	-2.06326447725584	-0.487029342249887	0.041758936863098
ILMN_1806533	PDE7B	6	rs11962899	6	137179143	G	A	-2.06326447725584	-0.487029342249887	0.041758936863098
ILMN_1806533	PDE7B	6	rs11963487	6	137179609	G	A	-2.06326447725584	-0.487029342249887	0.041758936863098
ILMN_1806533	PDE7B	6	rs74319691	6	137180755	C	T	-2.06326447725584	-0.487029342249887	0.041758936863098
ILMN_1806533	PDE7B	6	rs78397744	6	137182043	T	C	-2.06326447725584	-0.487029342249887	0.041758936863098
ILMN_1806533	PDE7B	6	rs117806795	6	137182281	A	G	-2.06326447725584	-0.487029342249887	0.041758936863098
ILMN_1806533	PDE7B	6	rs188322879	6	137183219	G	T	-2.06326447725584	-0.487029342249887	0.041758936863098
ILMN_1806533	PDE7B	6	rs17065680	6	137184600	A	G	-2.06326447725584	-0.487029342249887	0.041758936863098
ILMN_1806533	PDE7B	6	rs10872462	6	137185835	T	A	-2.06326447725584	-0.487029342249887	0.041758936863098
ILMN_1806533	PDE7B	6	rs150139033	6	137186659	G	A	-2.06326447725584	-0.487029342249887	0.041758936863098
ILMN_1806533	PDE7B	6	rs116401778	6	137186932	G	A	-2.06326447725584	-0.487029342249887	0.041758936863098
ILMN_1806533	PDE7B	6	rs117668381	6	137187234	C	A	-2.06326447725584	-0.487029342249887	0.041758936863098
ILMN_1806533	PDE7B	6	rs17065684	6	137188410	G	T	-2.06326447725584	-0.487029342249887	0.041758936863098
ILMN_1806533	PDE7B	6	rs76619757	6	137188426	C	T	-2.06326447725584	-0.487029342249887	0.041758936863098
ILMN_1806533	PDE7B	6	rs114164794	6	137189580	C	T	-2.06326447725584	-0.487029342249887	0.041758936863098
ILMN_1806533	PDE7B	6	rs76130483	6	137191754	C	T	-2.06326447725584	-0.487029342249887	0.041758936863098
ILMN_1806533	PDE7B	6	rs17065686	6	137193436	G	A	-2.06326447725584	-0.487029342249887	0.041758936863098
ILMN_1806533	PDE7B	6	rs79047960	6	137194088	G	T	-2.06326447725584	-0.487029342249887	0.041758936863098
ILMN_1806533	PDE7B	6	rs78461268	6	137201020	C	A	-2.06326447725584	-0.487029342249887	0.041758936863098
ILMN_1806533	PDE7B	6	rs78046520	6	137202112	G	A	-2.06326447725584	-0.487029342249887	0.041758936863098
ILMN_1806533	PDE7B	6	rs58411600	6	137204558	G	T	-2.06326447725584	-0.487029342249887	0.041758936863098
ILMN_1806533	PDE7B	6	rs11962316	6	137206082	A	G	-2.06326447725584	-0.487029342249887	0.041758936863098
ILMN_1806533	PDE7B	6	rs62420992	6	137711600	T	C	2.06724832145182	0.314968842974067	0.0413740170048668
ILMN_1806533	PDE7B	6	rs12191658	6	137354662	A	G	2.07957791009841	0.337299618281316	0.0402020067699287
ILMN_1806533	PDE7B	6	rs736945	6	139755715	A	G	2.08135638877483	0.162081577910866	0.0400353325727038
ILMN_1806533	PDE7B	6	rs12529425	6	139758486	C	A	2.08135638877483	0.162081577910866	0.0400353325727038
ILMN_1806533	PDE7B	6	rs9403072	6	139759144	T	C	2.08135638877483	0.162081577910866	0.0400353325727038
ILMN_1806533	PDE7B	6	rs117233108	6	139772474	T	G	2.09659922658674	0.565809498465405	0.0386310717246759
ILMN_1806533	PDE7B	6	rs147129646	6	139779991	C	T	2.09659922658674	0.565809498465405	0.0386310717246759
ILMN_1806533	PDE7B	6	rs145152564	6	139805500	T	C	2.10173865714901	0.567532812564111	0.0381672765122913
ILMN_1806533	PDE7B	6	rs7739675	6	139781494	G	A	2.10338727456691	0.187595313475017	0.0380195231732346
ILMN_1806533	PDE7B	6	rs2498651	6	139420548	G	A	2.10381554174453	0.179484396027862	0.0379812216889423
ILMN_1806533	PDE7B	6	rs9403075	6	139761363	T	C	2.10636311539728	0.187371113821236	0.0377540709906043
ILMN_1806533	PDE7B	6	rs34697255	6	139762599	G	C	2.10636311539728	0.187371113821236	0.0377540709906043
ILMN_1806533	PDE7B	6	rs9403076	6	139765981	G	C	2.10636311539728	0.187371113821236	0.0377540709906043
ILMN_1806533	PDE7B	6	rs17068684	6	139770085	C	T	2.10636311539728	0.187371113821236	0.0377540709906043
ILMN_1806533	PDE7B	6	rs12176137	6	139775982	T	G	2.10636311539728	0.187371113821236	0.0377540709906043
ILMN_1806533	PDE7B	6	rs7739938	6	139781417	A	G	2.10636311539728	0.187371113821236	0.0377540709906043
ILMN_1806533	PDE7B	6	rs17796058	6	139141956	C	G	-2.1117481713519	-0.348117732955536	0.0372777799395111
ILMN_1806533	PDE7B	6	rs143415113	6	139771688	T	G	2.11624944983774	0.570917396552128	0.036883650305021
ILMN_1806533	PDE7B	6	rs79683342	6	137084662	G	A	-2.1250425887988	-0.500682677847488	0.0361241149808084
ILMN_1806533	PDE7B	6	rs17065618	6	137085268	C	G	-2.1250425887988	-0.500682677847488	0.0361241149808084
ILMN_1806533	PDE7B	6	rs76337436	6	137089535	A	G	-2.1250425887988	-0.500682677847488	0.0361241149808084
ILMN_1806533	PDE7B	6	rs77292186	6	137091834	A	G	-2.1250425887988	-0.500682677847488	0.0361241149808084
ILMN_1806533	PDE7B	6	rs139981270	6	137100209	A	G	-2.1250425887988	-0.500682677847488	0.0361241149808084
ILMN_1806533	PDE7B	6	rs80203311	6	137100735	C	T	-2.1250425887988	-0.500682677847488	0.0361241149808084
ILMN_1806533	PDE7B	6	rs79306952	6	137102075	G	T	-2.1250425887988	-0.500682677847488	0.0361241149808084
ILMN_1806533	PDE7B	6	rs77427283	6	137104047	A	T	-2.1250425887988	-0.500682677847488	0.0361241149808084
ILMN_1806533	PDE7B	6	rs75545514	6	137107588	T	C	-2.1250425887988	-0.500682677847488	0.0361241149808084
ILMN_1806533	PDE7B	6	rs75175279	6	137108443	A	G	-2.1250425887988	-0.500682677847488	0.0361241149808084
ILMN_1806533	PDE7B	6	rs78910109	6	137111373	A	G	-2.1250425887988	-0.500682677847488	0.0361241149808084
ILMN_1806533	PDE7B	6	rs17065625	6	137111427	A	G	-2.1250425887988	-0.500682677847488	0.0361241149808084
ILMN_1806533	PDE7B	6	rs75569492	6	137112251	C	T	-2.1250425887988	-0.500682677847488	0.0361241149808084
ILMN_1806533	PDE7B	6	rs114489274	6	137113248	C	G	-2.1250425887988	-0.500682677847488	0.0361241149808084
ILMN_1806533	PDE7B	6	rs146117294	6	137113479	A	C	-2.1250425887988	-0.500682677847488	0.0361241149808084
ILMN_1806533	PDE7B	6	rs112384344	6	137131490	C	A	-2.1250425887988	-0.500682677847488	0.0361241149808084
ILMN_1806533	PDE7B	6	rs146264524	6	137135615	T	C	-2.1250425887988	-0.500682677847488	0.0361241149808084
ILMN_1806533	PDE7B	6	rs79979534	6	137256869	T	G	-2.1250425887988	-0.500682677847488	0.0361241149808084
ILMN_1806533	PDE7B	6	rs77951569	6	138775056	T	A	2.12680146724236	0.647328075467458	0.0359738221031378
ILMN_1806533	PDE7B	6	rs56405831	6	139412873	T	C	2.12804995932345	0.214319111214048	0.0358674696147336
ILMN_1806533	PDE7B	6	rs62439977	6	139414497	T	G	2.12804995932345	0.214319111214048	0.0358674696147336
ILMN_1806533	PDE7B	6	rs9495342	6	139418576	C	T	2.12804995932345	0.214319111214048	0.0358674696147336
ILMN_1806533	PDE7B	6	rs151314385	6	139148831	A	G	-2.12928850255589	-0.428044046095179	0.0357622337638386
ILMN_1806533	PDE7B	6	rs7755197	6	137072753	C	T	-2.13678140937716	-0.503733732093537	0.0351312663193573
ILMN_1806533	PDE7B	6	rs75013382	6	137073483	G	C	-2.13678140937716	-0.503733732093537	0.0351312663193573
ILMN_1806533	PDE7B	6	rs142228203	6	137073748	T	C	-2.13678140937716	-0.503733732093537	0.0351312663193573
ILMN_1806533	PDE7B	6	rs117571243	6	138774359	A	G	2.16163965431444	0.657533729834199	0.0331066098998635
ILMN_1806533	PDE7B	6	rs75442203	6	138791872	C	G	2.16163965431444	0.657533729834199	0.0331066098998635
ILMN_1806533	PDE7B	6	rs149266062	6	138799144	C	T	2.16163965431444	0.657533729834199	0.0331066098998635
ILMN_1806533	PDE7B	6	rs185135065	6	139282324	C	A	2.2180394613267	1.15642168425076	0.0288853703250407
ILMN_1806533	PDE7B	6	rs7755085	6	137264700	T	C	2.22205009477686	0.386878765810057	0.0286039579851357
ILMN_1806533	PDE7B	6	rs17513809	6	139829917	A	G	2.22296747721703	0.202279172990259	0.028539926391528
ILMN_1806533	PDE7B	6	rs11154904	6	137366196	A	G	2.2246317367775	0.358732295718907	0.0284240841418897
ILMN_1806533	PDE7B	6	rs151274617	6	139446660	G	A	2.2332907785812	0.675875347791714	0.0278279781545825
ILMN_1806533	PDE7B	6	rs1342642	6	137323213	A	G	-2.25608031795218	-0.189391180478618	0.0263111233732183
ILMN_1806533	PDE7B	6	rs6924610	6	137140712	T	C	-2.30284162184649	-0.495453799707864	0.0234242460462629
ILMN_1806533	PDE7B	6	rs73777751	6	137143748	T	C	-2.30284162184649	-0.495453799707864	0.0234242460462629
ILMN_1806533	PDE7B	6	rs75544440	6	137092069	T	A	-2.37241977103531	-0.509438649701586	0.0196453051491509
ILMN_1806533	PDE7B	6	rs77190107	6	137093860	A	T	-2.37241977103531	-0.509438649701586	0.0196453051491509
ILMN_1806533	PDE7B	6	rs59122276	6	137099067	T	C	-2.37241977103531	-0.509438649701586	0.0196453051491509
ILMN_1806533	PDE7B	6	rs77173009	6	137100518	G	C	-2.37241977103531	-0.509438649701586	0.0196453051491509
ILMN_1806533	PDE7B	6	rs77296058	6	137102443	C	T	-2.37241977103531	-0.509438649701586	0.0196453051491509
ILMN_1806533	PDE7B	6	rs78341161	6	137103083	G	T	-2.37241977103531	-0.509438649701586	0.0196453051491509
ILMN_1806533	PDE7B	6	rs720065	6	137104236	C	G	-2.37241977103531	-0.509438649701586	0.0196453051491509
ILMN_1806533	PDE7B	6	rs9495339	6	139405312	A	G	2.37511170913591	0.200939495269931	0.0195106349486823
ILMN_1806533	PDE7B	6	rs9483976	6	137334347	T	C	-2.37732660834928	-0.199873027352328	0.0194004444703094
ILMN_1806533	PDE7B	6	rs1775296	6	137326804	T	G	-2.38189169627203	-0.201068995400505	0.0191750733166611
ILMN_1806533	PDE7B	6	rs9389681	6	139750110	T	C	2.40814224210721	0.191156876336366	0.0179236720047589
ILMN_1806533	PDE7B	6	rs12199070	6	139752584	A	C	2.40814224210721	0.191156876336366	0.0179236720047589
ILMN_1806533	PDE7B	6	rs9389682	6	139754183	G	A	2.40814224210721	0.191156876336366	0.0179236720047589
ILMN_1806533	PDE7B	6	rs117080536	6	139290302	T	C	-2.41250698077917	-0.535616551907859	0.0177227940316526
ILMN_1806533	PDE7B	6	rs1626680	6	137326103	G	A	-2.42972099178013	-0.203398878439114	0.0169499507908275
ILMN_1806533	PDE7B	6	rs78650229	6	139923936	A	G	-2.47185386028508	-0.578816899632293	0.0151836420623059
ILMN_1806533	PDE7B	6	rs12214826	6	137382915	T	G	2.49411656392006	0.439976639063944	0.0143184254817934
ILMN_1806533	PDE7B	6	rs1342237	6	136150544	T	C	2.49500949876647	0.398765459668083	0.0142846625440593
ILMN_1806533	PDE7B	6	rs12526095	6	137357409	G	A	2.57160918090319	0.396172430830063	0.0116407545782657
ILMN_1806533	PDE7B	6	rs9389458	6	137361105	A	G	2.57160918090319	0.396172430830063	0.0116407545782657
ILMN_1806533	PDE7B	6	rs9376243	6	137361292	T	G	2.57160918090319	0.396172430830063	0.0116407545782657
ILMN_1806533	PDE7B	6	rs12214209	6	137378863	C	T	2.57160918090319	0.396172430830063	0.0116407545782657
ILMN_1806533	PDE7B	6	rs12207105	6	137378880	T	C	2.57160918090319	0.396172430830063	0.0116407545782657
ILMN_1806533	PDE7B	6	rs79100253	6	137379258	G	A	2.57160918090319	0.396172430830063	0.0116407545782657
ILMN_1806533	PDE7B	6	rs9389459	6	137380251	A	T	2.57160918090319	0.396172430830063	0.0116407545782657
ILMN_1806533	PDE7B	6	rs3815477	6	139779242	G	A	-2.62594197773504	-0.342779533976967	0.0100418848552616
ILMN_1806533	PDE7B	6	rs9389684	6	139761884	T	C	-2.67181619134531	-0.348584108007516	0.00884957662030249
ILMN_1806533	PDE7B	6	rs113854936	6	139762866	A	C	-2.67181619134531	-0.348584108007516	0.00884957662030249
ILMN_1806533	PDE7B	6	rs4896458	6	139779486	T	G	-2.67181619134531	-0.348584108007516	0.00884957662030249
ILMN_1806533	PDE7B	6	rs11965564	6	139821293	C	T	2.74082744958688	0.464857350227021	0.00729654848884468
ILMN_1806533	PDE7B	6	rs61747081	6	138751629	C	G	2.74173311208269	0.820083355937461	0.00727793072744535
ILMN_1806533	PDE7B	6	rs3010303	6	139762569	T	C	-2.74321865072588	-0.190068913120272	0.0072474861283277
ILMN_1806533	PDE7B	6	rs2908497	6	139762655	A	C	-2.74321865072588	-0.190068913120272	0.0072474861283277
ILMN_1806533	PDE7B	6	rs2908498	6	139763531	A	G	-2.74321865072588	-0.190068913120272	0.0072474861283277
ILMN_1806533	PDE7B	6	rs116897965	6	138059230	T	A	2.82627383128487	1.43736678317312	0.00571912968019165
ILMN_1806533	PDE7B	6	rs144982176	6	138096976	A	G	2.82627383128487	1.43736678317312	0.00571912968019165
ILMN_1806533	PDE7B	6	rs75938857	6	138035792	T	G	2.82926142437195	1.43890423315455	0.00567010231456245
ILMN_1806533	PDE7B	6	rs117444695	6	138046690	G	A	2.82926142437195	1.43890423315455	0.00567010231456245
ILMN_1806533	PDE7B	6	rs28431217	6	139782933	A	C	-3.05991953533943	-0.271040246070013	0.00286307346802598
ILMN_1806533	PDE7B	6	rs4896456	6	139774005	T	C	-3.0698672895849	-0.2692090627504	0.00277766131399078
ILMN_1806533	PDE7B	6	rs6570337	6	139773605	G	C	-3.15378774626542	-0.276444015252525	0.00214570246021759
ILMN_1806533	PDE7B	6	rs4896455	6	139773988	G	T	-3.15378774626542	-0.276444015252525	0.00214570246021759
ILMN_1806533	PDE7B	6	rs4895557	6	139774015	T	A	-3.15378774626542	-0.276444015252525	0.00214570246021759
ILMN_1806533	PDE7B	6	rs4896457	6	139776028	C	T	-3.15378774626542	-0.276444015252525	0.00214570246021759
ILMN_1806533	PDE7B	6	rs2286936	6	139778882	G	A	-3.15378774626542	-0.276444015252525	0.00214570246021759
ILMN_1806533	PDE7B	6	rs4896459	6	139779667	C	T	-3.15378774626542	-0.276444015252525	0.00214570246021759
ILMN_1806533	PDE7B	6	rs6900717	6	139781227	T	C	-3.15378774626542	-0.276444015252525	0.00214570246021759
ILMN_1806533	PDE7B	6	rs4896460	6	139781815	T	C	-3.15378774626542	-0.276444015252525	0.00214570246021759
ILMN_1806533	PDE7B	6	rs35179728	6	138372625	A	G	3.19739115763836	0.414945578682456	0.00187290313378844
ILMN_1806533	PDE7B	6	rs35744607	6	138374905	G	C	3.19739115763836	0.414945578682456	0.00187290313378844
ILMN_1698007	ACKR4	3	rs3010300	6	139785957	C	T	1.98937222002862	0.0629892645817822	0.0494762358714854
ILMN_1698007	ACKR4	3	rs6912539	6	137108757	A	G	1.99266758115269	0.0523966359935863	0.0491078146126979
ILMN_1698007	ACKR4	3	rs4142969	6	137969492	C	T	-2.01494828132113	-0.0611557363365188	0.0466776757394875
ILMN_1698007	ACKR4	3	rs9399223	6	137976047	T	C	-2.01494828132113	-0.0611557363365188	0.0466776757394875
ILMN_1698007	ACKR4	3	rs9494844	6	137983469	A	C	-2.01494828132113	-0.0611557363365188	0.0466776757394875
ILMN_1698007	ACKR4	3	rs9385803	6	137986983	A	G	-2.01494828132113	-0.0611557363365188	0.0466776757394875
ILMN_1698007	ACKR4	3	rs9402914	6	137996799	A	T	-2.01494828132113	-0.0611557363365188	0.0466776757394875
ILMN_1698007	ACKR4	3	rs9376294	6	138009859	G	A	-2.01494828132113	-0.0611557363365188	0.0466776757394875
ILMN_1698007	ACKR4	3	rs72976823	6	138019512	A	G	-2.01494828132113	-0.0611557363365188	0.0466776757394875
ILMN_1698007	ACKR4	3	rs7746803	6	138020166	G	T	-2.01494828132113	-0.0611557363365188	0.0466776757394875
ILMN_1698007	ACKR4	3	rs9494578	6	137153655	T	G	2.02142267435007	0.0547851778774272	0.045991083202923
ILMN_1698007	ACKR4	3	rs9494579	6	137153974	C	T	2.02142267435007	0.0547851778774272	0.045991083202923
ILMN_1698007	ACKR4	3	rs12526095	6	137357409	G	A	2.02504669566765	0.118428112105395	0.0456105493524771
ILMN_1698007	ACKR4	3	rs9389458	6	137361105	A	G	2.02504669566765	0.118428112105395	0.0456105493524771
ILMN_1698007	ACKR4	3	rs9376243	6	137361292	T	G	2.02504669566765	0.118428112105395	0.0456105493524771
ILMN_1698007	ACKR4	3	rs12214209	6	137378863	C	T	2.02504669566765	0.118428112105395	0.0456105493524771
ILMN_1698007	ACKR4	3	rs12207105	6	137378880	T	C	2.02504669566765	0.118428112105395	0.0456105493524771
ILMN_1698007	ACKR4	3	rs79100253	6	137379258	G	A	2.02504669566765	0.118428112105395	0.0456105493524771
ILMN_1698007	ACKR4	3	rs9389459	6	137380251	A	T	2.02504669566765	0.118428112105395	0.0456105493524771
ILMN_1698007	ACKR4	3	rs73572718	6	139070979	C	G	-2.025195131231	-0.201562798587907	0.0455950207471076
ILMN_1698007	ACKR4	3	rs9495234	6	139072086	T	C	-2.025195131231	-0.201562798587907	0.0455950207471076
ILMN_1698007	ACKR4	3	rs113177683	6	139072731	A	G	-2.025195131231	-0.201562798587907	0.0455950207471076
ILMN_1698007	ACKR4	3	rs59687347	6	139073276	T	C	-2.025195131231	-0.201562798587907	0.0455950207471076
ILMN_1698007	ACKR4	3	rs73572730	6	139078372	C	T	-2.03526803340248	-0.202560565014024	0.0445517607134009
ILMN_1698007	ACKR4	3	rs9495237	6	139080136	C	T	-2.03717890372224	-0.202607005671976	0.0443561751020061
ILMN_1698007	ACKR4	3	rs9495239	6	139084856	T	C	-2.03717890372224	-0.202607005671976	0.0443561751020061
ILMN_1698007	ACKR4	3	rs6912710	6	139086251	C	G	-2.03717890372224	-0.202607005671976	0.0443561751020061
ILMN_1698007	ACKR4	3	rs73572746	6	139087249	G	A	-2.03717890372224	-0.202607005671976	0.0443561751020061
ILMN_1698007	ACKR4	3	rs6930060	6	139088736	A	G	-2.03717890372224	-0.202607005671976	0.0443561751020061
ILMN_1698007	ACKR4	3	rs73572752	6	139089911	A	G	-2.03717890372224	-0.202607005671976	0.0443561751020061
ILMN_1698007	ACKR4	3	rs2273510	6	139097232	T	C	-2.03717890372224	-0.202607005671976	0.0443561751020061
ILMN_1698007	ACKR4	3	rs78731155	6	139110996	G	A	-2.03717890372224	-0.202607005671976	0.0443561751020061
ILMN_1698007	ACKR4	3	rs2005735	6	139786299	C	G	2.0454363074686	0.0648704620283899	0.0435194330641857
ILMN_1698007	ACKR4	3	rs73568941	6	138674499	T	C	2.06188069667399	0.120053892315642	0.0418933564644675
ILMN_1698007	ACKR4	3	rs4896346	6	138675494	T	G	2.06188069667399	0.120053892315642	0.0418933564644675
ILMN_1698007	ACKR4	3	rs6942221	6	138677059	A	G	2.06188069667399	0.120053892315642	0.0418933564644675
ILMN_1698007	ACKR4	3	rs7748451	6	138678996	C	A	2.06188069667399	0.120053892315642	0.0418933564644675
ILMN_1698007	ACKR4	3	rs7748815	6	138679252	G	A	2.06188069667399	0.120053892315642	0.0418933564644675
ILMN_1698007	ACKR4	3	rs7742214	6	138022804	A	C	-2.06350952550602	-0.0631835987400026	0.0417351717071648
ILMN_1698007	ACKR4	3	rs9399282	6	139814614	G	C	-2.08322564131569	-0.0580198228358511	0.0398607932556699
ILMN_1698007	ACKR4	3	rs2498675	6	139458310	G	T	2.0890425384188	0.0816701374463054	0.0393218356580784
ILMN_1698007	ACKR4	3	rs2498681	6	139477021	C	T	2.0890425384188	0.0816701374463054	0.0393218356580784
ILMN_1698007	ACKR4	3	rs34262416	6	139478223	A	G	2.0890425384188	0.0816701374463054	0.0393218356580784
ILMN_1698007	ACKR4	3	rs13215473	6	139478976	C	T	2.0890425384188	0.0816701374463054	0.0393218356580784
ILMN_1698007	ACKR4	3	rs13195460	6	139496782	G	T	2.0890425384188	0.0816701374463054	0.0393218356580784
ILMN_1698007	ACKR4	3	rs7775535	6	137842399	T	C	-2.10485164672683	-0.0610443079193084	0.0378886968789762
ILMN_1698007	ACKR4	3	rs17304375	6	139435878	C	A	2.13607953433206	0.0848051008723467	0.0351899578326483
ILMN_1698007	ACKR4	3	rs797556	6	136587019	C	G	-2.14476075956541	-0.0866595376842638	0.034469968246704
ILMN_1698007	ACKR4	3	rs797557	6	136587178	A	G	-2.14476075956541	-0.0866595376842638	0.034469968246704
ILMN_1698007	ACKR4	3	rs797560	6	136607004	A	G	-2.14476075956541	-0.0866595376842638	0.034469968246704
ILMN_1698007	ACKR4	3	rs797561	6	136607455	A	T	-2.14476075956541	-0.0866595376842638	0.034469968246704
ILMN_1698007	ACKR4	3	rs797562	6	136608400	G	A	-2.14476075956541	-0.0866595376842638	0.034469968246704
ILMN_1698007	ACKR4	3	rs703192	6	136609276	T	C	-2.14476075956541	-0.0866595376842638	0.034469968246704
ILMN_1698007	ACKR4	3	rs703193	6	136609350	T	C	-2.14476075956541	-0.0866595376842638	0.034469968246704
ILMN_1698007	ACKR4	3	rs797563	6	136612727	G	A	-2.14476075956541	-0.0866595376842638	0.034469968246704
ILMN_1698007	ACKR4	3	rs797565	6	136614850	A	T	-2.14476075956541	-0.0866595376842638	0.034469968246704
ILMN_1698007	ACKR4	3	rs797566	6	136615512	G	A	-2.14476075956541	-0.0866595376842638	0.034469968246704
ILMN_1698007	ACKR4	3	rs797568	6	136619687	A	T	-2.14476075956541	-0.0866595376842638	0.034469968246704
ILMN_1698007	ACKR4	3	rs797558	6	136593735	G	C	-2.14654783234923	-0.087766382018867	0.0343233514222454
ILMN_1698007	ACKR4	3	rs34398980	6	137339461	G	A	-2.16585465923868	-0.247838604960364	0.0327735544653224
ILMN_1698007	ACKR4	3	rs35813891	6	137339651	A	G	-2.16585465923868	-0.247838604960364	0.0327735544653224
ILMN_1698007	ACKR4	3	rs12110902	6	137341375	A	G	-2.16585465923868	-0.247838604960364	0.0327735544653224
ILMN_1698007	ACKR4	3	rs6910799	6	137347616	C	T	-2.16585465923868	-0.247838604960364	0.0327735544653224
ILMN_1698007	ACKR4	3	rs6916296	6	139853645	G	C	-2.16633209750928	-0.061026875592526	0.0327360132266806
ILMN_1698007	ACKR4	3	rs9494577	6	137149231	G	T	2.1684945154148	0.0574587655812681	0.032566448957706
ILMN_1698007	ACKR4	3	rs6934629	6	137820212	G	A	2.17093900788495	0.0626306944166455	0.0323756864179476
ILMN_1698007	ACKR4	3	rs6942009	6	139851285	A	G	-2.1738872918936	-0.0612297881446604	0.0321469031132603
ILMN_1698007	ACKR4	3	rs6570348	6	139852849	A	T	-2.1738872918936	-0.0612297881446604	0.0321469031132603
ILMN_1698007	ACKR4	3	rs2327761	6	137152507	C	T	2.17718715407713	0.0584213894025138	0.0318925076172108
ILMN_1698007	ACKR4	3	rs7750763	6	137204016	C	G	-2.18989809045704	-0.0628085213408451	0.0309288948694621
ILMN_1698007	ACKR4	3	rs3010306	6	139761364	G	T	-2.19026768563848	-0.0613265191819029	0.0309012598157529
ILMN_1698007	ACKR4	3	rs6904605	6	139865680	C	T	2.19146464055258	0.0626800630892589	0.0308119098167472
ILMN_1698007	ACKR4	3	rs1000738	6	137828235	A	G	-2.19250912647772	-0.0650878896145228	0.0307341254086228
ILMN_1698007	ACKR4	3	rs9399218	6	137831972	A	G	-2.19250912647772	-0.0650878896145228	0.0307341254086228
ILMN_1698007	ACKR4	3	rs2093167	6	137150494	G	A	2.20104030653496	0.0578658568894529	0.030105181553084
ILMN_1698007	ACKR4	3	rs7764028	6	137150543	T	C	2.20104030653496	0.0578658568894529	0.030105181553084
ILMN_1698007	ACKR4	3	rs2327762	6	137152621	T	C	2.21245045489453	0.0589306414705579	0.0292815669991997
ILMN_1698007	ACKR4	3	rs7741718	6	137153330	T	C	2.21245045489453	0.0589306414705579	0.0292815669991997
ILMN_1698007	ACKR4	3	rs6570104	6	137154620	G	A	2.21245045489453	0.0589306414705579	0.0292815669991997
ILMN_1698007	ACKR4	3	rs4896192	6	136317656	A	G	-2.23687650474158	-0.0658459555575121	0.0275843522015054
ILMN_1698007	ACKR4	3	rs6902695	6	136320490	A	T	-2.23687650474158	-0.0658459555575121	0.0275843522015054
ILMN_1698007	ACKR4	3	rs4075416	6	136306350	G	A	-2.24577595809213	-0.0651969503076737	0.0269877501325517
ILMN_1698007	ACKR4	3	rs12193299	6	138373516	A	T	-2.24877984941863	-0.129537775070168	0.0267889441992987
ILMN_1698007	ACKR4	3	rs12210282	6	138402825	C	T	-2.24877984941863	-0.129537775070168	0.0267889441992987
ILMN_1698007	ACKR4	3	rs610604	6	138199417	G	T	2.24884168374563	0.0680867285542384	0.0267848653558687
ILMN_1698007	ACKR4	3	rs651645	6	138033233	C	A	2.25015087589474	0.0599053156294142	0.0266986334609796
ILMN_1698007	ACKR4	3	rs9495227	6	139056452	T	C	-2.26985105787912	-0.161792378798223	0.0254301444883633
ILMN_1698007	ACKR4	3	rs9495229	6	139056894	A	C	-2.26985105787912	-0.161792378798223	0.0254301444883633
ILMN_1698007	ACKR4	3	rs73570789	6	139058747	G	A	-2.26985105787912	-0.161792378798223	0.0254301444883633
ILMN_1698007	ACKR4	3	rs9484205	6	139059004	A	T	-2.26985105787912	-0.161792378798223	0.0254301444883633
ILMN_1698007	ACKR4	3	rs77277107	6	139063560	C	T	-2.26985105787912	-0.161792378798223	0.0254301444883633
ILMN_1698007	ACKR4	3	rs28393266	6	139068306	A	G	-2.26985105787912	-0.161792378798223	0.0254301444883633
ILMN_1698007	ACKR4	3	rs73572712	6	139068804	A	C	-2.26985105787912	-0.161792378798223	0.0254301444883633
ILMN_1698007	ACKR4	3	rs9495232	6	139069249	T	A	-2.26985105787912	-0.161792378798223	0.0254301444883633
ILMN_1698007	ACKR4	3	rs79418121	6	139070615	T	C	-2.26985105787912	-0.161792378798223	0.0254301444883633
ILMN_1698007	ACKR4	3	rs797553	6	136571465	A	G	-2.27636306685915	-0.0908639312696485	0.025022643153836
ILMN_1698007	ACKR4	3	rs797554	6	136572311	T	C	-2.27636306685915	-0.0908639312696485	0.025022643153836
ILMN_1698007	ACKR4	3	rs797555	6	136583879	T	A	-2.27636306685915	-0.0908639312696485	0.025022643153836
ILMN_1698007	ACKR4	3	rs13209699	6	139864959	A	G	2.28758223280794	0.0647354442063318	0.0243340372528572
ILMN_1698007	ACKR4	3	rs4612181	6	136316859	A	G	-2.30592578728422	-0.0700760026777791	0.02324404818695
ILMN_1698007	ACKR4	3	rs145975549	6	139437641	C	A	-2.31938511565868	-0.2239755066321	0.0224718910062822
ILMN_1698007	ACKR4	3	rs146478285	6	139327189	A	T	-2.32073417612024	-0.263285081399326	0.0223957585607262
ILMN_1698007	ACKR4	3	rs146774611	6	139357813	C	T	-2.32700141332856	-0.22468682164162	0.0220450537060172
ILMN_1698007	ACKR4	3	rs140723997	6	139402754	A	G	-2.32700141332856	-0.22468682164162	0.0220450537060172
ILMN_1698007	ACKR4	3	rs143585310	6	139163071	A	G	-2.32819496629463	-0.224827992217225	0.0219788169791288
ILMN_1698007	ACKR4	3	rs56921989	6	139865504	A	G	2.3286716761068	0.0660939811552507	0.0219524109407351
ILMN_1698007	ACKR4	3	rs501907	6	138034643	A	G	2.33065423543102	0.0621420979561408	0.0218428929197363
ILMN_1698007	ACKR4	3	rs4075417	6	136305988	G	A	-2.34423146545322	-0.0685054506081836	0.0211057669509834
ILMN_1698007	ACKR4	3	rs13209729	6	139865139	T	C	2.35208488459134	0.0665435878263276	0.0206895160459079
ILMN_1698007	ACKR4	3	rs1188852	6	139192374	G	A	2.38590878585976	0.0704608357926289	0.0189786813517675
ILMN_1698007	ACKR4	3	rs622091	6	138207042	C	T	2.39741071086056	0.0698131916483382	0.0184262050500889
ILMN_1698007	ACKR4	3	rs1082428	6	138207729	C	G	2.39741071086056	0.0698131916483382	0.0184262050500889
ILMN_1698007	ACKR4	3	rs1082425	6	138210537	C	T	2.39741071086056	0.0698131916483382	0.0184262050500889
ILMN_1698007	ACKR4	3	rs674451	6	138216788	C	T	2.39741071086056	0.0698131916483382	0.0184262050500889
ILMN_1698007	ACKR4	3	rs6913354	6	139862246	T	C	-2.42841914448587	-0.0667515349070914	0.0170073312063959
ILMN_1698007	ACKR4	3	rs6570353	6	139863097	C	A	-2.42841914448587	-0.0667515349070914	0.0170073312063959
ILMN_1698007	ACKR4	3	rs629953	6	138195041	A	G	2.43127047538567	0.0689955322684937	0.0168818804446314
ILMN_1698007	ACKR4	3	rs603904	6	138209785	G	A	2.43489449865113	0.0669055299734228	0.0167236240156522
ILMN_1698007	ACKR4	3	rs601035	6	138212720	A	G	2.43489449865113	0.0669055299734228	0.0167236240156522
ILMN_1698007	ACKR4	3	rs593622	6	138215354	C	T	2.43489449865113	0.0669055299734228	0.0167236240156522
ILMN_1698007	ACKR4	3	rs592810	6	138215516	C	T	2.43489449865113	0.0669055299734228	0.0167236240156522
ILMN_1698007	ACKR4	3	rs644340	6	138215574	G	A	2.43489449865113	0.0669055299734228	0.0167236240156522
ILMN_1698007	ACKR4	3	rs3010303	6	139762569	T	C	-2.44522353449712	-0.0640052463126479	0.0162798013659687
ILMN_1698007	ACKR4	3	rs2908497	6	139762655	A	C	-2.44522353449712	-0.0640052463126479	0.0162798013659687
ILMN_1698007	ACKR4	3	rs2908498	6	139763531	A	G	-2.44522353449712	-0.0640052463126479	0.0162798013659687
ILMN_1698007	ACKR4	3	rs9321634	6	138222510	G	T	2.45609237489368	0.0686397835681904	0.0158241610921896
ILMN_1698007	ACKR4	3	rs6570193	6	138231107	G	A	2.45609237489368	0.0686397835681904	0.0158241610921896
ILMN_1698007	ACKR4	3	rs4896303	6	138234085	C	G	2.45702880465571	0.0690304156067735	0.0157854423651573
ILMN_1698007	ACKR4	3	rs73564241	6	138172683	G	T	-2.47137310756667	-0.200730903076975	0.0152028310255377
ILMN_1698007	ACKR4	3	rs2027276	6	138174328	C	A	-2.47137310756667	-0.200730903076975	0.0152028310255377
ILMN_1698007	ACKR4	3	rs6914639	6	138177963	A	G	-2.47137310756667	-0.200730903076975	0.0152028310255377
ILMN_1698007	ACKR4	3	rs113228372	6	138178475	G	A	-2.47137310756667	-0.200730903076975	0.0152028310255377
ILMN_1698007	ACKR4	3	rs73564258	6	138181604	A	G	-2.47137310756667	-0.200730903076975	0.0152028310255377
ILMN_1698007	ACKR4	3	rs7773054	6	138181875	G	A	-2.47137310756667	-0.200730903076975	0.0152028310255377
ILMN_1698007	ACKR4	3	rs62420841	6	137505722	C	T	-2.47988684171826	-0.218099814113245	0.0148661990704159
ILMN_1698007	ACKR4	3	rs142115391	6	139154589	A	G	-2.49588790351126	-0.217200928169389	0.0142515186126377
ILMN_1698007	ACKR4	3	rs2473517	6	139428758	C	T	-2.50910186429613	-0.0767521467351855	0.013761176932808
ILMN_1698007	ACKR4	3	rs4896301	6	138227102	A	G	2.52674817027618	0.0708269635143923	0.0131299672895524
ILMN_1698007	ACKR4	3	rs1561121	6	138229819	A	C	2.52674817027618	0.0708269635143923	0.0131299672895524
ILMN_1698007	ACKR4	3	rs6903624	6	138232479	A	T	2.52674817027618	0.0708269635143923	0.0131299672895524
ILMN_1698007	ACKR4	3	rs2698744	6	139185697	T	C	2.5517458668237	0.0760864526083708	0.0122802877685342
ILMN_1698007	ACKR4	3	rs3010304	6	139762442	C	T	-2.55599555176842	-0.0893488454050733	0.0121408624834674
ILMN_1698007	ACKR4	3	rs73564262	6	138183567	A	T	-2.56915612484563	-0.195109577591589	0.011718076966468
ILMN_1698007	ACKR4	3	rs957193	6	138184470	G	A	-2.56915612484563	-0.195109577591589	0.011718076966468
ILMN_1698007	ACKR4	3	rs5029931	6	138190816	G	C	-2.56915612484563	-0.195109577591589	0.011718076966468
ILMN_1698007	ACKR4	3	rs5029933	6	138192062	G	A	-2.56915612484563	-0.195109577591589	0.011718076966468
ILMN_1698007	ACKR4	3	rs5029936	6	138194937	A	G	-2.56915612484563	-0.195109577591589	0.011718076966468
ILMN_1698007	ACKR4	3	rs5029938	6	138195633	T	C	-2.56915612484563	-0.195109577591589	0.011718076966468
ILMN_1698007	ACKR4	3	rs5029948	6	138197329	T	C	-2.56915612484563	-0.195109577591589	0.011718076966468
ILMN_1698007	ACKR4	3	rs6901061	6	138214246	C	T	-2.56915612484563	-0.195109577591589	0.011718076966468
ILMN_1698007	ACKR4	3	rs73566259	6	138216293	G	A	-2.56915612484563	-0.195109577591589	0.011718076966468
ILMN_1698007	ACKR4	3	rs585925	6	138004710	C	T	2.7381898569929	0.242888250493284	0.00735101713516972
ILMN_1698007	ACKR4	3	rs1759676	6	137965534	C	T	2.74612168846748	0.243377648633739	0.00718832610005483
ILMN_1698007	ACKR4	3	rs533947	6	137965860	G	A	2.74612168846748	0.243377648633739	0.00718832610005483
ILMN_1698007	ACKR4	3	rs684474	6	137972038	C	T	2.74612168846748	0.243377648633739	0.00718832610005483
ILMN_1698007	ACKR4	3	rs517357	6	137972810	C	G	2.74612168846748	0.243377648633739	0.00718832610005483
ILMN_1698007	ACKR4	3	rs624616	6	137976591	G	A	2.74612168846748	0.243377648633739	0.00718832610005483
ILMN_1698007	ACKR4	3	rs625786	6	137982866	T	C	2.74612168846748	0.243377648633739	0.00718832610005483
ILMN_1698007	ACKR4	3	rs555491	6	137986606	T	A	2.74612168846748	0.243377648633739	0.00718832610005483
ILMN_1698007	ACKR4	3	rs630173	6	137988454	A	C	2.74612168846748	0.243377648633739	0.00718832610005483
ILMN_1698007	ACKR4	3	rs607417	6	138005107	G	C	2.74612168846748	0.243377648633739	0.00718832610005483
ILMN_1698007	ACKR4	3	rs576612	6	138007960	C	T	2.74612168846748	0.243377648633739	0.00718832610005483
ILMN_1698007	ACKR4	3	rs630483	6	138010041	T	G	2.74612168846748	0.243377648633739	0.00718832610005483
ILMN_1698007	ACKR4	3	rs589035	6	138017109	C	A	2.74612168846748	0.243377648633739	0.00718832610005483
ILMN_1698007	ACKR4	3	rs549786	6	138017299	G	T	2.74612168846748	0.243377648633739	0.00718832610005483
ILMN_1698007	ACKR4	3	rs117967513	6	139189712	C	T	-2.76822041568883	-0.22109231196112	0.00675221509169788
ILMN_1698007	ACKR4	3	rs616885	6	137960354	T	G	2.84482248551621	0.229018712894392	0.00542090860966924
ILMN_1698007	ACKR4	3	rs563511	6	137960630	C	T	2.84482248551621	0.229018712894392	0.00542090860966924
ILMN_1698007	ACKR4	3	rs634040	6	137960787	T	C	2.84482248551621	0.229018712894392	0.00542090860966924
ILMN_1698007	ACKR4	3	rs584616	6	137962946	A	C	2.84482248551621	0.229018712894392	0.00542090860966924
ILMN_1698007	ACKR4	3	rs9494841	6	137964930	T	A	2.84482248551621	0.229018712894392	0.00542090860966924
ILMN_1698007	ACKR4	3	rs583504	6	137967742	G	C	2.84482248551621	0.229018712894392	0.00542090860966924
ILMN_1698007	ACKR4	3	rs679251	6	137968152	T	C	2.84482248551621	0.229018712894392	0.00542090860966924
ILMN_1698007	ACKR4	3	rs694586	6	137970014	G	A	2.84482248551621	0.229018712894392	0.00542090860966924
ILMN_1698007	ACKR4	3	rs548301	6	137973846	C	G	2.84482248551621	0.229018712894392	0.00542090860966924
ILMN_1698007	ACKR4	3	rs625124	6	137994669	A	G	2.84482248551621	0.229018712894392	0.00542090860966924
ILMN_1698007	ACKR4	3	rs521822	6	137998174	G	A	2.84482248551621	0.229018712894392	0.00542090860966924
ILMN_1698007	ACKR4	3	rs587516	6	137998890	G	A	2.84482248551621	0.229018712894392	0.00542090860966924
ILMN_1698007	ACKR4	3	rs34722752	6	137316259	T	C	-2.8555030060886	-0.396974370646698	0.00525572575499556
ILMN_1698007	ACKR4	3	rs71560620	6	137333481	A	G	-2.8555030060886	-0.396974370646698	0.00525572575499556
ILMN_1698007	ACKR4	3	rs606167	6	137974348	A	G	2.88293312142539	0.232009820384085	0.00485243050371263
ILMN_1698007	ACKR4	3	rs58623381	6	137690520	A	T	2.93079989420968	0.0842412444467084	0.00421609948506837
ILMN_1698007	ACKR4	3	rs36075184	6	137690979	A	G	2.93079989420968	0.0842412444467084	0.00421609948506837
ILMN_1698007	ACKR4	3	rs56794441	6	137691411	G	C	2.93079989420968	0.0842412444467084	0.00421609948506837
ILMN_1698007	ACKR4	3	rs1591208	6	137692864	T	C	2.93079989420968	0.0842412444467084	0.00421609948506837
ILMN_1698007	ACKR4	3	rs1112557	6	137693837	A	G	2.93079989420968	0.0842412444467084	0.00421609948506837
ILMN_1698007	ACKR4	3	rs12662095	6	137695321	A	G	2.93079989420968	0.0842412444467084	0.00421609948506837
ILMN_1698007	ACKR4	3	rs12663604	6	137695358	C	T	2.93079989420968	0.0842412444467084	0.00421609948506837
ILMN_1698007	ACKR4	3	rs9373189	6	137693095	C	G	3.04527453236946	0.0879316681427527	0.00299325521163211
ILMN_1698007	ACKR4	3	rs642627	6	138206783	A	G	3.27869189265396	0.0979760312896112	0.00144861943928399
ILMN_1698007	ACKR4	3	rs612217	6	138212961	A	G	3.27869189265396	0.0979760312896112	0.00144861943928399
ILMN_1698007	ACKR4	3	rs583522	6	138189884	C	T	3.42998944777355	0.106623189360563	0.000887959772334116
ILMN_1698007	ACKR4	3	rs598493	6	138195402	T	C	3.42998944777355	0.106623189360563	0.000887959772334116
ILMN_1698007	ACKR4	3	rs643177	6	138195693	T	C	3.42998944777355	0.106623189360563	0.000887959772334116
ILMN_1698007	ACKR4	3	rs582757	6	138197824	C	T	3.42998944777355	0.106623189360563	0.000887959772334116
ILMN_1698007	ACKR4	3	rs4895498	6	138236977	C	T	3.47214345845448	0.10631653103841	0.000772755299765292
ILMN_1698007	ACKR4	3	rs6933987	6	138239434	T	C	3.47214345845448	0.10631653103841	0.000772755299765292
ILMN_1698007	ACKR4	3	rs112349808	6	138221817	A	G	-3.86405207473749	-0.329120052946753	0.000201503202293847
ILMN_1698007	ACKR4	3	rs6934778	6	138226681	T	A	-3.86405207473749	-0.329120052946753	0.000201503202293847
ILMN_1698007	ACKR4	3	rs113149709	6	138140516	G	A	-3.90020763260639	-0.423452377235435	0.000177186089193367
ILMN_1698007	ACKR4	3	rs73562287	6	138140621	G	A	-3.90020763260639	-0.423452377235435	0.000177186089193367
ILMN_1698007	ACKR4	3	rs3844527	6	138141659	T	C	-3.90020763260639	-0.423452377235435	0.000177186089193367
ILMN_1698007	ACKR4	3	rs59468939	6	138142320	A	G	-3.90020763260639	-0.423452377235435	0.000177186089193367
ILMN_1698007	ACKR4	3	rs75489919	6	138142738	G	A	-3.90020763260639	-0.423452377235435	0.000177186089193367
ILMN_1698007	ACKR4	3	rs59123535	6	138143953	A	G	-3.90020763260639	-0.423452377235435	0.000177186089193367
ILMN_1698007	ACKR4	3	rs6923167	6	138144173	T	G	-3.90020763260639	-0.423452377235435	0.000177186089193367
ILMN_1698007	ACKR4	3	rs73564203	6	138149258	T	C	-3.90020763260639	-0.423452377235435	0.000177186089193367
ILMN_1698007	ACKR4	3	rs141769625	6	138209491	C	T	-3.90020763260639	-0.423452377235435	0.000177186089193367
ILMN_1698007	ACKR4	3	rs79254515	6	138223117	A	G	-3.90020763260639	-0.423452377235435	0.000177186089193367
ILMN_1671844	EYA4	6	rs276567	6	137422058	G	A	-2.02488208695292	-0.0667320537162018	0.0456277752058517
ILMN_1671844	EYA4	6	rs276570	6	137425007	G	A	-2.02488208695292	-0.0667320537162018	0.0456277752058517
ILMN_1671844	EYA4	6	rs12526230	6	137710766	A	G	-2.02901793415978	-0.0584725283446991	0.0451966534888208
ILMN_1671844	EYA4	6	rs12526306	6	137711071	A	G	-2.02901793415978	-0.0584725283446991	0.0451966534888208
ILMN_1671844	EYA4	6	rs67576077	6	137715866	A	G	-2.02901793415978	-0.0584725283446991	0.0451966534888208
ILMN_1671844	EYA4	6	rs6570152	6	137721077	A	G	-2.02901793415978	-0.0584725283446991	0.0451966534888208
ILMN_1671844	EYA4	6	rs9321600	6	137723110	C	T	-2.02901793415978	-0.0584725283446991	0.0451966534888208
ILMN_1671844	EYA4	6	rs13190829	6	137725519	G	C	-2.02901793415978	-0.0584725283446991	0.0451966534888208
ILMN_1671844	EYA4	6	rs1333619	6	137732135	A	G	-2.02901793415978	-0.0584725283446991	0.0451966534888208
ILMN_1671844	EYA4	6	rs34918706	6	137732712	T	C	-2.02901793415978	-0.0584725283446991	0.0451966534888208
ILMN_1671844	EYA4	6	rs12524976	6	137733557	A	G	-2.02901793415978	-0.0584725283446991	0.0451966534888208
ILMN_1671844	EYA4	6	rs9494706	6	137593061	C	T	-2.03465259447571	-0.065308483202007	0.0446149105819515
ILMN_1671844	EYA4	6	rs9389486	6	137593683	C	T	-2.03465259447571	-0.065308483202007	0.0446149105819515
ILMN_1671844	EYA4	6	rs6906644	6	137593756	T	G	-2.03465259447571	-0.065308483202007	0.0446149105819515
ILMN_1671844	EYA4	6	rs7749621	6	137594587	A	C	-2.03465259447571	-0.065308483202007	0.0446149105819515
ILMN_1671844	EYA4	6	rs12529818	6	137789391	G	C	-2.0696101306586	-0.0636339626745421	0.0411472623406455
ILMN_1671844	EYA4	6	rs35577913	6	137790692	A	C	-2.0696101306586	-0.0636339626745421	0.0411472623406455
ILMN_1671844	EYA4	6	rs71560633	6	137796462	T	G	-2.0696101306586	-0.0636339626745421	0.0411472623406455
ILMN_1671844	EYA4	6	rs34723541	6	137797889	C	T	-2.0696101306586	-0.0636339626745421	0.0411472623406455
ILMN_1671844	EYA4	6	rs12526160	6	137802340	A	T	-2.0696101306586	-0.0636339626745421	0.0411472623406455
ILMN_1671844	EYA4	6	rs1360667	6	137742591	A	G	-2.06989032696312	-0.063099701160574	0.0411204320782017
ILMN_1671844	EYA4	6	rs276565	6	137421500	T	A	-2.11838995165329	-0.0494417037667516	0.0366974968505465
ILMN_1671844	EYA4	6	rs276568	6	137422752	T	C	-2.11838995165329	-0.0494417037667516	0.0366974968505465
ILMN_1671844	EYA4	6	rs9402884	6	137617340	A	G	-2.13998649095801	-0.052607010056865	0.0348643312965722
ILMN_1671844	EYA4	6	rs9376270	6	137617942	G	A	-2.13998649095801	-0.052607010056865	0.0348643312965722
ILMN_1671844	EYA4	6	rs17256861	6	137587469	C	T	-2.14661870628471	-0.0849099482103005	0.0343175478846688
ILMN_1671844	EYA4	6	rs17690682	6	137737702	A	G	-2.16086964148636	-0.0652169174961575	0.033167770473207
ILMN_1671844	EYA4	6	rs111763429	6	137741851	T	C	-2.16086964148636	-0.0652169174961575	0.033167770473207
ILMN_1671844	EYA4	6	rs12527578	6	137749301	A	G	-2.16086964148636	-0.0652169174961575	0.033167770473207
ILMN_1671844	EYA4	6	rs17612952	6	137759854	A	G	-2.16086964148636	-0.0652169174961575	0.033167770473207
ILMN_1671844	EYA4	6	rs1333618	6	137772914	G	T	-2.16086964148636	-0.0652169174961575	0.033167770473207
ILMN_1671844	EYA4	6	rs35963022	6	137775891	C	T	-2.16086964148636	-0.0652169174961575	0.033167770473207
ILMN_1671844	EYA4	6	rs71560629	6	137779855	T	A	-2.16086964148636	-0.0652169174961575	0.033167770473207
ILMN_1671844	EYA4	6	rs71560630	6	137781211	G	C	-2.16256369926571	-0.0658200078183724	0.033033344279132
ILMN_1671844	EYA4	6	rs35534529	6	137781978	A	G	-2.16256369926571	-0.0658200078183724	0.033033344279132
ILMN_1671844	EYA4	6	rs957212	6	137784144	C	T	-2.16256369926571	-0.0658200078183724	0.033033344279132
ILMN_1671844	EYA4	6	rs12525464	6	137785534	A	T	-2.16256369926571	-0.0658200078183724	0.033033344279132
ILMN_1671844	EYA4	6	rs13205934	6	137786979	T	C	-2.16256369926571	-0.0658200078183724	0.033033344279132
ILMN_1671844	EYA4	6	rs71560631	6	137788633	T	A	-2.16256369926571	-0.0658200078183724	0.033033344279132
ILMN_1671844	EYA4	6	rs13219746	6	137790492	A	G	-2.16256369926571	-0.0658200078183724	0.033033344279132
ILMN_1671844	EYA4	6	rs17442826	6	137792748	G	C	-2.16256369926571	-0.0658200078183724	0.033033344279132
ILMN_1671844	EYA4	6	rs6570167	6	137793391	C	G	-2.16256369926571	-0.0658200078183724	0.033033344279132
ILMN_1671844	EYA4	6	rs7747902	6	137795509	A	G	-2.16256369926571	-0.0658200078183724	0.033033344279132
ILMN_1671844	EYA4	6	rs34679207	6	137799745	T	C	-2.16256369926571	-0.0658200078183724	0.033033344279132
ILMN_1671844	EYA4	6	rs34404293	6	137802877	A	G	-2.16256369926571	-0.0658200078183724	0.033033344279132
ILMN_1671844	EYA4	6	rs72987436	6	137807090	C	T	2.16718823624782	0.0704365176931747	0.0326687882012303
ILMN_1671844	EYA4	6	rs72981632	6	137043272	C	T	-2.18828607896108	-0.253154111212916	0.0310496788582119
ILMN_1671844	EYA4	6	rs55931080	6	137749755	C	A	2.19240111426575	0.0707891687766329	0.0307421612919139
ILMN_1671844	EYA4	6	rs72985495	6	137751477	C	T	2.19240111426575	0.0707891687766329	0.0307421612919139
ILMN_1671844	EYA4	6	rs12660669	6	137791968	A	G	2.21275540657572	0.0715824607788864	0.0292598275659926
ILMN_1671844	EYA4	6	rs60228986	6	137797403	G	C	2.21275540657572	0.0715824607788864	0.0292598275659926
ILMN_1671844	EYA4	6	rs55674813	6	137801385	A	T	2.21275540657572	0.0715824607788864	0.0292598275659926
ILMN_1671844	EYA4	6	rs1333224	6	137801943	A	G	2.21275540657572	0.0715824607788864	0.0292598275659926
ILMN_1671844	EYA4	6	rs72987433	6	137802664	A	C	2.21275540657572	0.0715824607788864	0.0292598275659926
ILMN_1671844	EYA4	6	rs12664293	6	137804099	G	A	2.21275540657572	0.0715824607788864	0.0292598275659926
ILMN_1671844	EYA4	6	rs72987434	6	137806395	C	A	2.21275540657572	0.0715824607788864	0.0292598275659926
ILMN_1671844	EYA4	6	rs72985501	6	137760776	G	A	2.21768482634612	0.0724839450119013	0.0289103699249563
ILMN_1671844	EYA4	6	rs56131525	6	137763080	G	A	2.21768482634612	0.0724839450119013	0.0289103699249563
ILMN_1671844	EYA4	6	rs56144730	6	137758369	T	C	2.21842438579761	0.0716687405711008	0.028858256892293
ILMN_1671844	EYA4	6	rs56141642	6	137759051	C	T	2.21842438579761	0.0716687405711008	0.028858256892293
ILMN_1671844	EYA4	6	rs72987411	6	137775204	C	T	2.21842438579761	0.0716687405711008	0.028858256892293
ILMN_1671844	EYA4	6	rs60280135	6	137784510	C	T	2.21842438579761	0.0716687405711008	0.028858256892293
ILMN_1671844	EYA4	6	rs72987418	6	137785234	T	G	2.21842438579761	0.0716687405711008	0.028858256892293
ILMN_1671844	EYA4	6	rs6570142	6	137584800	G	A	-2.25236829592933	-0.0600549647380148	0.0265531351264873
ILMN_1671844	EYA4	6	rs12175607	6	137585955	T	C	-2.25236829592933	-0.0600549647380148	0.0265531351264873
ILMN_1671844	EYA4	6	rs12176587	6	137586045	C	T	-2.25236829592933	-0.0600549647380148	0.0265531351264873
ILMN_1671844	EYA4	6	rs9484008	6	137588673	T	G	-2.25236829592933	-0.0600549647380148	0.0265531351264873
ILMN_1671844	EYA4	6	rs9494704	6	137589000	C	T	-2.25236829592933	-0.0600549647380148	0.0265531351264873
ILMN_1671844	EYA4	6	rs6570143	6	137589217	G	A	-2.25236829592933	-0.0600549647380148	0.0265531351264873
ILMN_1671844	EYA4	6	rs139818974	6	137225843	T	C	-2.29842434261378	-0.188573013115927	0.0236844778843542
ILMN_1671844	EYA4	6	rs1360606	6	137801164	T	C	-2.39743237885298	-0.0705194107152255	0.0184251778960856
ILMN_1671844	EYA4	6	rs1033432	6	137745737	G	C	-2.74149420277155	-0.0721432567181533	0.00728283779345094
ILMN_1671844	EYA4	6	rs6570156	6	137746585	A	G	-2.74149420277155	-0.0721432567181533	0.00728283779345094
ILMN_1671844	EYA4	6	rs984319	6	137747349	T	C	-2.74149420277155	-0.0721432567181533	0.00728283779345094
ILMN_1671844	EYA4	6	rs13196638	6	137758414	G	T	-2.77742467977864	-0.0676581623043195	0.00657780367288887
ILMN_1671844	EYA4	6	rs13210362	6	137765213	T	C	-2.77742467977864	-0.0676581623043195	0.00657780367288887
ILMN_1671844	EYA4	6	rs6926241	6	137584600	G	A	-2.86394274653902	-0.10923346166434	0.00512847820002984
ILMN_1671844	EYA4	6	rs6570141	6	137584685	C	T	-2.86394274653902	-0.10923346166434	0.00512847820002984
ILMN_1671844	EYA4	6	rs12176588	6	137586058	C	T	-2.86394274653902	-0.10923346166434	0.00512847820002984
ILMN_1671844	EYA4	6	rs9484009	6	137588943	T	C	-2.86394274653902	-0.10923346166434	0.00512847820002984
ILMN_1671844	EYA4	6	rs12524810	6	137768385	A	G	2.96562954576796	0.0788985026476479	0.00380241023290531
ILMN_1671844	EYA4	6	rs9402896	6	137778904	G	A	2.96562954576796	0.0788985026476479	0.00380241023290531
ILMN_1671844	EYA4	6	rs7748038	6	137782655	T	A	2.96562954576796	0.0788985026476479	0.00380241023290531
ILMN_1671844	EYA4	6	rs11757939	6	137786769	T	C	2.96562954576796	0.0788985026476479	0.00380241023290531
ILMN_1671844	EYA4	6	rs9389485	6	137573875	G	A	-3.09627184347409	-0.119599934406516	0.00256227743156939
ILMN_1671844	EYA4	6	rs6914767	6	137575647	T	C	-3.09627184347409	-0.119599934406516	0.00256227743156939
ILMN_1671844	EYA4	6	rs9494645	6	137408540	G	A	-3.28308608101442	-0.252104439738897	0.00142847014260974
ILMN_1671844	EYA4	6	rs9494646	6	137411387	A	C	-3.28308608101442	-0.252104439738897	0.00142847014260974
ILMN_1671844	EYA4	6	rs9494648	6	137412908	C	T	-3.28308608101442	-0.252104439738897	0.00142847014260974
ILMN_1671844	EYA4	6	rs36110355	6	137351488	A	G	-3.33536453338699	-0.27097892744087	0.00120804172860864
ILMN_1671844	EYA4	6	rs9494632	6	137362117	G	C	-3.3436819584771	-0.271286509018863	0.0011760630693675
ILMN_1671844	EYA4	6	rs114241797	6	137362899	T	C	-3.3436819584771	-0.271286509018863	0.0011760630693675
ILMN_1671844	EYA4	6	rs75166989	6	137366777	G	A	-3.3436819584771	-0.271286509018863	0.0011760630693675
ILMN_1671844	EYA4	6	rs1333623	6	137747699	G	A	-3.51564417436948	-0.0818158592507705	0.000668735938708784
ILMN_1671844	EYA4	6	rs9494763	6	137748632	T	C	-3.51564417436948	-0.0818158592507705	0.000668735938708784
ILMN_1671844	EYA4	6	rs6929588	6	137748849	G	A	-3.51564417436948	-0.0818158592507705	0.000668735938708784
ILMN_1671844	EYA4	6	rs6936167	6	137749832	A	G	-3.51564417436948	-0.0818158592507705	0.000668735938708784
ILMN_1671844	EYA4	6	rs6936021	6	137749881	G	C	-3.51564417436948	-0.0818158592507705	0.000668735938708784
ILMN_1671844	EYA4	6	rs6570157	6	137749888	A	G	-3.51564417436948	-0.0818158592507705	0.000668735938708784
ILMN_1671844	EYA4	6	rs6916099	6	137750162	A	T	-3.51564417436948	-0.0818158592507705	0.000668735938708784
ILMN_1671844	EYA4	6	rs1022500	6	137750413	C	T	-3.51564417436948	-0.0818158592507705	0.000668735938708784
ILMN_1671844	EYA4	6	rs1022398	6	137750543	T	A	-3.51564417436948	-0.0818158592507705	0.000668735938708784
ILMN_1671844	EYA4	6	rs1022399	6	137750715	G	C	-3.51564417436948	-0.0818158592507705	0.000668735938708784
ILMN_1671844	EYA4	6	rs7776433	6	137751083	T	A	-3.51564417436948	-0.0818158592507705	0.000668735938708784
ILMN_1671844	EYA4	6	rs1333622	6	137751228	A	G	-3.51564417436948	-0.0818158592507705	0.000668735938708784
ILMN_1671844	EYA4	6	rs1333621	6	137751366	G	T	-3.51564417436948	-0.0818158592507705	0.000668735938708784
ILMN_1671844	EYA4	6	rs6936352	6	137749937	C	G	-3.52198116015962	-0.0820113213471011	0.000654734593224014
ILMN_1671844	EYA4	6	rs1360605	6	137800894	G	C	-3.56165107663358	-0.196859837424397	0.000573183000866098
ILMN_1853711	SGK1	6	rs9402774	6	136218110	T	C	-1.98756994992132	-0.0561893725346929	0.0496787237929945
ILMN_1853711	SGK1	6	rs12174430	6	138284914	A	G	2.0066149860262	0.0593827631988038	0.0475742776734651
ILMN_1853711	SGK1	6	rs12176096	6	138284972	C	A	2.0066149860262	0.0593827631988038	0.0475742776734651
ILMN_1853711	SGK1	6	rs7757185	6	136869238	A	C	2.02188122257304	0.0712810886481465	0.0459427846017476
ILMN_1853711	SGK1	6	rs3799473	6	136869965	C	A	2.02188122257304	0.0712810886481465	0.0459427846017476
ILMN_1853711	SGK1	6	rs73564241	6	138172683	G	T	-2.04740329198706	-0.153580746823427	0.043322122554352
ILMN_1853711	SGK1	6	rs2027276	6	138174328	C	A	-2.04740329198706	-0.153580746823427	0.043322122554352
ILMN_1853711	SGK1	6	rs6914639	6	138177963	A	G	-2.04740329198706	-0.153580746823427	0.043322122554352
ILMN_1853711	SGK1	6	rs113228372	6	138178475	G	A	-2.04740329198706	-0.153580746823427	0.043322122554352
ILMN_1853711	SGK1	6	rs73564258	6	138181604	A	G	-2.04740329198706	-0.153580746823427	0.043322122554352
ILMN_1853711	SGK1	6	rs7773054	6	138181875	G	A	-2.04740329198706	-0.153580746823427	0.043322122554352
ILMN_1853711	SGK1	6	rs3778307	6	136765459	C	T	2.10954489828314	0.0709084053712795	0.0374720209658544
ILMN_1853711	SGK1	6	rs1473677	6	136767530	G	A	2.10954489828314	0.0709084053712795	0.0374720209658544
ILMN_1853711	SGK1	6	rs797553	6	136571465	A	G	2.11554943655407	0.0775289724933212	0.0369447054562759
ILMN_1853711	SGK1	6	rs797554	6	136572311	T	C	2.11554943655407	0.0775289724933212	0.0369447054562759
ILMN_1853711	SGK1	6	rs797555	6	136583879	T	A	2.11554943655407	0.0775289724933212	0.0369447054562759
ILMN_1853711	SGK1	6	rs73566277	6	138232812	T	C	-2.12286963220157	-0.193482291693357	0.0363105404064316
ILMN_1853711	SGK1	6	rs2327739	6	136838901	C	T	2.12309629217897	0.0760578406100822	0.0362910556457752
ILMN_1853711	SGK1	6	rs3799462	6	136845749	A	G	2.12309629217897	0.0760578406100822	0.0362910556457752
ILMN_1853711	SGK1	6	rs3799464	6	136851593	C	A	2.12309629217897	0.0760578406100822	0.0362910556457752
ILMN_1853711	SGK1	6	rs3799465	6	136852285	A	G	2.12309629217897	0.0760578406100822	0.0362910556457752
ILMN_1853711	SGK1	6	rs3799467	6	136858352	C	T	2.12309629217897	0.0760578406100822	0.0362910556457752
ILMN_1853711	SGK1	6	rs12525236	6	136863964	G	T	2.12309629217897	0.0760578406100822	0.0362910556457752
ILMN_1853711	SGK1	6	rs7758987	6	136864459	T	A	2.12309629217897	0.0760578406100822	0.0362910556457752
ILMN_1853711	SGK1	6	rs7740853	6	136866247	G	C	2.12309629217897	0.0760578406100822	0.0362910556457752
ILMN_1853711	SGK1	6	rs9402820	6	136867716	A	C	2.12309629217897	0.0760578406100822	0.0362910556457752
ILMN_1853711	SGK1	6	rs3799471	6	136868039	T	C	2.12309629217897	0.0760578406100822	0.0362910556457752
ILMN_1853711	SGK1	6	rs6931866	6	136870702	T	C	2.12309629217897	0.0760578406100822	0.0362910556457752
ILMN_1853711	SGK1	6	rs138896793	6	136871354	C	T	2.12309629217897	0.0760578406100822	0.0362910556457752
ILMN_1853711	SGK1	6	rs797558	6	136593735	G	C	2.125037165083	0.0795307979538953	0.0361245792666023
ILMN_1853711	SGK1	6	rs9494692	6	137511393	T	G	-2.13521617249141	-0.37917695928027	0.0352622695898434
ILMN_1853711	SGK1	6	rs9494693	6	137511511	G	C	-2.13521617249141	-0.37917695928027	0.0352622695898434
ILMN_1853711	SGK1	6	rs75227298	6	137459814	C	T	-2.14135949652456	-0.380183237528825	0.0347505197772042
ILMN_1853711	SGK1	6	rs28385767	6	137481894	A	G	-2.14135949652456	-0.380183237528825	0.0347505197772042
ILMN_1853711	SGK1	6	rs28385765	6	137483780	T	C	-2.14135949652456	-0.380183237528825	0.0347505197772042
ILMN_1853711	SGK1	6	rs28385763	6	137483839	G	A	-2.14135949652456	-0.380183237528825	0.0347505197772042
ILMN_1853711	SGK1	6	rs74507645	6	137483943	C	T	-2.14135949652456	-0.380183237528825	0.0347505197772042
ILMN_1853711	SGK1	6	rs28741414	6	137484514	G	A	-2.14135949652456	-0.380183237528825	0.0347505197772042
ILMN_1853711	SGK1	6	rs28741413	6	137484592	A	G	-2.14135949652456	-0.380183237528825	0.0347505197772042
ILMN_1853711	SGK1	6	rs28385762	6	137484708	G	A	-2.14135949652456	-0.380183237528825	0.0347505197772042
ILMN_1853711	SGK1	6	rs9494678	6	137485220	G	A	-2.14135949652456	-0.380183237528825	0.0347505197772042
ILMN_1853711	SGK1	6	rs9494680	6	137485659	A	G	-2.14135949652456	-0.380183237528825	0.0347505197772042
ILMN_1853711	SGK1	6	rs115809116	6	137486032	A	C	-2.14135949652456	-0.380183237528825	0.0347505197772042
ILMN_1853711	SGK1	6	rs9494681	6	137486999	C	T	-2.14135949652456	-0.380183237528825	0.0347505197772042
ILMN_1853711	SGK1	6	rs28741409	6	137488204	T	C	-2.14135949652456	-0.380183237528825	0.0347505197772042
ILMN_1853711	SGK1	6	rs9483999	6	137488382	T	C	-2.14135949652456	-0.380183237528825	0.0347505197772042
ILMN_1853711	SGK1	6	rs28741404	6	137490360	G	T	-2.14135949652456	-0.380183237528825	0.0347505197772042
ILMN_1853711	SGK1	6	rs28741403	6	137490405	C	T	-2.14135949652456	-0.380183237528825	0.0347505197772042
ILMN_1853711	SGK1	6	rs9494683	6	137492101	T	C	-2.14135949652456	-0.380183237528825	0.0347505197772042
ILMN_1853711	SGK1	6	rs6940707	6	137492409	C	G	-2.14135949652456	-0.380183237528825	0.0347505197772042
ILMN_1853711	SGK1	6	rs9494684	6	137494961	G	T	-2.14135949652456	-0.380183237528825	0.0347505197772042
ILMN_1853711	SGK1	6	rs9484000	6	137495396	C	A	-2.14135949652456	-0.380183237528825	0.0347505197772042
ILMN_1853711	SGK1	6	rs9494685	6	137495667	G	A	-2.14135949652456	-0.380183237528825	0.0347505197772042
ILMN_1853711	SGK1	6	rs9494686	6	137495772	G	A	-2.14135949652456	-0.380183237528825	0.0347505197772042
ILMN_1853711	SGK1	6	rs9484001	6	137495964	A	G	-2.14135949652456	-0.380183237528825	0.0347505197772042
ILMN_1853711	SGK1	6	rs9494687	6	137496408	C	T	-2.14135949652456	-0.380183237528825	0.0347505197772042
ILMN_1853711	SGK1	6	rs6907770	6	137496802	A	G	-2.14135949652456	-0.380183237528825	0.0347505197772042
ILMN_1853711	SGK1	6	rs77551490	6	137497992	C	T	-2.14135949652456	-0.380183237528825	0.0347505197772042
ILMN_1853711	SGK1	6	rs6937279	6	137498365	C	T	-2.14135949652456	-0.380183237528825	0.0347505197772042
ILMN_1853711	SGK1	6	rs9494689	6	137499712	A	C	-2.14135949652456	-0.380183237528825	0.0347505197772042
ILMN_1853711	SGK1	6	rs74713312	6	137500475	T	G	-2.14135949652456	-0.380183237528825	0.0347505197772042
ILMN_1853711	SGK1	6	rs78070241	6	137500763	G	A	-2.14135949652456	-0.380183237528825	0.0347505197772042
ILMN_1853711	SGK1	6	rs28783812	6	137502364	G	A	-2.14135949652456	-0.380183237528825	0.0347505197772042
ILMN_1853711	SGK1	6	rs7740232	6	137503361	G	A	-2.14135949652456	-0.380183237528825	0.0347505197772042
ILMN_1853711	SGK1	6	rs7740905	6	137503528	C	G	-2.14135949652456	-0.380183237528825	0.0347505197772042
ILMN_1853711	SGK1	6	rs6570140	6	137503597	A	G	-2.14135949652456	-0.380183237528825	0.0347505197772042
ILMN_1853711	SGK1	6	rs6907433	6	137504122	G	A	-2.14135949652456	-0.380183237528825	0.0347505197772042
ILMN_1853711	SGK1	6	rs115368923	6	137504283	G	A	-2.14135949652456	-0.380183237528825	0.0347505197772042
ILMN_1853711	SGK1	6	rs77320829	6	137504476	T	A	-2.14135949652456	-0.380183237528825	0.0347505197772042
ILMN_1853711	SGK1	6	rs115021359	6	137504825	T	A	-2.14135949652456	-0.380183237528825	0.0347505197772042
ILMN_1853711	SGK1	6	rs74981207	6	137504851	C	T	-2.14135949652456	-0.380183237528825	0.0347505197772042
ILMN_1853711	SGK1	6	rs9484005	6	137505258	T	A	-2.14135949652456	-0.380183237528825	0.0347505197772042
ILMN_1853711	SGK1	6	rs114409355	6	137505668	C	T	-2.14135949652456	-0.380183237528825	0.0347505197772042
ILMN_1853711	SGK1	6	rs116442763	6	137505729	G	A	-2.14135949652456	-0.380183237528825	0.0347505197772042
ILMN_1853711	SGK1	6	rs116136371	6	137505732	A	G	-2.14135949652456	-0.380183237528825	0.0347505197772042
ILMN_1853711	SGK1	6	rs6420761	6	137505972	A	C	-2.14135949652456	-0.380183237528825	0.0347505197772042
ILMN_1853711	SGK1	6	rs7341359	6	137507382	G	A	-2.14135949652456	-0.380183237528825	0.0347505197772042
ILMN_1853711	SGK1	6	rs9494654	6	137432379	G	A	-2.15251790239519	-0.382136233961863	0.0338374657379801
ILMN_1853711	SGK1	6	rs9494655	6	137432408	C	T	-2.15251790239519	-0.382136233961863	0.0338374657379801
ILMN_1853711	SGK1	6	rs9494672	6	137474075	G	A	-2.15618329940383	-0.382737990903967	0.0335421186826248
ILMN_1853711	SGK1	6	rs9483996	6	137475030	G	T	-2.15618329940383	-0.382737990903967	0.0335421186826248
ILMN_1853711	SGK1	6	rs28385770	6	137478824	T	C	-2.15618329940383	-0.382737990903967	0.0335421186826248
ILMN_1853711	SGK1	6	rs6904512	6	137480774	T	C	-2.15618329940383	-0.382737990903967	0.0335421186826248
ILMN_1853711	SGK1	6	rs78251009	6	136718850	C	G	2.15957801805465	0.177070496738554	0.0332705820406627
ILMN_1853711	SGK1	6	rs76257538	6	136738375	A	G	2.15957801805465	0.177070496738554	0.0332705820406627
ILMN_1853711	SGK1	6	rs1028332	6	136764016	C	T	2.20477337742867	0.0746292841795073	0.0298335203978028
ILMN_1853711	SGK1	6	rs9385813	6	138285044	A	T	2.21075457405198	0.0729681820711776	0.0294027208110644
ILMN_1853711	SGK1	6	rs9373202	6	138285462	A	G	2.21075457405198	0.0729681820711776	0.0294027208110644
ILMN_1853711	SGK1	6	rs75514530	6	137463567	T	C	-2.21362458717769	-0.123922392393404	0.0291979426747437
ILMN_1853711	SGK1	6	rs79347913	6	137478156	T	G	-2.21870028559126	-0.124289727733304	0.0288388366666787
ILMN_1853711	SGK1	6	rs76483967	6	137497742	A	G	-2.21870028559126	-0.124289727733304	0.0288388366666787
ILMN_1853711	SGK1	6	rs797556	6	136587019	C	G	2.2188743284534	0.081896405154165	0.0288265918953644
ILMN_1853711	SGK1	6	rs797557	6	136587178	A	G	2.2188743284534	0.081896405154165	0.0288265918953644
ILMN_1853711	SGK1	6	rs797560	6	136607004	A	G	2.2188743284534	0.081896405154165	0.0288265918953644
ILMN_1853711	SGK1	6	rs797561	6	136607455	A	T	2.2188743284534	0.081896405154165	0.0288265918953644
ILMN_1853711	SGK1	6	rs797562	6	136608400	G	A	2.2188743284534	0.081896405154165	0.0288265918953644
ILMN_1853711	SGK1	6	rs703192	6	136609276	T	C	2.2188743284534	0.081896405154165	0.0288265918953644
ILMN_1853711	SGK1	6	rs703193	6	136609350	T	C	2.2188743284534	0.081896405154165	0.0288265918953644
ILMN_1853711	SGK1	6	rs797563	6	136612727	G	A	2.2188743284534	0.081896405154165	0.0288265918953644
ILMN_1853711	SGK1	6	rs797565	6	136614850	A	T	2.2188743284534	0.081896405154165	0.0288265918953644
ILMN_1853711	SGK1	6	rs797566	6	136615512	G	A	2.2188743284534	0.081896405154165	0.0288265918953644
ILMN_1853711	SGK1	6	rs797568	6	136619687	A	T	2.2188743284534	0.081896405154165	0.0288265918953644
ILMN_1853711	SGK1	6	rs4568469	6	136798659	G	A	2.27509890779032	0.076572760566373	0.0251012982603714
ILMN_1853711	SGK1	6	rs9494525	6	136810516	C	G	2.27509890779032	0.076572760566373	0.0251012982603714
ILMN_1853711	SGK1	6	rs3799443	6	136811455	T	C	2.27509890779032	0.076572760566373	0.0251012982603714
ILMN_1853711	SGK1	6	rs3778312	6	136815525	C	T	2.27509890779032	0.076572760566373	0.0251012982603714
ILMN_1853711	SGK1	6	rs9399183	6	136817488	G	A	2.27509890779032	0.076572760566373	0.0251012982603714
ILMN_1853711	SGK1	6	rs7743693	6	136818714	G	A	2.27509890779032	0.076572760566373	0.0251012982603714
ILMN_1853711	SGK1	6	rs7764406	6	136828156	T	C	2.27509890779032	0.076572760566373	0.0251012982603714
ILMN_1853711	SGK1	6	rs7769499	6	136828682	A	G	2.27509890779032	0.076572760566373	0.0251012982603714
ILMN_1853711	SGK1	6	rs9389398	6	136831056	C	T	2.27509890779032	0.076572760566373	0.0251012982603714
ILMN_1853711	SGK1	6	rs7748200	6	136832120	A	G	2.27509890779032	0.076572760566373	0.0251012982603714
ILMN_1853711	SGK1	6	rs9399184	6	136834503	A	G	2.27509890779032	0.076572760566373	0.0251012982603714
ILMN_1853711	SGK1	6	rs3799454	6	136839216	C	T	2.27509890779032	0.076572760566373	0.0251012982603714
ILMN_1853711	SGK1	6	rs3799459	6	136839795	G	C	2.27509890779032	0.076572760566373	0.0251012982603714
ILMN_1853711	SGK1	6	rs2327733	6	136798978	T	C	2.27634440759516	0.0770212920498431	0.025023802542923
ILMN_1853711	SGK1	6	rs9385761	6	136802034	C	T	2.27634440759516	0.0770212920498431	0.025023802542923
ILMN_1853711	SGK1	6	rs3799451	6	136829932	C	A	2.27634440759516	0.0770212920498431	0.025023802542923
ILMN_1853711	SGK1	6	rs3799453	6	136839188	A	G	2.27634440759516	0.0770212920498431	0.025023802542923
ILMN_1853711	SGK1	6	rs80139056	6	136844323	T	C	2.27634440759516	0.0770212920498431	0.025023802542923
ILMN_1853711	SGK1	6	rs9483892	6	136233226	T	C	2.28056938232998	0.0643475732984498	0.0247624870588744
ILMN_1853711	SGK1	6	rs2327731	6	136761394	G	A	2.288762945113	0.0769071581567121	0.0242625470173039
ILMN_1853711	SGK1	6	rs9494519	6	136777545	C	T	2.29854247258214	0.0765822909010827	0.0236774855689751
ILMN_1853711	SGK1	6	rs7772089	6	136780412	T	C	2.29854247258214	0.0765822909010827	0.0236774855689751
ILMN_1853711	SGK1	6	rs720565	6	136792964	C	G	2.29854247258214	0.0765822909010827	0.0236774855689751
ILMN_1853711	SGK1	6	rs4896210	6	136774165	A	G	2.30022920496654	0.0770172500734157	0.023577843197682
ILMN_1853711	SGK1	6	rs926370	6	136781280	G	A	2.30022920496654	0.0770172500734157	0.023577843197682
ILMN_1853711	SGK1	6	rs3799438	6	136792473	A	T	2.30022920496654	0.0770172500734157	0.023577843197682
ILMN_1853711	SGK1	6	rs7751423	6	136234351	C	T	2.32566621400193	0.0653096949611892	0.0221193600650926
ILMN_1853711	SGK1	6	rs2038077	6	136689360	A	C	2.61564026793209	0.0859104915105715	0.0103288549528195
ILMN_1853711	SGK1	6	rs2179288	6	136689430	A	G	2.61564026793209	0.0859104915105715	0.0103288549528195
ILMN_1853711	SGK1	6	rs1073785	6	136691338	T	C	2.61564026793209	0.0859104915105715	0.0103288549528195
ILMN_1853711	SGK1	6	rs7750613	6	136691962	A	G	2.61564026793209	0.0859104915105715	0.0103288549528195
ILMN_1853711	SGK1	6	rs4140635	6	136698507	C	T	2.61564026793209	0.0859104915105715	0.0103288549528195
ILMN_1853711	SGK1	6	rs2076192	6	136698697	C	A	2.61564026793209	0.0859104915105715	0.0103288549528195
ILMN_1853711	SGK1	6	rs7747443	6	136713749	G	A	2.61564026793209	0.0859104915105715	0.0103288549528195
ILMN_1853711	SGK1	6	rs6923953	6	136726688	C	T	2.61564026793209	0.0859104915105715	0.0103288549528195
ILMN_1853711	SGK1	6	rs10484489	6	136728471	A	G	2.61564026793209	0.0859104915105715	0.0103288549528195
ILMN_1853711	SGK1	6	rs6916323	6	136737876	G	A	2.61564026793209	0.0859104915105715	0.0103288549528195
ILMN_1853711	SGK1	6	rs7759353	6	136739421	C	T	2.61564026793209	0.0859104915105715	0.0103288549528195
ILMN_1853711	SGK1	6	rs3778299	6	136739916	C	T	2.61564026793209	0.0859104915105715	0.0103288549528195
ILMN_1853711	SGK1	6	rs3823166	6	136741690	C	T	2.61564026793209	0.0859104915105715	0.0103288549528195
ILMN_1853711	SGK1	6	rs4896209	6	136746167	T	C	2.61564026793209	0.0859104915105715	0.0103288549528195
ILMN_1853711	SGK1	6	rs3778301	6	136748214	T	C	2.61564026793209	0.0859104915105715	0.0103288549528195
ILMN_1853711	SGK1	6	rs997139	6	136751118	G	A	2.61564026793209	0.0859104915105715	0.0103288549528195
ILMN_1853711	SGK1	6	rs6926583	6	136752092	G	C	2.61564026793209	0.0859104915105715	0.0103288549528195
ILMN_1853711	SGK1	6	rs6911334	6	136752616	T	A	2.61564026793209	0.0859104915105715	0.0103288549528195
ILMN_1853711	SGK1	6	rs9321558	6	136753553	G	A	2.61564026793209	0.0859104915105715	0.0103288549528195
ILMN_1853711	SGK1	6	rs7738075	6	136685674	T	G	2.6267122312528	0.0859485592790057	0.0100207207241289
ILMN_1853711	SGK1	6	rs3778296	6	136692461	C	G	2.6267122312528	0.0859485592790057	0.0100207207241289
ILMN_1853711	SGK1	6	rs2206054	6	136696544	T	C	2.6267122312528	0.0859485592790057	0.0100207207241289
ILMN_1853711	SGK1	6	rs2206057	6	136706310	T	C	2.6267122312528	0.0859485592790057	0.0100207207241289
ILMN_1853711	SGK1	6	rs6570080	6	136711714	T	C	2.6267122312528	0.0859485592790057	0.0100207207241289
ILMN_1853711	SGK1	6	rs1474616	6	136719004	C	T	2.6267122312528	0.0859485592790057	0.0100207207241289
ILMN_1853711	SGK1	6	rs6919515	6	136720730	A	G	2.6267122312528	0.0859485592790057	0.0100207207241289
ILMN_1853711	SGK1	6	rs10484490	6	136728497	C	T	2.6267122312528	0.0859485592790057	0.0100207207241289
ILMN_1853711	SGK1	6	rs3799415	6	136731402	A	T	2.6267122312528	0.0859485592790057	0.0100207207241289
ILMN_1853711	SGK1	6	rs6915850	6	136737816	C	T	2.6267122312528	0.0859485592790057	0.0100207207241289
ILMN_1853711	SGK1	6	rs6916078	6	136738040	A	G	2.6267122312528	0.0859485592790057	0.0100207207241289
ILMN_1853711	SGK1	6	rs6916254	6	136738115	A	G	2.6267122312528	0.0859485592790057	0.0100207207241289
ILMN_1853711	SGK1	6	rs3823165	6	136741193	G	A	2.6267122312528	0.0859485592790057	0.0100207207241289
ILMN_1853711	SGK1	6	rs1040438	6	136745657	A	G	2.6267122312528	0.0859485592790057	0.0100207207241289
ILMN_1853711	SGK1	6	rs2179287	6	136745873	T	C	2.6267122312528	0.0859485592790057	0.0100207207241289
ILMN_1853711	SGK1	6	rs1555055	6	136746175	C	T	2.6267122312528	0.0859485592790057	0.0100207207241289
ILMN_1853711	SGK1	6	rs4895467	6	136746303	A	G	2.6267122312528	0.0859485592790057	0.0100207207241289
ILMN_1853711	SGK1	6	rs3823167	6	136748317	C	T	2.6267122312528	0.0859485592790057	0.0100207207241289
ILMN_1853711	SGK1	6	rs3778302	6	136748751	C	A	2.6267122312528	0.0859485592790057	0.0100207207241289
ILMN_1853711	SGK1	6	rs3778303	6	136749066	T	C	2.6267122312528	0.0859485592790057	0.0100207207241289
ILMN_1853711	SGK1	6	rs9376185	6	136749257	A	T	2.6267122312528	0.0859485592790057	0.0100207207241289
ILMN_1853711	SGK1	6	rs9402811	6	136749572	C	T	2.6267122312528	0.0859485592790057	0.0100207207241289
ILMN_1853711	SGK1	6	rs3799420	6	136753948	C	T	2.6267122312528	0.0859485592790057	0.0100207207241289
ILMN_1853711	SGK1	6	rs3799424	6	136759036	A	G	2.6267122312528	0.0859485592790057	0.0100207207241289
ILMN_1853711	SGK1	6	rs111453551	6	138173858	A	G	-2.63828560095705	-0.271945843397154	0.00970754164765154
ILMN_1853711	SGK1	6	rs113039123	6	138136334	C	T	-2.65791012636449	-0.273779700888317	0.00919668706866015
ILMN_1853711	SGK1	6	rs4580887	6	136678543	T	C	2.7128205962035	0.0887407908496437	0.0078941450503427
ILMN_1853711	SGK1	6	rs4640907	6	136678549	A	G	2.7128205962035	0.0887407908496437	0.0078941450503427
ILMN_1853711	SGK1	6	rs3823162	6	136679476	T	C	2.7128205962035	0.0887407908496437	0.0078941450503427
ILMN_1853711	SGK1	6	rs909737	6	136682755	A	C	2.7128205962035	0.0887407908496437	0.0078941450503427
ILMN_1853711	SGK1	6	rs148558920	6	137456578	T	C	-3.42828883327985	-0.587871979516204	0.000892930820051779
ILMN_1853711	SGK1	6	rs147535393	6	137386456	T	C	-3.42994942770736	-0.588168478569932	0.000888076454662936
ILMN_1744056	TAAR1	6	rs4333432	6	136340592	G	A	-2.14098212435987	-0.070567936145285	0.0347817688504906
ILMN_1744056	TAAR1	6	rs190323256	6	136042439	A	T	-2.93871948926321	-0.289041010166384	0.00411854840929587
ILMN_1762024	TAAR9	6	rs7751423	6	136234351	C	T	-2.01795243868573	-0.0454297120193872	0.0463580108537815
ILMN_1762024	TAAR9	6	rs9483892	6	136233226	T	C	-2.02442157329672	-0.0457395134404995	0.045675996279186
ILMN_1762024	TAAR9	6	rs9402774	6	136218110	T	C	-2.12305028954054	-0.0476698112446988	0.0362950095174063
ILMN_1762024	TAAR9	6	rs62429906	6	136242215	T	C	-2.18517846853525	-0.0630613370661333	0.0312836849273921
ILMN_1762024	TAAR9	6	rs2876317	6	136263815	C	A	-2.1879297131527	-0.0450298801717247	0.0310764358780041
ILMN_1762024	TAAR9	6	rs150873394	6	136599885	A	C	2.24182049934613	0.0790348345430801	0.0272515055974234
ILMN_1762024	TAAR9	6	rs9494414	6	136236652	T	G	-2.3797471302812	-0.0616499949562459	0.0192806561027696
ILMN_1762024	TAAR9	6	rs9494415	6	136237600	A	G	-2.3797471302812	-0.0616499949562459	0.0192806561027696
ILMN_1762024	TAAR9	6	rs9399173	6	136256356	A	T	-2.38859088486852	-0.0496386979761382	0.0188485522265889
ILMN_1762024	TAAR9	6	rs6934436	6	136257057	A	G	-2.38859088486852	-0.0496386979761382	0.0188485522265889
ILMN_1762024	TAAR9	6	rs6913992	6	136257122	A	T	-2.38859088486852	-0.0496386979761382	0.0188485522265889
ILMN_1762024	TAAR9	6	rs6934614	6	136257153	C	G	-2.38859088486852	-0.0496386979761382	0.0188485522265889
ILMN_1762024	TAAR9	6	rs7756980	6	136237159	A	G	-2.51916521150189	-0.0519130907975407	0.0133979542551935
ILMN_1762024	TAAR9	6	rs7749030	6	136238783	A	T	-2.51916521150189	-0.0519130907975407	0.0133979542551935
ILMN_1762024	TAAR9	6	rs4499949	6	136239856	A	G	-2.51916521150189	-0.0519130907975407	0.0133979542551935
ILMN_1762024	TAAR9	6	rs4142308	6	136240547	T	C	-2.68962359149456	-0.0551875341394311	0.00842245033247587
ILMN_3229324	SGK1	6	rs669274	6	138033618	A	G	-2.04623492203204	-0.281355481413936	0.0434392303443979
ILMN_3229324	SGK1	6	rs498361	6	138034294	C	T	-2.04623492203204	-0.281355481413936	0.0434392303443979
ILMN_3229324	SGK1	6	rs651714	6	138036203	G	A	-2.04623492203204	-0.281355481413936	0.0434392303443979
ILMN_3229324	SGK1	6	rs584794	6	138037172	T	C	-2.04623492203204	-0.281355481413936	0.0434392303443979
ILMN_3229324	SGK1	6	rs599077	6	138042978	C	T	-2.04623492203204	-0.281355481413936	0.0434392303443979
ILMN_3229324	SGK1	6	rs601756	6	138043572	A	G	-2.04623492203204	-0.281355481413936	0.0434392303443979
ILMN_3229324	SGK1	6	rs75629635	6	137846894	C	T	-2.0856505428666	-0.835926894196058	0.0396353480965636
ILMN_3229324	SGK1	6	rs28385692	6	137482840	G	A	-2.20201264673201	-0.838825918409005	0.0300342157717183
ILMN_3229324	SGK1	6	rs651645	6	138033233	C	A	2.23274572902401	0.289872604992007	0.0278651750822571
ILMN_3229324	SGK1	6	rs62422894	6	137317226	T	C	-2.24000151202622	-0.348478130951493	0.0273735545695727
ILMN_3229324	SGK1	6	rs17090838	6	138266086	A	T	2.26165731957009	1.12218544212863	0.0259511596953051
ILMN_3229324	SGK1	6	rs4571582	6	138282293	C	G	2.26165731957009	1.12218544212863	0.0259511596953051
ILMN_3229324	SGK1	6	rs75097297	6	138293954	T	C	2.26165731957009	1.12218544212863	0.0259511596953051
ILMN_3229324	SGK1	6	rs13209854	6	137882582	A	G	2.38555002578441	0.43208249865275	0.0189961478981028
ILMN_3229324	SGK1	6	rs501907	6	138034643	A	G	2.40647533699832	0.312232068117943	0.0180009207116934
ILMN_3229324	SGK1	6	rs650157	6	138059688	G	A	-2.475784256209	-0.346904535303376	0.0150275731898771
ILMN_3229324	SGK1	6	rs28385694	6	137478647	T	C	-2.51738330981315	-1.03026946708663	0.0134616358905002
ILMN_3229324	SGK1	6	rs74348626	6	136510277	T	C	-2.57921511985673	-2.41224916264991	0.0114039226372843
ILMN_3229324	SGK1	6	rs41288041	6	136512990	G	A	-2.57921511985673	-2.41224916264991	0.0114039226372843
ILMN_3229324	SGK1	6	rs41288043	6	136513000	A	G	-2.57921511985673	-2.41224916264991	0.0114039226372843
ILMN_3229324	SGK1	6	rs6931460	6	136513541	A	T	-2.57921511985673	-2.41224916264991	0.0114039226372843
ILMN_3229324	SGK1	6	rs41288945	6	136515421	C	T	-2.57921511985673	-2.41224916264991	0.0114039226372843
ILMN_3229324	SGK1	6	rs113533841	6	136515780	C	T	-2.57921511985673	-2.41224916264991	0.0114039226372843
ILMN_3229324	SGK1	6	rs114294480	6	136515813	G	A	-2.57921511985673	-2.41224916264991	0.0114039226372843
ILMN_3229324	SGK1	6	rs113209905	6	136515975	G	A	-2.57921511985673	-2.41224916264991	0.0114039226372843
ILMN_3229324	SGK1	6	rs7753890	6	136516257	C	T	-2.57921511985673	-2.41224916264991	0.0114039226372843
ILMN_3229324	SGK1	6	rs6900658	6	136517455	G	C	-2.57921511985673	-2.41224916264991	0.0114039226372843
ILMN_3229324	SGK1	6	rs7764859	6	136518450	A	T	-2.57921511985673	-2.41224916264991	0.0114039226372843
ILMN_3229324	SGK1	6	rs11963849	6	136518495	A	G	-2.57921511985673	-2.41224916264991	0.0114039226372843
ILMN_3229324	SGK1	6	rs73556881	6	136518605	C	T	-2.57921511985673	-2.41224916264991	0.0114039226372843
ILMN_3229324	SGK1	6	rs9494468	6	136519524	T	C	-2.57921511985673	-2.41224916264991	0.0114039226372843
ILMN_3229324	SGK1	6	rs11965111	6	136520148	T	G	-2.57921511985673	-2.41224916264991	0.0114039226372843
ILMN_3229324	SGK1	6	rs6924591	6	136521126	A	G	-2.57921511985673	-2.41224916264991	0.0114039226372843
ILMN_3229324	SGK1	6	rs11961697	6	138075443	T	C	-2.58756334130476	-0.34717337503604	0.0111489850713268
ILMN_3229324	SGK1	6	rs643746	6	138052680	T	C	-2.64825295478295	-0.365805124014539	0.00944495175778791
ILMN_3229324	SGK1	6	rs141035978	6	136014127	C	T	-3.07849683666153	-1.46503043391971	0.00270548796139641
ILMN_1669831	SLC18B1	6	rs9402774	6	136218110	T	C	1.99024304287158	0.150842306315009	0.0493786497320926
ILMN_1669831	SLC18B1	6	rs7738075	6	136685674	T	G	-2.00070033333994	-0.178014989189803	0.0482195369724534
ILMN_1669831	SLC18B1	6	rs3778296	6	136692461	C	G	-2.00070033333994	-0.178014989189803	0.0482195369724534
ILMN_1669831	SLC18B1	6	rs2206054	6	136696544	T	C	-2.00070033333994	-0.178014989189803	0.0482195369724534
ILMN_1669831	SLC18B1	6	rs2206057	6	136706310	T	C	-2.00070033333994	-0.178014989189803	0.0482195369724534
ILMN_1669831	SLC18B1	6	rs6570080	6	136711714	T	C	-2.00070033333994	-0.178014989189803	0.0482195369724534
ILMN_1669831	SLC18B1	6	rs1474616	6	136719004	C	T	-2.00070033333994	-0.178014989189803	0.0482195369724534
ILMN_1669831	SLC18B1	6	rs6919515	6	136720730	A	G	-2.00070033333994	-0.178014989189803	0.0482195369724534
ILMN_1669831	SLC18B1	6	rs10484490	6	136728497	C	T	-2.00070033333994	-0.178014989189803	0.0482195369724534
ILMN_1669831	SLC18B1	6	rs3799415	6	136731402	A	T	-2.00070033333994	-0.178014989189803	0.0482195369724534
ILMN_1669831	SLC18B1	6	rs6915850	6	136737816	C	T	-2.00070033333994	-0.178014989189803	0.0482195369724534
ILMN_1669831	SLC18B1	6	rs6916078	6	136738040	A	G	-2.00070033333994	-0.178014989189803	0.0482195369724534
ILMN_1669831	SLC18B1	6	rs6916254	6	136738115	A	G	-2.00070033333994	-0.178014989189803	0.0482195369724534
ILMN_1669831	SLC18B1	6	rs3823165	6	136741193	G	A	-2.00070033333994	-0.178014989189803	0.0482195369724534
ILMN_1669831	SLC18B1	6	rs1040438	6	136745657	A	G	-2.00070033333994	-0.178014989189803	0.0482195369724534
ILMN_1669831	SLC18B1	6	rs2179287	6	136745873	T	C	-2.00070033333994	-0.178014989189803	0.0482195369724534
ILMN_1669831	SLC18B1	6	rs1555055	6	136746175	C	T	-2.00070033333994	-0.178014989189803	0.0482195369724534
ILMN_1669831	SLC18B1	6	rs4895467	6	136746303	A	G	-2.00070033333994	-0.178014989189803	0.0482195369724534
ILMN_1669831	SLC18B1	6	rs3823167	6	136748317	C	T	-2.00070033333994	-0.178014989189803	0.0482195369724534
ILMN_1669831	SLC18B1	6	rs3778302	6	136748751	C	A	-2.00070033333994	-0.178014989189803	0.0482195369724534
ILMN_1669831	SLC18B1	6	rs3778303	6	136749066	T	C	-2.00070033333994	-0.178014989189803	0.0482195369724534
ILMN_1669831	SLC18B1	6	rs9376185	6	136749257	A	T	-2.00070033333994	-0.178014989189803	0.0482195369724534
ILMN_1669831	SLC18B1	6	rs9402811	6	136749572	C	T	-2.00070033333994	-0.178014989189803	0.0482195369724534
ILMN_1669831	SLC18B1	6	rs3799420	6	136753948	C	T	-2.00070033333994	-0.178014989189803	0.0482195369724534
ILMN_1669831	SLC18B1	6	rs3799424	6	136759036	A	G	-2.00070033333994	-0.178014989189803	0.0482195369724534
ILMN_1669831	SLC18B1	6	rs2327739	6	136838901	C	T	-2.01762425741542	-0.194204383611043	0.04639284049918
ILMN_1669831	SLC18B1	6	rs3799462	6	136845749	A	G	-2.01762425741542	-0.194204383611043	0.04639284049918
ILMN_1669831	SLC18B1	6	rs3799464	6	136851593	C	A	-2.01762425741542	-0.194204383611043	0.04639284049918
ILMN_1669831	SLC18B1	6	rs3799465	6	136852285	A	G	-2.01762425741542	-0.194204383611043	0.04639284049918
ILMN_1669831	SLC18B1	6	rs3799467	6	136858352	C	T	-2.01762425741542	-0.194204383611043	0.04639284049918
ILMN_1669831	SLC18B1	6	rs12525236	6	136863964	G	T	-2.01762425741542	-0.194204383611043	0.04639284049918
ILMN_1669831	SLC18B1	6	rs7758987	6	136864459	T	A	-2.01762425741542	-0.194204383611043	0.04639284049918
ILMN_1669831	SLC18B1	6	rs7740853	6	136866247	G	C	-2.01762425741542	-0.194204383611043	0.04639284049918
ILMN_1669831	SLC18B1	6	rs9402820	6	136867716	A	C	-2.01762425741542	-0.194204383611043	0.04639284049918
ILMN_1669831	SLC18B1	6	rs3799471	6	136868039	T	C	-2.01762425741542	-0.194204383611043	0.04639284049918
ILMN_1669831	SLC18B1	6	rs6931866	6	136870702	T	C	-2.01762425741542	-0.194204383611043	0.04639284049918
ILMN_1669831	SLC18B1	6	rs138896793	6	136871354	C	T	-2.01762425741542	-0.194204383611043	0.04639284049918
ILMN_1669831	SLC18B1	6	rs2181096	6	136812315	T	C	-2.03946792480262	-0.170667382075414	0.044122853229482
ILMN_1669831	SLC18B1	6	rs61731058	6	136582549	A	G	2.1365229664252	0.330249529712559	0.0351528677077705
ILMN_1669831	SLC18B1	6	rs7774640	6	136265165	A	G	2.2172730516734	0.17220084360773	0.0289394212539945
ILMN_1669831	SLC18B1	6	rs117192304	6	136959792	C	T	-2.22774721066096	-0.535635577267906	0.0282083342157494
ILMN_1669831	SLC18B1	6	rs190323256	6	136042439	A	T	2.25326556119962	0.629564384452294	0.0264944580816055
ILMN_1669831	SLC18B1	6	rs4568469	6	136798659	G	A	-2.26813692975626	-0.204700396229426	0.0255383741198369
ILMN_1669831	SLC18B1	6	rs9494525	6	136810516	C	G	-2.26813692975626	-0.204700396229426	0.0255383741198369
ILMN_1669831	SLC18B1	6	rs3799443	6	136811455	T	C	-2.26813692975626	-0.204700396229426	0.0255383741198369
ILMN_1669831	SLC18B1	6	rs3778312	6	136815525	C	T	-2.26813692975626	-0.204700396229426	0.0255383741198369
ILMN_1669831	SLC18B1	6	rs9399183	6	136817488	G	A	-2.26813692975626	-0.204700396229426	0.0255383741198369
ILMN_1669831	SLC18B1	6	rs7743693	6	136818714	G	A	-2.26813692975626	-0.204700396229426	0.0255383741198369
ILMN_1669831	SLC18B1	6	rs7764406	6	136828156	T	C	-2.26813692975626	-0.204700396229426	0.0255383741198369
ILMN_1669831	SLC18B1	6	rs7769499	6	136828682	A	G	-2.26813692975626	-0.204700396229426	0.0255383741198369
ILMN_1669831	SLC18B1	6	rs9389398	6	136831056	C	T	-2.26813692975626	-0.204700396229426	0.0255383741198369
ILMN_1669831	SLC18B1	6	rs7748200	6	136832120	A	G	-2.26813692975626	-0.204700396229426	0.0255383741198369
ILMN_1669831	SLC18B1	6	rs9399184	6	136834503	A	G	-2.26813692975626	-0.204700396229426	0.0255383741198369
ILMN_1669831	SLC18B1	6	rs3799454	6	136839216	C	T	-2.26813692975626	-0.204700396229426	0.0255383741198369
ILMN_1669831	SLC18B1	6	rs3799459	6	136839795	G	C	-2.26813692975626	-0.204700396229426	0.0255383741198369
ILMN_1669831	SLC18B1	6	rs141489829	6	136597449	C	G	2.29294707864792	0.455882160654564	0.0240106907322316
ILMN_1669831	SLC18B1	6	rs2327733	6	136798978	T	C	-2.29749868809722	-0.20831989142434	0.0237393319728624
ILMN_1669831	SLC18B1	6	rs9385761	6	136802034	C	T	-2.29749868809722	-0.20831989142434	0.0237393319728624
ILMN_1669831	SLC18B1	6	rs3799451	6	136829932	C	A	-2.29749868809722	-0.20831989142434	0.0237393319728624
ILMN_1669831	SLC18B1	6	rs3799453	6	136839188	A	G	-2.29749868809722	-0.20831989142434	0.0237393319728624
ILMN_1669831	SLC18B1	6	rs80139056	6	136844323	T	C	-2.29749868809722	-0.20831989142434	0.0237393319728624
ILMN_1669831	SLC18B1	6	rs9389363	6	136351726	T	C	2.40256018995029	0.180453808106361	0.0181835245229769
ILMN_1669831	SLC18B1	6	rs2327665	6	136266316	G	C	2.41279184560094	0.185085312707174	0.0177097536396793
ILMN_1669831	SLC18B1	6	rs2327667	6	136270122	A	G	2.41279184560094	0.185085312707174	0.0177097536396793
ILMN_1669831	SLC18B1	6	rs1342242	6	136270587	C	T	2.41279184560094	0.185085312707174	0.0177097536396793
ILMN_1669831	SLC18B1	6	rs2018447	6	136271577	A	C	2.41279184560094	0.185085312707174	0.0177097536396793
ILMN_1669831	SLC18B1	6	rs2018252	6	136271915	G	T	2.41279184560094	0.185085312707174	0.0177097536396793
ILMN_1669831	SLC18B1	6	rs10872455	6	136276087	G	A	2.41279184560094	0.185085312707174	0.0177097536396793
ILMN_1669831	SLC18B1	6	rs7754845	6	136279371	G	A	2.41279184560094	0.185085312707174	0.0177097536396793
ILMN_1669831	SLC18B1	6	rs9402784	6	136350207	T	G	2.41868593677349	0.18157005868299	0.0174418464686341
ILMN_1669831	SLC18B1	6	rs4617009	6	136351386	A	T	2.41868593677349	0.18157005868299	0.0174418464686341
ILMN_1669831	SLC18B1	6	rs9402787	6	136353070	G	C	2.41868593677349	0.18157005868299	0.0174418464686341
ILMN_1669831	SLC18B1	6	rs4612181	6	136316859	A	G	2.41986505811969	0.179915372340753	0.0173886864547668
ILMN_1669831	SLC18B1	6	rs9389361	6	136344062	C	A	2.43110277573422	0.180932515755009	0.0168892358795564
ILMN_1669831	SLC18B1	6	rs4896183	6	136236919	G	A	2.77962947518599	0.207090853994852	0.00653664045728328
ILMN_1669831	SLC18B1	6	rs11154828	6	136237687	C	T	2.77962947518599	0.207090853994852	0.00653664045728328
ILMN_1669831	SLC18B1	6	rs1891362	6	136239179	G	A	2.77962947518599	0.207090853994852	0.00653664045728328
ILMN_1669831	SLC18B1	6	rs7349914	6	136241884	A	T	2.77962947518599	0.207090853994852	0.00653664045728328
ILMN_1669831	SLC18B1	6	rs6912406	6	136242585	G	A	2.77962947518599	0.207090853994852	0.00653664045728328
ILMN_1669831	SLC18B1	6	rs2876318	6	136266160	G	A	2.81969030926846	0.220360980702875	0.00582854062158941
ILMN_1669831	SLC18B1	6	rs2327666	6	136269837	G	A	2.81969030926846	0.220360980702875	0.00582854062158941
ILMN_1669831	SLC18B1	6	rs1342241	6	136270670	G	A	2.81969030926846	0.220360980702875	0.00582854062158941
ILMN_1669831	SLC18B1	6	rs1361701	6	136271215	A	G	2.81969030926846	0.220360980702875	0.00582854062158941
ILMN_1669831	SLC18B1	6	rs2018448	6	136271527	G	A	2.81969030926846	0.220360980702875	0.00582854062158941
ILMN_1669831	SLC18B1	6	rs2051519	6	136272524	T	C	2.81969030926846	0.220360980702875	0.00582854062158941
ILMN_1766261	SLC2A12	6	rs35934101	6	137635461	G	A	1.9937685367641	0.0917303801026161	0.0489852499928311
ILMN_1766261	SLC2A12	6	rs6913615	6	137636839	C	T	1.9937685367641	0.0917303801026161	0.0489852499928311
ILMN_1766261	SLC2A12	6	rs13211559	6	137627629	A	G	2.01687899611736	0.0927249019496482	0.0464720176448182
ILMN_1766261	SLC2A12	6	rs4895474	6	137434738	C	T	-2.01984900819048	-0.0348255801525311	0.0461571668811548
ILMN_1766261	SLC2A12	6	rs4895475	6	137435023	A	G	-2.01984900819048	-0.0348255801525311	0.0461571668811548
ILMN_1766261	SLC2A12	6	rs9483989	6	137435667	G	T	-2.01984900819048	-0.0348255801525311	0.0461571668811548
ILMN_1766261	SLC2A12	6	rs9373178	6	137436809	T	C	-2.01984900819048	-0.0348255801525311	0.0461571668811548
ILMN_1766261	SLC2A12	6	rs4896234	6	137437437	T	C	-2.01984900819048	-0.0348255801525311	0.0461571668811548
ILMN_1766261	SLC2A12	6	rs2327798	6	137437988	A	G	-2.01984900819048	-0.0348255801525311	0.0461571668811548
ILMN_1766261	SLC2A12	6	rs62420823	6	137438566	A	G	-2.01984900819048	-0.0348255801525311	0.0461571668811548
ILMN_1766261	SLC2A12	6	rs62420824	6	137438606	T	G	-2.01984900819048	-0.0348255801525311	0.0461571668811548
ILMN_1766261	SLC2A12	6	rs17252967	6	137438707	T	C	-2.01984900819048	-0.0348255801525311	0.0461571668811548
ILMN_1766261	SLC2A12	6	rs9389472	6	137439544	C	T	-2.01984900819048	-0.0348255801525311	0.0461571668811548
ILMN_1766261	SLC2A12	6	rs9494657	6	137439915	G	A	-2.01984900819048	-0.0348255801525311	0.0461571668811548
ILMN_1766261	SLC2A12	6	rs9402871	6	137440100	A	G	-2.01984900819048	-0.0348255801525311	0.0461571668811548
ILMN_1766261	SLC2A12	6	rs9402872	6	137440301	T	C	-2.01984900819048	-0.0348255801525311	0.0461571668811548
ILMN_1766261	SLC2A12	6	rs9399201	6	137441113	A	G	-2.01984900819048	-0.0348255801525311	0.0461571668811548
ILMN_1766261	SLC2A12	6	rs4896235	6	137441248	C	A	-2.01984900819048	-0.0348255801525311	0.0461571668811548
ILMN_1766261	SLC2A12	6	rs4895476	6	137443924	A	G	-2.01984900819048	-0.0348255801525311	0.0461571668811548
ILMN_1766261	SLC2A12	6	rs9321587	6	137444356	T	G	-2.01984900819048	-0.0348255801525311	0.0461571668811548
ILMN_1766261	SLC2A12	6	rs9373179	6	137444478	G	A	-2.01984900819048	-0.0348255801525311	0.0461571668811548
ILMN_1766261	SLC2A12	6	rs9385784	6	137445387	C	T	-2.01984900819048	-0.0348255801525311	0.0461571668811548
ILMN_1766261	SLC2A12	6	rs2146275	6	137445769	C	A	-2.01984900819048	-0.0348255801525311	0.0461571668811548
ILMN_1766261	SLC2A12	6	rs6941440	6	137446489	G	T	-2.01984900819048	-0.0348255801525311	0.0461571668811548
ILMN_1766261	SLC2A12	6	rs6918806	6	137446533	A	G	-2.01984900819048	-0.0348255801525311	0.0461571668811548
ILMN_1766261	SLC2A12	6	rs4896237	6	137447327	C	T	-2.01984900819048	-0.0348255801525311	0.0461571668811548
ILMN_1766261	SLC2A12	6	rs4896238	6	137447642	C	G	-2.01984900819048	-0.0348255801525311	0.0461571668811548
ILMN_1766261	SLC2A12	6	rs6929580	6	137447736	C	G	-2.01984900819048	-0.0348255801525311	0.0461571668811548
ILMN_1766261	SLC2A12	6	rs4896239	6	137448873	C	T	-2.01984900819048	-0.0348255801525311	0.0461571668811548
ILMN_1766261	SLC2A12	6	rs4895479	6	137448972	T	C	-2.01984900819048	-0.0348255801525311	0.0461571668811548
ILMN_1766261	SLC2A12	6	rs4895480	6	137449229	G	T	-2.01984900819048	-0.0348255801525311	0.0461571668811548
ILMN_1766261	SLC2A12	6	rs4280975	6	137449423	A	G	-2.01984900819048	-0.0348255801525311	0.0461571668811548
ILMN_1766261	SLC2A12	6	rs6911523	6	137452314	T	A	-2.01984900819048	-0.0348255801525311	0.0461571668811548
ILMN_1766261	SLC2A12	6	rs6912319	6	137452537	T	G	-2.01984900819048	-0.0348255801525311	0.0461571668811548
ILMN_1766261	SLC2A12	6	rs76815584	6	136254157	T	A	2.03086355363249	0.0990347988857435	0.0450053938494353
ILMN_1766261	SLC2A12	6	rs78579451	6	136276578	A	G	2.04593238508884	0.099651943370361	0.0434695983869746
ILMN_1766261	SLC2A12	6	rs62420822	6	137438563	C	T	-2.05548364660318	-0.0384912264473799	0.0425196057975754
ILMN_1766261	SLC2A12	6	rs17090838	6	138266086	A	T	-2.05783486018208	-0.135004420153784	0.0422885017074315
ILMN_1766261	SLC2A12	6	rs4571582	6	138282293	C	G	-2.05783486018208	-0.135004420153784	0.0422885017074315
ILMN_1766261	SLC2A12	6	rs75097297	6	138293954	T	C	-2.05783486018208	-0.135004420153784	0.0422885017074315
ILMN_1766261	SLC2A12	6	rs4895460	6	136341646	C	A	2.06040487189528	0.100879072799597	0.0420371268353254
ILMN_1766261	SLC2A12	6	rs4895461	6	136342176	T	G	2.06040487189528	0.100879072799597	0.0420371268353254
ILMN_1766261	SLC2A12	6	rs9494442	6	136342320	T	C	2.06040487189528	0.100879072799597	0.0420371268353254
ILMN_1766261	SLC2A12	6	rs6911611	6	136343205	T	A	2.06040487189528	0.100879072799597	0.0420371268353254
ILMN_1766261	SLC2A12	6	rs9321549	6	136345502	T	C	2.06040487189528	0.100879072799597	0.0420371268353254
ILMN_1766261	SLC2A12	6	rs9321550	6	136347659	C	T	2.06040487189528	0.100879072799597	0.0420371268353254
ILMN_1766261	SLC2A12	6	rs4896197	6	136351296	A	C	2.06040487189528	0.100879072799597	0.0420371268353254
ILMN_1766261	SLC2A12	6	rs4895462	6	136351451	G	C	2.06040487189528	0.100879072799597	0.0420371268353254
ILMN_1766261	SLC2A12	6	rs56740201	6	137747960	C	A	-2.08143847403898	-0.0606993600999511	0.0400276541568477
ILMN_1766261	SLC2A12	6	rs113791838	6	137763410	C	T	-2.08143847403898	-0.0606993600999511	0.0400276541568477
ILMN_1766261	SLC2A12	6	rs76097451	6	137770686	C	G	-2.08143847403898	-0.0606993600999511	0.0400276541568477
ILMN_1766261	SLC2A12	6	rs79541245	6	137776584	T	C	-2.08143847403898	-0.0606993600999511	0.0400276541568477
ILMN_1766261	SLC2A12	6	rs138492374	6	137777846	T	C	-2.08143847403898	-0.0606993600999511	0.0400276541568477
ILMN_1766261	SLC2A12	6	rs6904154	6	137787541	G	A	-2.08143847403898	-0.0606993600999511	0.0400276541568477
ILMN_1766261	SLC2A12	6	rs111702635	6	137793120	T	C	-2.08143847403898	-0.0606993600999511	0.0400276541568477
ILMN_1766261	SLC2A12	6	rs9373159	6	136352749	T	C	2.09195626879784	0.102488729139851	0.0390542373859564
ILMN_1766261	SLC2A12	6	rs9321547	6	136307525	G	A	2.0928421964053	0.102445253959282	0.0389731854217048
ILMN_1766261	SLC2A12	6	rs61177685	6	136312273	A	T	2.0928421964053	0.102445253959282	0.0389731854217048
ILMN_1766261	SLC2A12	6	rs9494433	6	136313250	A	G	2.0928421964053	0.102445253959282	0.0389731854217048
ILMN_1766261	SLC2A12	6	rs17065190	6	136315884	A	G	2.0928421964053	0.102445253959282	0.0389731854217048
ILMN_1766261	SLC2A12	6	rs9494434	6	136317123	C	G	2.0928421964053	0.102445253959282	0.0389731854217048
ILMN_1766261	SLC2A12	6	rs147537652	6	136323623	G	A	2.0928421964053	0.102445253959282	0.0389731854217048
ILMN_1766261	SLC2A12	6	rs9689289	6	136327251	A	C	2.0928421964053	0.102445253959282	0.0389731854217048
ILMN_1766261	SLC2A12	6	rs9689290	6	136327269	A	C	2.0928421964053	0.102445253959282	0.0389731854217048
ILMN_1766261	SLC2A12	6	rs9689291	6	136327330	G	C	2.0928421964053	0.102445253959282	0.0389731854217048
ILMN_1766261	SLC2A12	6	rs9689292	6	136327336	A	C	2.0928421964053	0.102445253959282	0.0389731854217048
ILMN_1766261	SLC2A12	6	rs9689307	6	136327455	T	G	2.0928421964053	0.102445253959282	0.0389731854217048
ILMN_1766261	SLC2A12	6	rs7740628	6	136329176	A	G	2.0928421964053	0.102445253959282	0.0389731854217048
ILMN_1766261	SLC2A12	6	rs9494439	6	136331172	G	A	2.0928421964053	0.102445253959282	0.0389731854217048
ILMN_1766261	SLC2A12	6	rs9483901	6	136332042	A	G	2.0928421964053	0.102445253959282	0.0389731854217048
ILMN_1766261	SLC2A12	6	rs9483902	6	136333125	T	A	2.0928421964053	0.102445253959282	0.0389731854217048
ILMN_1766261	SLC2A12	6	rs6931583	6	136333948	C	A	2.0928421964053	0.102445253959282	0.0389731854217048
ILMN_1766261	SLC2A12	6	rs9483903	6	136337623	A	G	2.0928421964053	0.102445253959282	0.0389731854217048
ILMN_1766261	SLC2A12	6	rs4543383	6	136340352	G	C	2.0928421964053	0.102445253959282	0.0389731854217048
ILMN_1766261	SLC2A12	6	rs6937373	6	136310541	T	C	2.11441444012339	0.103411103546544	0.0370438855787852
ILMN_1766261	SLC2A12	6	rs113403917	6	137774672	C	T	-2.12767238968353	-0.0654056249308359	0.0358996040332292
ILMN_1766261	SLC2A12	6	rs75660644	6	137845634	T	C	-2.15872812153104	-0.0507649863623669	0.0333383836762114
ILMN_1766261	SLC2A12	6	rs72987488	6	137845676	T	C	-2.15872812153104	-0.0507649863623669	0.0333383836762114
ILMN_1766261	SLC2A12	6	rs6570174	6	137846731	A	G	-2.15872812153104	-0.0507649863623669	0.0333383836762114
ILMN_1766261	SLC2A12	6	rs1591157	6	137846871	A	G	-2.15872812153104	-0.0507649863623669	0.0333383836762114
ILMN_1766261	SLC2A12	6	rs72987499	6	137847346	G	A	-2.15872812153104	-0.0507649863623669	0.0333383836762114
ILMN_1766261	SLC2A12	6	rs76669018	6	137847833	C	T	-2.15872812153104	-0.0507649863623669	0.0333383836762114
ILMN_1766261	SLC2A12	6	rs73776647	6	137849428	A	G	-2.15872812153104	-0.0507649863623669	0.0333383836762114
ILMN_1766261	SLC2A12	6	rs72989407	6	137849565	C	T	-2.15872812153104	-0.0507649863623669	0.0333383836762114
ILMN_1766261	SLC2A12	6	rs72989411	6	137849641	T	C	-2.15872812153104	-0.0507649863623669	0.0333383836762114
ILMN_1766261	SLC2A12	6	rs61318640	6	137850389	T	A	-2.15872812153104	-0.0507649863623669	0.0333383836762114
ILMN_1766261	SLC2A12	6	rs17589010	6	137851233	G	A	-2.15872812153104	-0.0507649863623669	0.0333383836762114
ILMN_1766261	SLC2A12	6	rs111410654	6	137852181	T	C	-2.15872812153104	-0.0507649863623669	0.0333383836762114
ILMN_1766261	SLC2A12	6	rs12661588	6	137852374	G	A	-2.15872812153104	-0.0507649863623669	0.0333383836762114
ILMN_1766261	SLC2A12	6	rs56167770	6	137853884	A	G	-2.15872812153104	-0.0507649863623669	0.0333383836762114
ILMN_1766261	SLC2A12	6	rs72989417	6	137854094	A	G	-2.15872812153104	-0.0507649863623669	0.0333383836762114
ILMN_1766261	SLC2A12	6	rs72989419	6	137854163	A	G	-2.15872812153104	-0.0507649863623669	0.0333383836762114
ILMN_1766261	SLC2A12	6	rs112044924	6	137854595	T	C	-2.15872812153104	-0.0507649863623669	0.0333383836762114
ILMN_1766261	SLC2A12	6	rs72989437	6	137856252	A	G	-2.15872812153104	-0.0507649863623669	0.0333383836762114
ILMN_1766261	SLC2A12	6	rs72989443	6	137857367	G	A	-2.15872812153104	-0.0507649863623669	0.0333383836762114
ILMN_1766261	SLC2A12	6	rs12662915	6	137863930	G	T	-2.15872812153104	-0.0507649863623669	0.0333383836762114
ILMN_1766261	SLC2A12	6	rs9321606	6	137760308	C	T	2.19994516230196	0.0466493213665661	0.0301852853174115
ILMN_1766261	SLC2A12	6	rs62420992	6	137711600	T	C	-2.21495226837361	-0.0809589984595551	0.0291036337366829
ILMN_1766261	SLC2A12	6	rs9494428	6	136277563	A	G	2.36135776169395	0.108011590173957	0.0202074005239405
ILMN_1766261	SLC2A12	6	rs10080318	6	136293826	T	C	2.36135776169395	0.108011590173957	0.0202074005239405
ILMN_1766261	SLC2A12	6	rs7744526	6	136296168	C	T	2.36135776169395	0.108011590173957	0.0202074005239405
ILMN_1766261	SLC2A12	6	rs11967535	6	136298212	A	G	2.36135776169395	0.108011590173957	0.0202074005239405
ILMN_1766261	SLC2A12	6	rs6938424	6	136305170	T	C	2.36135776169395	0.108011590173957	0.0202074005239405
ILMN_1766261	SLC2A12	6	rs4075415	6	136306362	A	C	2.36135776169395	0.108011590173957	0.0202074005239405
ILMN_1766261	SLC2A12	6	rs9483897	6	136271077	T	C	2.38882605077693	0.109258289063817	0.0188371804048641
ILMN_1766261	SLC2A12	6	rs9321545	6	136275745	G	A	2.38882605077693	0.109258289063817	0.0188371804048641
ILMN_1766261	SLC2A12	6	rs9494429	6	136288895	C	T	2.38882605077693	0.109258289063817	0.0188371804048641
ILMN_1766261	SLC2A12	6	rs9494430	6	136290713	C	A	2.38882605077693	0.109258289063817	0.0188371804048641
ILMN_1766261	SLC2A12	6	rs72983441	6	137666366	A	G	-2.41880370196701	-0.0584689108605503	0.0174365305951668
ILMN_1766261	SLC2A12	6	rs3908196	6	137644468	C	T	-2.43437884089808	-0.0550810584515362	0.0167460611134747
ILMN_1766261	SLC2A12	6	rs7774733	6	137645088	G	C	-2.43437884089808	-0.0550810584515362	0.0167460611134747
ILMN_1766261	SLC2A12	6	rs3843987	6	137646068	G	A	-2.43437884089808	-0.0550810584515362	0.0167460611134747
ILMN_1766261	SLC2A12	6	rs3916229	6	137646865	C	T	-2.43437884089808	-0.0550810584515362	0.0167460611134747
ILMN_1766261	SLC2A12	6	rs3850210	6	137653780	A	G	-2.43437884089808	-0.0550810584515362	0.0167460611134747
ILMN_1766261	SLC2A12	6	rs3843990	6	137654515	T	C	-2.43437884089808	-0.0550810584515362	0.0167460611134747
ILMN_1766261	SLC2A12	6	rs3850212	6	137655120	A	G	-2.43437884089808	-0.0550810584515362	0.0167460611134747
ILMN_1766261	SLC2A12	6	rs3850213	6	137655458	A	T	-2.43437884089808	-0.0550810584515362	0.0167460611134747
ILMN_1766261	SLC2A12	6	rs4896257	6	137655742	T	C	-2.43437884089808	-0.0550810584515362	0.0167460611134747
ILMN_1766261	SLC2A12	6	rs4896258	6	137656235	G	A	-2.43437884089808	-0.0550810584515362	0.0167460611134747
ILMN_1766261	SLC2A12	6	rs4896260	6	137656444	G	A	-2.43437884089808	-0.0550810584515362	0.0167460611134747
ILMN_1766261	SLC2A12	6	rs17199398	6	137663749	C	G	-2.47719822967815	-0.0597273610784164	0.0149717788111369
ILMN_1766261	SLC2A12	6	rs72979695	6	137617756	T	C	-2.48998864924208	-0.0591544612438517	0.0144754377345336
ILMN_1766261	SLC2A12	6	rs72981450	6	137640061	A	G	-2.51619599631337	-0.0606949888473223	0.0135042187740678
ILMN_1766261	SLC2A12	6	rs72981476	6	137648296	T	C	-2.51619599631337	-0.0606949888473223	0.0135042187740678
ILMN_1766261	SLC2A12	6	rs72981480	6	137650803	T	C	-2.51619599631337	-0.0606949888473223	0.0135042187740678
ILMN_1766261	SLC2A12	6	rs72981489	6	137654393	G	A	-2.51619599631337	-0.0606949888473223	0.0135042187740678
ILMN_1766261	SLC2A12	6	rs72981492	6	137654786	T	C	-2.51619599631337	-0.0606949888473223	0.0135042187740678
ILMN_1766261	SLC2A12	6	rs72983412	6	137660873	A	G	-2.51619599631337	-0.0606949888473223	0.0135042187740678
ILMN_1766261	SLC2A12	6	rs17258750	6	137661129	C	T	-2.51619599631337	-0.0606949888473223	0.0135042187740678
ILMN_1766261	SLC2A12	6	rs72983419	6	137662228	C	A	-2.51619599631337	-0.0606949888473223	0.0135042187740678
ILMN_1766261	SLC2A12	6	rs17258841	6	137662477	T	C	-2.51619599631337	-0.0606949888473223	0.0135042187740678
ILMN_1766261	SLC2A12	6	rs116783992	6	137644160	G	A	-2.54386236280652	-0.0653720478518086	0.0125427526390113
ILMN_1766261	SLC2A12	6	rs72981426	6	137625174	A	G	-2.5655770437778	-0.0612863230608575	0.0118317226532091
ILMN_1766261	SLC2A12	6	rs9494717	6	137625741	G	C	-2.5655770437778	-0.0612863230608575	0.0118317226532091
ILMN_1766261	SLC2A12	6	rs9484011	6	137625920	G	T	-2.5655770437778	-0.0612863230608575	0.0118317226532091
ILMN_1766261	SLC2A12	6	rs1760084	6	137617136	T	C	-2.58228757652603	-0.0565105662226129	0.011309491244662
ILMN_1766261	SLC2A12	6	rs2090816	6	137615592	A	C	-2.63241325009313	-0.0575018540808993	0.00986532488923175
ILMN_1766261	SLC2A12	6	rs2797668	6	137615926	C	T	-2.63241325009313	-0.0575018540808993	0.00986532488923175
ILMN_1766261	SLC2A12	6	rs2683995	6	137616332	G	C	-2.63241325009313	-0.0575018540808993	0.00986532488923175
ILMN_1766261	SLC2A12	6	rs9402883	6	137616969	C	T	-2.63241325009313	-0.0575018540808993	0.00986532488923175
ILMN_1766261	SLC2A12	6	rs72981422	6	137623186	T	G	-2.63838852116536	-0.0630918341101038	0.0097047967839841
ILMN_1766261	SLC2A12	6	rs9402885	6	137618092	G	A	-2.75536626513589	-0.0603990977239238	0.00700285468495818
ILMN_1766261	SLC2A12	6	rs9484015	6	137629936	T	G	-2.85735088826547	-0.068559977790113	0.00522761975219554
ILMN_1766261	SLC2A12	6	rs17066658	6	137960986	T	C	-2.88086709789357	-0.182800908577289	0.00488178674838589
ILMN_1766261	SLC2A12	6	rs74473088	6	137972044	T	C	-2.88086709789357	-0.182800908577289	0.00488178674838589
ILMN_1766261	SLC2A12	6	rs117584190	6	137983623	A	G	-2.88086709789357	-0.182800908577289	0.00488178674838589
ILMN_1766261	SLC2A12	6	rs17066690	6	137983981	C	A	-2.88086709789357	-0.182800908577289	0.00488178674838589
ILMN_1766261	SLC2A12	6	rs17066693	6	137985490	T	C	-2.88086709789357	-0.182800908577289	0.00488178674838589
ILMN_1766261	SLC2A12	6	rs77102949	6	138012824	G	C	-2.88086709789357	-0.182800908577289	0.00488178674838589
ILMN_1766261	SLC2A12	6	rs9373189	6	137693095	C	G	-2.89611723797894	-0.0538915662371791	0.00466888459066115
ILMN_1766261	SLC2A12	6	rs58623381	6	137690520	A	T	-2.99035770093619	-0.0550687442387161	0.00353180098397117
ILMN_1766261	SLC2A12	6	rs36075184	6	137690979	A	G	-2.99035770093619	-0.0550687442387161	0.00353180098397117
ILMN_1766261	SLC2A12	6	rs56794441	6	137691411	G	C	-2.99035770093619	-0.0550687442387161	0.00353180098397117
ILMN_1766261	SLC2A12	6	rs1591208	6	137692864	T	C	-2.99035770093619	-0.0550687442387161	0.00353180098397117
ILMN_1766261	SLC2A12	6	rs1112557	6	137693837	A	G	-2.99035770093619	-0.0550687442387161	0.00353180098397117
ILMN_1766261	SLC2A12	6	rs12662095	6	137695321	A	G	-2.99035770093619	-0.0550687442387161	0.00353180098397117
ILMN_1766261	SLC2A12	6	rs12663604	6	137695358	C	T	-2.99035770093619	-0.0550687442387161	0.00353180098397117
ILMN_1719172	NA	NA	rs73774870	6	138945950	G	T	-1.98781515899935	-0.158551290639294	0.0496511327474343
ILMN_1719172	NA	NA	rs72977108	6	138949569	G	A	-1.98781515899935	-0.158551290639294	0.0496511327474343
ILMN_1719172	NA	NA	rs72977113	6	138951917	C	A	-1.98781515899935	-0.158551290639294	0.0496511327474343
ILMN_1719172	NA	NA	rs72977129	6	138975001	A	G	-1.98781515899935	-0.158551290639294	0.0496511327474343
ILMN_1719172	NA	NA	rs148076599	6	138978809	A	G	-1.98781515899935	-0.158551290639294	0.0496511327474343
ILMN_1719172	NA	NA	rs72987463	6	137824993	A	G	-1.99950022338533	-0.140800597853963	0.0483513702431736
ILMN_1719172	NA	NA	rs1569528	6	137826217	A	G	-1.99950022338533	-0.140800597853963	0.0483513702431736
ILMN_1719172	NA	NA	rs77755400	6	138791326	A	T	-2.04012585918565	-0.0768051637453688	0.0440559843767265
ILMN_1719172	NA	NA	rs71560673	6	138799254	A	G	-2.04012585918565	-0.0768051637453688	0.0440559843767265
ILMN_1719172	NA	NA	rs727098	6	139911322	C	T	-2.0441229117532	-0.0798694984817709	0.0436516101060422
ILMN_1719172	NA	NA	rs6902207	6	138777587	T	C	-2.04633171060876	-0.0820723519875615	0.0434295187476109
ILMN_1719172	NA	NA	rs6926204	6	138778360	C	T	-2.04633171060876	-0.0820723519875615	0.0434295187476109
ILMN_1719172	NA	NA	rs7765940	6	138794743	T	C	-2.04633171060876	-0.0820723519875615	0.0434295187476109
ILMN_1719172	NA	NA	rs58735807	6	138795783	G	A	-2.04633171060876	-0.0820723519875615	0.0434295187476109
ILMN_1719172	NA	NA	rs17727274	6	138802488	G	A	-2.04633171060876	-0.0820723519875615	0.0434295187476109
ILMN_1719172	NA	NA	rs17066391	6	137715825	A	C	-2.04746185905408	-0.418222410269855	0.0433162594098778
ILMN_1719172	NA	NA	rs1808062	6	137717242	A	T	-2.04746185905408	-0.418222410269855	0.0433162594098778
ILMN_1719172	NA	NA	rs79924410	6	137723363	G	T	-2.04746185905408	-0.418222410269855	0.0433162594098778
ILMN_1719172	NA	NA	rs139339235	6	137726709	T	C	-2.04746185905408	-0.418222410269855	0.0433162594098778
ILMN_1719172	NA	NA	rs75071361	6	137729142	C	T	-2.04746185905408	-0.418222410269855	0.0433162594098778
ILMN_1719172	NA	NA	rs10484596	6	137731944	G	A	-2.04746185905408	-0.418222410269855	0.0433162594098778
ILMN_1719172	NA	NA	rs73565975	6	137738515	T	G	-2.04746185905408	-0.418222410269855	0.0433162594098778
ILMN_1719172	NA	NA	rs77091814	6	137742839	C	T	-2.04746185905408	-0.418222410269855	0.0433162594098778
ILMN_1719172	NA	NA	rs115177216	6	137748862	C	T	-2.04746185905408	-0.418222410269855	0.0433162594098778
ILMN_1719172	NA	NA	rs78480504	6	137750317	G	A	-2.04746185905408	-0.418222410269855	0.0433162594098778
ILMN_1719172	NA	NA	rs114411047	6	137757987	C	T	-2.04746185905408	-0.418222410269855	0.0433162594098778
ILMN_1719172	NA	NA	rs140054481	6	137758845	T	G	-2.04746185905408	-0.418222410269855	0.0433162594098778
ILMN_1719172	NA	NA	rs74836569	6	137769683	T	C	-2.04746185905408	-0.418222410269855	0.0433162594098778
ILMN_1719172	NA	NA	rs75735652	6	137770618	A	G	-2.04746185905408	-0.418222410269855	0.0433162594098778
ILMN_1719172	NA	NA	rs80292048	6	137779690	T	C	-2.04746185905408	-0.418222410269855	0.0433162594098778
ILMN_1719172	NA	NA	rs957213	6	137784318	A	T	-2.04746185905408	-0.418222410269855	0.0433162594098778
ILMN_1719172	NA	NA	rs118079142	6	137790073	C	T	-2.04746185905408	-0.418222410269855	0.0433162594098778
ILMN_1719172	NA	NA	rs76976878	6	137790506	C	T	-2.04746185905408	-0.418222410269855	0.0433162594098778
ILMN_1719172	NA	NA	rs77608880	6	137791041	T	G	-2.04746185905408	-0.418222410269855	0.0433162594098778
ILMN_1719172	NA	NA	rs77305979	6	137797677	C	T	-2.04746185905408	-0.418222410269855	0.0433162594098778
ILMN_1719172	NA	NA	rs9688933	6	137798786	G	A	-2.04746185905408	-0.418222410269855	0.0433162594098778
ILMN_1719172	NA	NA	rs79996206	6	137798959	A	C	-2.04746185905408	-0.418222410269855	0.0433162594098778
ILMN_1719172	NA	NA	rs7751959	6	137799213	A	G	-2.04746185905408	-0.418222410269855	0.0433162594098778
ILMN_1719172	NA	NA	rs7756356	6	137799725	T	C	-2.04746185905408	-0.418222410269855	0.0433162594098778
ILMN_1719172	NA	NA	rs6932499	6	137802073	T	C	-2.04746185905408	-0.418222410269855	0.0433162594098778
ILMN_1719172	NA	NA	rs6912648	6	137802321	A	T	-2.04746185905408	-0.418222410269855	0.0433162594098778
ILMN_1719172	NA	NA	rs6933058	6	137802413	T	C	-2.04746185905408	-0.418222410269855	0.0433162594098778
ILMN_1719172	NA	NA	rs6912969	6	137802478	C	T	-2.04746185905408	-0.418222410269855	0.0433162594098778
ILMN_1719172	NA	NA	rs9688586	6	137802860	T	C	-2.04746185905408	-0.418222410269855	0.0433162594098778
ILMN_1719172	NA	NA	rs76315830	6	137803714	T	C	-2.04746185905408	-0.418222410269855	0.0433162594098778
ILMN_1719172	NA	NA	rs73776615	6	137804424	T	C	-2.04746185905408	-0.418222410269855	0.0433162594098778
ILMN_1719172	NA	NA	rs73776616	6	137804530	A	C	-2.04746185905408	-0.418222410269855	0.0433162594098778
ILMN_1719172	NA	NA	rs77205911	6	137805192	T	A	-2.04746185905408	-0.418222410269855	0.0433162594098778
ILMN_1719172	NA	NA	rs76818785	6	137805341	A	G	-2.04746185905408	-0.418222410269855	0.0433162594098778
ILMN_1719172	NA	NA	rs74347171	6	137805546	T	C	-2.04746185905408	-0.418222410269855	0.0433162594098778
ILMN_1719172	NA	NA	rs80189695	6	137806228	G	C	-2.04746185905408	-0.418222410269855	0.0433162594098778
ILMN_1719172	NA	NA	rs1333226	6	137806455	C	T	-2.04746185905408	-0.418222410269855	0.0433162594098778
ILMN_1719172	NA	NA	rs1000041	6	137806717	T	C	-2.04746185905408	-0.418222410269855	0.0433162594098778
ILMN_1719172	NA	NA	rs60810652	6	137807079	T	C	-2.04746185905408	-0.418222410269855	0.0433162594098778
ILMN_1719172	NA	NA	rs79877414	6	137809157	A	C	-2.04746185905408	-0.418222410269855	0.0433162594098778
ILMN_1719172	NA	NA	rs6930622	6	137797918	C	T	-2.04784148400475	-0.0596720366127837	0.0432782716928036
ILMN_1719172	NA	NA	rs9376278	6	137804521	T	G	-2.04784148400475	-0.0596720366127837	0.0432782716928036
ILMN_1719172	NA	NA	rs9376279	6	137804686	T	C	-2.04784148400475	-0.0596720366127837	0.0432782716928036
ILMN_1719172	NA	NA	rs9376280	6	137805414	A	G	-2.04784148400475	-0.0596720366127837	0.0432782716928036
ILMN_1719172	NA	NA	rs9376328	6	138473280	G	T	-2.04851540616506	-0.0587210322854546	0.0432109051164182
ILMN_1719172	NA	NA	rs9373211	6	138473597	C	A	-2.04851540616506	-0.0587210322854546	0.0432109051164182
ILMN_1719172	NA	NA	rs77366353	6	137758257	A	T	-2.04992443850235	-0.418645649600229	0.0430703461945114
ILMN_1719172	NA	NA	rs77242951	6	137699736	G	C	-2.05446863905398	-0.419661889532298	0.0426197070261826
ILMN_1719172	NA	NA	rs148601752	6	137698696	T	C	-2.05466056310275	-0.419699230053471	0.0426007637523742
ILMN_1719172	NA	NA	rs115312370	6	137702631	G	A	-2.05466056310275	-0.419699230053471	0.0426007637523742
ILMN_1719172	NA	NA	rs80039361	6	137703496	A	C	-2.05466056310275	-0.419699230053471	0.0426007637523742
ILMN_1719172	NA	NA	rs74345392	6	137813124	G	A	-2.06370948872571	-0.421431991114185	0.0417157875824144
ILMN_1719172	NA	NA	rs114077072	6	139972195	T	C	2.06766680007456	0.299169139545249	0.0413337611727259
ILMN_1719172	NA	NA	rs2040034	6	137295334	A	G	-2.10268088556397	-0.0725447983585006	0.0380827709839747
ILMN_1719172	NA	NA	rs4896223	6	137296880	G	C	-2.10268088556397	-0.0725447983585006	0.0380827709839747
ILMN_1719172	NA	NA	rs1342239	6	136125474	A	G	-2.14315805878484	-0.258473974840874	0.0346019204919221
ILMN_1719172	NA	NA	rs2224499	6	136127056	G	T	-2.14315805878484	-0.258473974840874	0.0346019204919221
ILMN_1719172	NA	NA	rs12529521	6	138791986	G	A	-2.14430126380369	-0.0800054257218245	0.0345077543628211
ILMN_1719172	NA	NA	rs1342238	6	136125776	C	T	-2.16079851895944	-0.260581684682822	0.0331734245434001
ILMN_1719172	NA	NA	rs9376152	6	136126691	G	A	-2.16079851895944	-0.260581684682822	0.0331734245434001
ILMN_1719172	NA	NA	rs6934623	6	137702063	G	A	2.2022741820323	0.0725018276383655	0.0300151526793235
ILMN_1719172	NA	NA	rs9376274	6	137704118	G	A	2.2022741820323	0.0725018276383655	0.0300151526793235
ILMN_1719172	NA	NA	rs9321604	6	137731441	C	T	2.2022741820323	0.0725018276383655	0.0300151526793235
ILMN_1719172	NA	NA	rs6570154	6	137733342	T	C	2.2022741820323	0.0725018276383655	0.0300151526793235
ILMN_1719172	NA	NA	rs17069158	6	139972188	A	G	-2.22181145451488	-0.0995371432295578	0.0286206352120685
ILMN_1719172	NA	NA	rs17069161	6	139972521	T	C	-2.22181145451488	-0.0995371432295578	0.0286206352120685
ILMN_1719172	NA	NA	rs9376443	6	139976184	A	C	-2.22181145451488	-0.0995371432295578	0.0286206352120685
ILMN_1719172	NA	NA	rs1360606	6	137801164	T	C	-2.22304421552199	-0.0820806713647152	0.028534575886774
ILMN_1719172	NA	NA	rs6917655	6	139960170	A	T	-2.25224326017205	-0.06810085470897	0.0265613209360597
ILMN_1719172	NA	NA	rs6570368	6	139960195	A	C	-2.25224326017205	-0.06810085470897	0.0265613209360597
ILMN_1719172	NA	NA	rs4895572	6	139924494	C	T	-2.25342172900749	-0.0654447566476226	0.0264842570515927
ILMN_1719172	NA	NA	rs9495539	6	139926876	G	T	-2.25342172900749	-0.0654447566476226	0.0264842570515927
ILMN_1719172	NA	NA	rs12191119	6	139928377	T	A	-2.25342172900749	-0.0654447566476226	0.0264842570515927
ILMN_1719172	NA	NA	rs113403917	6	137774672	C	T	-2.25890581192268	-0.112930863220477	0.0261282098817738
ILMN_1719172	NA	NA	rs6936818	6	137287484	T	C	-2.26431025099443	-0.0761001115043594	0.0257814508614281
ILMN_1719172	NA	NA	rs1935743	6	137288483	T	G	-2.26431025099443	-0.0761001115043594	0.0257814508614281
ILMN_1719172	NA	NA	rs7738546	6	137288522	T	C	-2.26431025099443	-0.0761001115043594	0.0257814508614281
ILMN_1719172	NA	NA	rs1935742	6	137288586	T	C	-2.26431025099443	-0.0761001115043594	0.0257814508614281
ILMN_1719172	NA	NA	rs9402947	6	138461875	A	G	-2.26805420943238	-0.0598841926579661	0.0255436072812797
ILMN_1719172	NA	NA	rs9389564	6	138463683	T	C	-2.26805420943238	-0.0598841926579661	0.0255436072812797
ILMN_1719172	NA	NA	rs1936211	6	139960652	C	T	-2.27846533147613	-0.0690985091872239	0.0248923214630279
ILMN_1719172	NA	NA	rs7769985	6	138469889	T	C	-2.28679268113069	-0.0656376298216604	0.0243819467231178
ILMN_1719172	NA	NA	rs9385823	6	138473066	C	T	-2.28679268113069	-0.0656376298216604	0.0243819467231178
ILMN_1719172	NA	NA	rs1883468	6	138477031	C	A	-2.28679268113069	-0.0656376298216604	0.0243819467231178
ILMN_1719172	NA	NA	rs2698744	6	139185697	T	C	2.32517862991353	0.0729551704285382	0.022146550130828
ILMN_1719172	NA	NA	rs4639355	6	138936016	C	G	-2.3338006755032	-0.169828458612863	0.02167007229166
ILMN_1719172	NA	NA	rs79571748	6	138936131	A	G	-2.3338006755032	-0.169828458612863	0.02167007229166
ILMN_1719172	NA	NA	rs2473511	6	139420801	A	G	-2.34515435957811	-0.137399432633534	0.0210564700396163
ILMN_1719172	NA	NA	rs2498653	6	139420851	G	C	-2.34515435957811	-0.137399432633534	0.0210564700396163
ILMN_1719172	NA	NA	rs2498654	6	139420878	T	C	-2.34515435957811	-0.137399432633534	0.0210564700396163
ILMN_1719172	NA	NA	rs2498655	6	139420995	T	C	-2.34515435957811	-0.137399432633534	0.0210564700396163
ILMN_1719172	NA	NA	rs9495538	6	139919937	C	T	-2.34609243973218	-0.0671372309047711	0.0210064663913297
ILMN_1719172	NA	NA	rs9321736	6	139949706	C	A	-2.34609243973218	-0.0671372309047711	0.0210064663913297
ILMN_1719172	NA	NA	rs9385822	6	138447693	A	T	-2.36922960885622	-0.0627302902943975	0.0198059670416776
ILMN_1719172	NA	NA	rs7752565	6	138449079	A	G	-2.36922960885622	-0.0627302902943975	0.0198059670416776
ILMN_1719172	NA	NA	rs6920846	6	138450069	G	A	-2.36922960885622	-0.0627302902943975	0.0198059670416776
ILMN_1719172	NA	NA	rs4896318	6	138451274	A	G	-2.36922960885622	-0.0627302902943975	0.0198059670416776
ILMN_1719172	NA	NA	rs4896319	6	138452476	C	T	-2.36922960885622	-0.0627302902943975	0.0198059670416776
ILMN_1719172	NA	NA	rs7750208	6	137286900	C	T	-2.37459076462948	-0.0802897621045009	0.0195366322712078
ILMN_1719172	NA	NA	rs6570128	6	137286966	G	A	-2.37459076462948	-0.0802897621045009	0.0195366322712078
ILMN_1719172	NA	NA	rs7759402	6	139960833	A	G	-2.37501091958094	-0.0705774529098928	0.0195156623757932
ILMN_1719172	NA	NA	rs78116124	6	138920105	C	A	2.38409031464353	0.17602335879211	0.0190673624732684
ILMN_1719172	NA	NA	rs62430198	6	139968039	A	G	-2.38886783988354	-0.108319081956812	0.0188351602638604
ILMN_1719172	NA	NA	rs9389704	6	139968311	G	C	-2.38886783988354	-0.108319081956812	0.0188351602638604
ILMN_1719172	NA	NA	rs62430199	6	139968518	T	C	-2.38886783988354	-0.108319081956812	0.0188351602638604
ILMN_1719172	NA	NA	rs62430200	6	139970418	A	G	-2.38886783988354	-0.108319081956812	0.0188351602638604
ILMN_1719172	NA	NA	rs9389561	6	138454308	G	A	-2.39865609784277	-0.0635273378847967	0.0183672510007614
ILMN_1719172	NA	NA	rs6936352	6	137749937	C	G	-2.43397623096989	-0.0730604709301949	0.0167635979715303
ILMN_1719172	NA	NA	rs1333623	6	137747699	G	A	-2.43564409451965	-0.073049978852146	0.0166910556938925
ILMN_1719172	NA	NA	rs9494763	6	137748632	T	C	-2.43564409451965	-0.073049978852146	0.0166910556938925
ILMN_1719172	NA	NA	rs6929588	6	137748849	G	A	-2.43564409451965	-0.073049978852146	0.0166910556938925
ILMN_1719172	NA	NA	rs6936167	6	137749832	A	G	-2.43564409451965	-0.073049978852146	0.0166910556938925
ILMN_1719172	NA	NA	rs6936021	6	137749881	G	C	-2.43564409451965	-0.073049978852146	0.0166910556938925
ILMN_1719172	NA	NA	rs6570157	6	137749888	A	G	-2.43564409451965	-0.073049978852146	0.0166910556938925
ILMN_1719172	NA	NA	rs6916099	6	137750162	A	T	-2.43564409451965	-0.073049978852146	0.0166910556938925
ILMN_1719172	NA	NA	rs1022500	6	137750413	C	T	-2.43564409451965	-0.073049978852146	0.0166910556938925
ILMN_1719172	NA	NA	rs1022398	6	137750543	T	A	-2.43564409451965	-0.073049978852146	0.0166910556938925
ILMN_1719172	NA	NA	rs1022399	6	137750715	G	C	-2.43564409451965	-0.073049978852146	0.0166910556938925
ILMN_1719172	NA	NA	rs7776433	6	137751083	T	A	-2.43564409451965	-0.073049978852146	0.0166910556938925
ILMN_1719172	NA	NA	rs1333622	6	137751228	A	G	-2.43564409451965	-0.073049978852146	0.0166910556938925
ILMN_1719172	NA	NA	rs1333621	6	137751366	G	T	-2.43564409451965	-0.073049978852146	0.0166910556938925
ILMN_1719172	NA	NA	rs113796987	6	138943481	A	T	-2.45669119116601	-0.189878513113956	0.0157993919650748
ILMN_1719172	NA	NA	rs139715545	6	139039378	C	G	-2.46421811425958	-0.353653181431993	0.0154909923712826
ILMN_1719172	NA	NA	rs72975291	6	138930446	C	T	-2.47934130910089	-0.191540779458266	0.0148875676899109
ILMN_1719172	NA	NA	rs56746715	6	138941972	A	G	-2.47934130910089	-0.191540779458266	0.0148875676899109
ILMN_1719172	NA	NA	rs72975302	6	138942161	G	A	-2.47934130910089	-0.191540779458266	0.0148875676899109
ILMN_1719172	NA	NA	rs1188852	6	139192374	G	A	2.53028853013876	0.0779413037079511	0.0130065047521964
ILMN_1719172	NA	NA	rs61731058	6	136582549	A	G	-2.58493200450828	-0.168736998293618	0.0112287804053659
ILMN_1719172	NA	NA	rs12660547	6	138448062	C	T	-2.62260727785169	-0.070747617240495	0.0101339789827997
ILMN_1719172	NA	NA	rs12661926	6	138448110	G	A	-2.62260727785169	-0.070747617240495	0.0101339789827997
ILMN_1719172	NA	NA	rs148898181	6	139083831	C	T	-2.64717965952288	-0.377531751914101	0.0094729153635327
ILMN_1719172	NA	NA	rs9321742	6	139962187	A	G	-2.65951759772737	-0.125158206159444	0.00915594146535766
ILMN_1719172	NA	NA	rs72978989	6	139962544	G	A	-2.65951759772737	-0.125158206159444	0.00915594146535766
ILMN_1719172	NA	NA	rs75471170	6	138446873	A	G	-2.6734196304113	-0.0721806331502428	0.0088103268123163
ILMN_1719172	NA	NA	rs2206066	6	137785013	G	T	-2.67817440528461	-0.0853229644506486	0.00869486379207188
ILMN_1719172	NA	NA	rs2223378	6	137785212	C	G	-2.67817440528461	-0.0853229644506486	0.00869486379207188
ILMN_1719172	NA	NA	rs7775153	6	137786289	T	C	-2.67817440528461	-0.0853229644506486	0.00869486379207188
ILMN_1719172	NA	NA	rs6903276	6	137787068	G	A	-2.67817440528461	-0.0853229644506486	0.00869486379207188
ILMN_1719172	NA	NA	rs6904327	6	137787558	G	C	-2.67817440528461	-0.0853229644506486	0.00869486379207188
ILMN_1719172	NA	NA	rs9321611	6	137787843	G	A	-2.67817440528461	-0.0853229644506486	0.00869486379207188
ILMN_1719172	NA	NA	rs80011533	6	137787963	A	G	-2.67817440528461	-0.0853229644506486	0.00869486379207188
ILMN_1719172	NA	NA	rs6910679	6	137788549	A	G	-2.67817440528461	-0.0853229644506486	0.00869486379207188
ILMN_1719172	NA	NA	rs9494784	6	137789920	A	G	-2.67817440528461	-0.0853229644506486	0.00869486379207188
ILMN_1719172	NA	NA	rs9494785	6	137790005	C	T	-2.67817440528461	-0.0853229644506486	0.00869486379207188
ILMN_1719172	NA	NA	rs6922249	6	137790423	A	C	-2.67817440528461	-0.0853229644506486	0.00869486379207188
ILMN_1719172	NA	NA	rs6570166	6	137790900	T	C	-2.67817440528461	-0.0853229644506486	0.00869486379207188
ILMN_1719172	NA	NA	rs7763208	6	137791026	G	A	-2.67817440528461	-0.0853229644506486	0.00869486379207188
ILMN_1719172	NA	NA	rs1537622	6	138438913	C	T	-2.73655976944026	-0.075960323952486	0.00738486484370848
ILMN_1719172	NA	NA	rs4896317	6	138441060	T	C	-2.73655976944026	-0.075960323952486	0.00738486484370848
ILMN_1719172	NA	NA	rs12524997	6	138441204	G	A	-2.73655976944026	-0.075960323952486	0.00738486484370848
ILMN_1719172	NA	NA	rs991047	6	138445172	G	A	-2.73655976944026	-0.075960323952486	0.00738486484370848
ILMN_1719172	NA	NA	rs2206351	6	138446022	G	T	-2.73655976944026	-0.075960323952486	0.00738486484370848
ILMN_1719172	NA	NA	rs62430169	6	139942278	A	C	-2.7394169979483	-0.124547472046773	0.00732562966195616
ILMN_1719172	NA	NA	rs9399286	6	139957016	G	A	-2.7394169979483	-0.124547472046773	0.00732562966195616
ILMN_1719172	NA	NA	rs1334705	6	138443794	T	C	-2.84929759926267	-0.078196126671259	0.00535112641719439
ILMN_1719172	NA	NA	rs9494937	6	138418015	A	G	-2.92229098902126	-0.0807886279071586	0.0043232778957446
ILMN_1719172	NA	NA	rs78631852	6	138462999	G	T	-2.94079431875952	-0.118042102061227	0.0040933374028023
ILMN_1719172	NA	NA	rs9495093	6	138824122	C	T	-2.97595048118065	-0.219879797534779	0.00368721804722812
ILMN_1719172	NA	NA	rs9495094	6	138824498	C	T	-3.00340694863802	-0.22158376854664	0.00339627926492121
ILMN_1719172	NA	NA	rs9495095	6	138824596	A	C	-3.00340694863802	-0.22158376854664	0.00339627926492121
ILMN_1719172	NA	NA	rs11154962	6	138465341	A	G	-3.04544263877273	-0.121643877100646	0.00299173026781575
ILMN_1719172	NA	NA	rs9494939	6	138425299	A	T	-3.05522907620857	-0.082673857403597	0.00290418510191341
ILMN_1719172	NA	NA	rs9484114	6	138425783	T	C	-3.05522907620857	-0.082673857403597	0.00290418510191341
ILMN_1719172	NA	NA	rs2327872	6	138426798	T	G	-3.05522907620857	-0.082673857403597	0.00290418510191341
ILMN_1719172	NA	NA	rs9484115	6	138426976	G	C	-3.05522907620857	-0.082673857403597	0.00290418510191341
ILMN_1719172	NA	NA	rs1537620	6	138427047	G	A	-3.05522907620857	-0.082673857403597	0.00290418510191341
ILMN_1719172	NA	NA	rs2152013	6	138427179	C	G	-3.05522907620857	-0.082673857403597	0.00290418510191341
ILMN_1719172	NA	NA	rs2152012	6	138427424	T	C	-3.05522907620857	-0.082673857403597	0.00290418510191341
ILMN_1719172	NA	NA	rs2152011	6	138427428	C	A	-3.05522907620857	-0.082673857403597	0.00290418510191341
ILMN_1719172	NA	NA	rs57187762	6	138430171	T	C	-3.07319994177372	-0.0851002784428139	0.00274957953360186
ILMN_1719172	NA	NA	rs57804598	6	138430225	T	C	-3.07319994177372	-0.0851002784428139	0.00274957953360186
ILMN_1719172	NA	NA	rs4896315	6	138430434	G	A	-3.07319994177372	-0.0851002784428139	0.00274957953360186
ILMN_1719172	NA	NA	rs58347990	6	138435798	T	C	-3.07319994177372	-0.0851002784428139	0.00274957953360186
ILMN_1719172	NA	NA	rs1931867	6	138440838	C	T	-3.09860052012953	-0.0849039276565377	0.00254404610407655
ILMN_1719172	NA	NA	rs4895511	6	138443132	A	G	-3.09860052012953	-0.0849039276565377	0.00254404610407655
ILMN_1719172	NA	NA	rs2327874	6	138430643	T	G	-3.14988550223995	-0.086268893822791	0.00217183987950265
ILMN_1719172	NA	NA	rs9494941	6	138431353	C	T	-3.14988550223995	-0.086268893822791	0.00217183987950265
ILMN_1719172	NA	NA	rs1537621	6	138438723	C	T	-3.15100014985976	-0.0921728122552157	0.00216434383589318
ILMN_1719172	NA	NA	rs2152010	6	138440242	A	G	-3.15100014985976	-0.0921728122552157	0.00216434383589318
ILMN_1719172	NA	NA	rs6921218	6	138441016	A	T	-3.15100014985976	-0.0921728122552157	0.00216434383589318
ILMN_1719172	NA	NA	rs6942220	6	138441386	G	A	-3.15100014985976	-0.0921728122552157	0.00216434383589318
ILMN_1719172	NA	NA	rs72984675	6	138442560	T	C	-3.15100014985976	-0.0921728122552157	0.00216434383589318
ILMN_1719172	NA	NA	rs6921895	6	138444633	T	A	-3.15100014985976	-0.0921728122552157	0.00216434383589318
ILMN_1719172	NA	NA	rs56071175	6	138445463	T	C	-3.15100014985976	-0.0921728122552157	0.00216434383589318
ILMN_1719172	NA	NA	rs72984659	6	138434222	T	A	-3.29616576523663	-0.0962728292947346	0.00137003582825208
ILMN_1719172	NA	NA	rs2327875	6	138446210	G	A	-3.29616576523663	-0.0962728292947346	0.00137003582825208
ILMN_1719172	NA	NA	rs1556639	6	138420573	C	G	-3.30561716504353	-0.089206312396744	0.00132921271285121
ILMN_1719172	NA	NA	rs34029435	6	138422236	A	G	-3.30561716504353	-0.089206312396744	0.00132921271285121
ILMN_1719172	NA	NA	rs57230984	6	138422331	C	T	-3.30561716504353	-0.089206312396744	0.00132921271285121
ILMN_1719172	NA	NA	rs7773663	6	138422857	T	C	-3.30561716504353	-0.089206312396744	0.00132921271285121
ILMN_1719172	NA	NA	rs952802	6	138426378	T	C	-3.30561716504353	-0.089206312396744	0.00132921271285121
ILMN_1719172	NA	NA	rs2327873	6	138426800	G	A	-3.30561716504353	-0.089206312396744	0.00132921271285121
ILMN_1719172	NA	NA	rs2327876	6	138446279	T	C	-3.32453149853263	-0.0949153932135298	0.00125091613438536
ILMN_1719172	NA	NA	rs151274617	6	139446660	G	A	-3.40364317293934	-0.391799830352978	0.000967977136724457
ILMN_1719172	NA	NA	rs139770909	6	139274550	G	A	-3.53830771804129	-0.405847187411483	0.000619926097782025
ILMN_1719172	NA	NA	rs147535393	6	137386456	T	C	-5.56831936068486	-1.00688774738509	2.29222999678153e-07
ILMN_1719172	NA	NA	rs148558920	6	137456578	T	C	-5.57276908896754	-1.00742442393525	2.248322364013e-07
ILMN_2412141	TAAR2	6	rs150873394	6	136599885	A	C	-2.48671277023093	-0.113497823918335	0.0146011367571535
ILMN_2412141	TAAR2	6	rs149842679	6	136691906	A	G	-3.03609344407684	-0.555321400458491	0.00307764155258447
ILMN_2412141	TAAR2	6	rs138614281	6	136728751	C	T	-3.03609344407684	-0.555321400458491	0.00307764155258447
ILMN_3305938	SGK1	6	rs611948	6	137552949	T	C	2.00745421243048	0.364328028242373	0.0474833220986256
ILMN_3305938	SGK1	6	rs17090838	6	138266086	A	T	2.05569482934192	1.00256549934525	0.0424988041046055
ILMN_3305938	SGK1	6	rs4571582	6	138282293	C	G	2.05569482934192	1.00256549934525	0.0424988041046055
ILMN_3305938	SGK1	6	rs75097297	6	138293954	T	C	2.05569482934192	1.00256549934525	0.0424988041046055
ILMN_3305938	SGK1	6	rs3734548	6	136508399	C	T	-2.06916319949019	-1.37160203735688	0.04119008950764
ILMN_3305938	SGK1	6	rs11961697	6	138075443	T	C	-2.08549379980131	-0.276981651059674	0.0396498873398097
ILMN_3305938	SGK1	6	rs75629635	6	137846894	C	T	-2.10551230516218	-0.825511931725703	0.0378298013782602
ILMN_3305938	SGK1	6	rs643746	6	138052680	T	C	-2.1533867918448	-0.294474506378614	0.0337672496938812
ILMN_3305938	SGK1	6	rs28385692	6	137482840	G	A	-2.35025420115791	-0.873272788071913	0.0207858918067052
ILMN_3305938	SGK1	6	rs13209854	6	137882582	A	G	2.35683311558183	0.418034613813819	0.0204413882939646
ILMN_3305938	SGK1	6	rs28385694	6	137478647	T	C	-2.71189534096726	-1.08084782582183	0.0079146266079298
ILMN_3305938	SGK1	6	rs141035978	6	136014127	C	T	-2.85694579384276	-1.33883026199585	0.00523376934878137
ILMN_3305938	SGK1	6	rs74348626	6	136510277	T	C	-3.00145850528394	-2.71645648923833	0.00341620458348951
ILMN_3305938	SGK1	6	rs41288041	6	136512990	G	A	-3.00145850528394	-2.71645648923833	0.00341620458348951
ILMN_3305938	SGK1	6	rs41288043	6	136513000	A	G	-3.00145850528394	-2.71645648923833	0.00341620458348951
ILMN_3305938	SGK1	6	rs6931460	6	136513541	A	T	-3.00145850528394	-2.71645648923833	0.00341620458348951
ILMN_3305938	SGK1	6	rs41288945	6	136515421	C	T	-3.00145850528394	-2.71645648923833	0.00341620458348951
ILMN_3305938	SGK1	6	rs113533841	6	136515780	C	T	-3.00145850528394	-2.71645648923833	0.00341620458348951
ILMN_3305938	SGK1	6	rs114294480	6	136515813	G	A	-3.00145850528394	-2.71645648923833	0.00341620458348951
ILMN_3305938	SGK1	6	rs113209905	6	136515975	G	A	-3.00145850528394	-2.71645648923833	0.00341620458348951
ILMN_3305938	SGK1	6	rs7753890	6	136516257	C	T	-3.00145850528394	-2.71645648923833	0.00341620458348951
ILMN_3305938	SGK1	6	rs6900658	6	136517455	G	C	-3.00145850528394	-2.71645648923833	0.00341620458348951
ILMN_3305938	SGK1	6	rs7764859	6	136518450	A	T	-3.00145850528394	-2.71645648923833	0.00341620458348951
ILMN_3305938	SGK1	6	rs11963849	6	136518495	A	G	-3.00145850528394	-2.71645648923833	0.00341620458348951
ILMN_3305938	SGK1	6	rs73556881	6	136518605	C	T	-3.00145850528394	-2.71645648923833	0.00341620458348951
ILMN_3305938	SGK1	6	rs9494468	6	136519524	T	C	-3.00145850528394	-2.71645648923833	0.00341620458348951
ILMN_3305938	SGK1	6	rs11965111	6	136520148	T	G	-3.00145850528394	-2.71645648923833	0.00341620458348951
ILMN_3305938	SGK1	6	rs6924591	6	136521126	A	G	-3.00145850528394	-2.71645648923833	0.00341620458348951
ILMN_2324734	EYA4	6	rs6918311	6	137287702	G	A	1.99772496386322	0.0308693834447938	0.048546947955294
ILMN_2324734	EYA4	6	rs12194812	6	137668535	T	C	2.00566206308485	0.0289350148598715	0.0476777360044586
ILMN_2324734	EYA4	6	rs10457658	6	137672723	C	G	2.00566206308485	0.0289350148598715	0.0476777360044586
ILMN_2324734	EYA4	6	rs9321597	6	137672746	A	G	2.00566206308485	0.0289350148598715	0.0476777360044586
ILMN_2324734	EYA4	6	rs9494736	6	137673055	A	G	2.00566206308485	0.0289350148598715	0.0476777360044586
ILMN_2324734	EYA4	6	rs12207738	6	137674945	G	C	2.00566206308485	0.0289350148598715	0.0476777360044586
ILMN_2324734	EYA4	6	rs12662968	6	137288760	T	A	2.00780708348695	0.0310174707168798	0.0474451222051176
ILMN_2324734	EYA4	6	rs6937795	6	137291281	C	A	2.00780708348695	0.0310174707168798	0.0474451222051176
ILMN_2324734	EYA4	6	rs6917676	6	137291296	G	T	2.00780708348695	0.0310174707168798	0.0474451222051176
ILMN_2324734	EYA4	6	rs55748670	6	137291506	A	G	2.00780708348695	0.0310174707168798	0.0474451222051176
ILMN_2324734	EYA4	6	rs2327776	6	137292804	C	A	2.00780708348695	0.0310174707168798	0.0474451222051176
ILMN_2324734	EYA4	6	rs2327777	6	137293227	C	T	2.00780708348695	0.0310174707168798	0.0474451222051176
ILMN_2324734	EYA4	6	rs2327778	6	137293265	A	G	2.00780708348695	0.0310174707168798	0.0474451222051176
ILMN_2324734	EYA4	6	rs11154899	6	137293890	G	A	2.00780708348695	0.0310174707168798	0.0474451222051176
ILMN_2324734	EYA4	6	rs6912865	6	137294043	A	G	2.00780708348695	0.0310174707168798	0.0474451222051176
ILMN_2324734	EYA4	6	rs6913178	6	137294204	A	G	2.00780708348695	0.0310174707168798	0.0474451222051176
ILMN_2324734	EYA4	6	rs6935973	6	137294302	C	T	2.00780708348695	0.0310174707168798	0.0474451222051176
ILMN_2324734	EYA4	6	rs12660081	6	137288727	T	C	2.01055232975741	0.0310554441487782	0.0471488320407353
ILMN_2324734	EYA4	6	rs9321593	6	137670808	T	C	2.02628325077442	0.0292147777909616	0.0454813250595673
ILMN_2324734	EYA4	6	rs56395224	6	137641272	A	G	2.02928946791005	0.0303265883856126	0.0451684711439366
ILMN_2324734	EYA4	6	rs3909061	6	137641551	T	C	2.02928946791005	0.0303265883856126	0.0451684711439366
ILMN_2324734	EYA4	6	rs6906358	6	137292732	C	G	2.03839498989948	0.0315323410729358	0.0442320870862174
ILMN_2324734	EYA4	6	rs35350783	6	136687065	T	C	-2.07182657750675	-0.071387707313952	0.0409354369979951
ILMN_2324734	EYA4	6	rs117702072	6	136882518	C	T	-2.07182657750675	-0.071387707313952	0.0409354369979951
ILMN_2324734	EYA4	6	rs2090816	6	137615592	A	C	-2.25608524242745	-0.0395259045204179	0.0263108036033186
ILMN_2324734	EYA4	6	rs2797668	6	137615926	C	T	-2.25608524242745	-0.0395259045204179	0.0263108036033186
ILMN_2324734	EYA4	6	rs2683995	6	137616332	G	C	-2.25608524242745	-0.0395259045204179	0.0263108036033186
ILMN_2324734	EYA4	6	rs9402883	6	137616969	C	T	-2.25608524242745	-0.0395259045204179	0.0263108036033186
ILMN_2324734	EYA4	6	rs9402885	6	137618092	G	A	-2.36352104107126	-0.041584904699246	0.0200963695005411
ILMN_2324734	EYA4	6	rs1760084	6	137617136	T	C	-2.39893648417055	-0.0419165641214894	0.0183540012365266
ILMN_2324734	EYA4	6	rs3908196	6	137644468	C	T	-2.39941503242903	-0.0431913403630259	0.0183314068782421
ILMN_2324734	EYA4	6	rs7774733	6	137645088	G	C	-2.39941503242903	-0.0431913403630259	0.0183314068782421
ILMN_2324734	EYA4	6	rs3843987	6	137646068	G	A	-2.39941503242903	-0.0431913403630259	0.0183314068782421
ILMN_2324734	EYA4	6	rs3916229	6	137646865	C	T	-2.39941503242903	-0.0431913403630259	0.0183314068782421
ILMN_2324734	EYA4	6	rs3850210	6	137653780	A	G	-2.39941503242903	-0.0431913403630259	0.0183314068782421
ILMN_2324734	EYA4	6	rs3843990	6	137654515	T	C	-2.39941503242903	-0.0431913403630259	0.0183314068782421
ILMN_2324734	EYA4	6	rs3850212	6	137655120	A	G	-2.39941503242903	-0.0431913403630259	0.0183314068782421
ILMN_2324734	EYA4	6	rs3850213	6	137655458	A	T	-2.39941503242903	-0.0431913403630259	0.0183314068782421
ILMN_2324734	EYA4	6	rs4896257	6	137655742	T	C	-2.39941503242903	-0.0431913403630259	0.0183314068782421
ILMN_2324734	EYA4	6	rs4896258	6	137656235	G	A	-2.39941503242903	-0.0431913403630259	0.0183314068782421
ILMN_2324734	EYA4	6	rs4896260	6	137656444	G	A	-2.39941503242903	-0.0431913403630259	0.0183314068782421
ILMN_2324734	EYA4	6	rs3850205	6	137635497	C	T	2.41261752010938	0.0358124352294908	0.0177177328060819
ILMN_2324734	EYA4	6	rs3914898	6	137664402	C	A	-2.5110737385368	-0.0416127963172721	0.0136893167789895
ILMN_2324734	EYA4	6	rs9484015	6	137629936	T	G	-2.83139344946093	-0.0540421691548834	0.00563535080921096
ILMN_2324734	EYA4	6	rs72979695	6	137617756	T	C	-2.83875633976167	-0.0531328187514642	0.00551683251513631
ILMN_2324734	EYA4	6	rs4896227	6	137300010	T	C	-2.88654273891921	-0.0475393400366786	0.00480153016552729
ILMN_2324734	EYA4	6	rs1342641	6	137300630	T	G	-2.88654273891921	-0.0475393400366786	0.00480153016552729
ILMN_2324734	EYA4	6	rs10872468	6	137301183	T	C	-2.88654273891921	-0.0475393400366786	0.00480153016552729
ILMN_2324734	EYA4	6	rs72981426	6	137625174	A	G	-2.9036702213135	-0.0546517266271144	0.00456663147573511
ILMN_2324734	EYA4	6	rs9494717	6	137625741	G	C	-2.9036702213135	-0.0546517266271144	0.00456663147573511
ILMN_2324734	EYA4	6	rs9484011	6	137625920	G	T	-2.9036702213135	-0.0546517266271144	0.00456663147573511
ILMN_2324734	EYA4	6	rs2040034	6	137295334	A	G	-2.90652093874693	-0.0479336368072943	0.00452857652985354
ILMN_2324734	EYA4	6	rs4896223	6	137296880	G	C	-2.90652093874693	-0.0479336368072943	0.00452857652985354
ILMN_2324734	EYA4	6	rs6936818	6	137287484	T	C	-2.92979263346645	-0.0472005141206803	0.00422865802112752
ILMN_2324734	EYA4	6	rs1935743	6	137288483	T	G	-2.92979263346645	-0.0472005141206803	0.00422865802112752
ILMN_2324734	EYA4	6	rs7738546	6	137288522	T	C	-2.92979263346645	-0.0472005141206803	0.00422865802112752
ILMN_2324734	EYA4	6	rs1935742	6	137288586	T	C	-2.92979263346645	-0.0472005141206803	0.00422865802112752
ILMN_2324734	EYA4	6	rs72981422	6	137623186	T	G	-2.98288982621514	-0.056180325615603	0.00361158847996
ILMN_2324734	EYA4	6	rs7750208	6	137286900	C	T	-2.99181490372426	-0.0485285819075924	0.00351642324895063
ILMN_2324734	EYA4	6	rs6570128	6	137286966	G	A	-2.99181490372426	-0.0485285819075924	0.00351642324895063
ILMN_2324734	EYA4	6	rs72983441	6	137666366	A	G	-3.07827434760841	-0.0581339829841471	0.0027073266925785
ILMN_2324734	EYA4	6	rs116783992	6	137644160	G	A	-3.09019434482119	-0.0622069813453007	0.00261043154636712
ILMN_2324734	EYA4	6	rs72981450	6	137640061	A	G	-3.09428485543252	-0.0584222086550151	0.00257792951238487
ILMN_2324734	EYA4	6	rs72981476	6	137648296	T	C	-3.09428485543252	-0.0584222086550151	0.00257792951238487
ILMN_2324734	EYA4	6	rs72981480	6	137650803	T	C	-3.09428485543252	-0.0584222086550151	0.00257792951238487
ILMN_2324734	EYA4	6	rs72981489	6	137654393	G	A	-3.09428485543252	-0.0584222086550151	0.00257792951238487
ILMN_2324734	EYA4	6	rs72981492	6	137654786	T	C	-3.09428485543252	-0.0584222086550151	0.00257792951238487
ILMN_2324734	EYA4	6	rs72983412	6	137660873	A	G	-3.09428485543252	-0.0584222086550151	0.00257792951238487
ILMN_2324734	EYA4	6	rs17258750	6	137661129	C	T	-3.09428485543252	-0.0584222086550151	0.00257792951238487
ILMN_2324734	EYA4	6	rs72983419	6	137662228	C	A	-3.09428485543252	-0.0584222086550151	0.00257792951238487
ILMN_2324734	EYA4	6	rs17258841	6	137662477	T	C	-3.09428485543252	-0.0584222086550151	0.00257792951238487
ILMN_2324734	EYA4	6	rs17199398	6	137663749	C	G	-3.12881905314988	-0.0589325557627102	0.00231813639059084
ILMN_2324734	EYA4	6	rs9494734	6	137666397	A	G	-3.31568704644526	-0.0570681236314255	0.00128697385581357
ILMN_1653324	IL22RA2	6	rs13209729	6	139865139	T	C	1.99956791883929	0.059278334974278	0.0483439256568133
ILMN_1653324	IL22RA2	6	rs113943351	6	139104777	G	A	-2.00458801785707	-0.187848692804976	0.0477945746827452
ILMN_1653324	IL22RA2	6	rs13209699	6	139864959	A	G	2.02543534932396	0.0599420988948166	0.0455698998855613
ILMN_1653324	IL22RA2	6	rs9402836	6	136950893	T	C	2.0292767429459	0.0603785925817865	0.0451697915251783
ILMN_1653324	IL22RA2	6	rs2237268	6	136952930	T	C	2.0292767429459	0.0603785925817865	0.0451697915251783
ILMN_1653324	IL22RA2	6	rs7771420	6	139984443	C	T	-2.02971922139385	-0.0980881951198418	0.0451238980051635
ILMN_1653324	IL22RA2	6	rs77272703	6	138621797	C	A	-2.03509228478482	-0.137466999830415	0.0445697863710861
ILMN_1653324	IL22RA2	6	rs75473834	6	138626096	G	A	-2.03509228478482	-0.137466999830415	0.0445697863710861
ILMN_1653324	IL22RA2	6	rs75163819	6	138629804	T	A	-2.03509228478482	-0.137466999830415	0.0445697863710861
ILMN_1653324	IL22RA2	6	rs6570222	6	138630041	G	C	-2.03509228478482	-0.137466999830415	0.0445697863710861
ILMN_1653324	IL22RA2	6	rs112628867	6	138634726	C	T	-2.03509228478482	-0.137466999830415	0.0445697863710861
ILMN_1653324	IL22RA2	6	rs77258771	6	138635961	A	G	-2.03509228478482	-0.137466999830415	0.0445697863710861
ILMN_1653324	IL22RA2	6	rs78900393	6	138638265	G	A	-2.03509228478482	-0.137466999830415	0.0445697863710861
ILMN_1653324	IL22RA2	6	rs113075573	6	138638333	C	T	-2.03509228478482	-0.137466999830415	0.0445697863710861
ILMN_1653324	IL22RA2	6	rs79349712	6	138642146	G	T	-2.03509228478482	-0.137466999830415	0.0445697863710861
ILMN_1653324	IL22RA2	6	rs112817551	6	138642198	T	C	-2.03509228478482	-0.137466999830415	0.0445697863710861
ILMN_1653324	IL22RA2	6	rs78681757	6	138642217	C	T	-2.03509228478482	-0.137466999830415	0.0445697863710861
ILMN_1653324	IL22RA2	6	rs6570228	6	138691095	C	G	-2.03965232161046	-0.112525194949147	0.0441041033772755
ILMN_1653324	IL22RA2	6	rs9495052	6	138696718	A	G	-2.03965232161046	-0.112525194949147	0.0441041033772755
ILMN_1653324	IL22RA2	6	rs9484152	6	138703243	C	T	-2.03965232161046	-0.112525194949147	0.0441041033772755
ILMN_1653324	IL22RA2	6	rs73570934	6	138707470	G	A	-2.03965232161046	-0.112525194949147	0.0441041033772755
ILMN_1653324	IL22RA2	6	rs58594850	6	138707667	G	C	-2.03965232161046	-0.112525194949147	0.0441041033772755
ILMN_1653324	IL22RA2	6	rs9495063	6	138708184	A	C	-2.03965232161046	-0.112525194949147	0.0441041033772755
ILMN_1653324	IL22RA2	6	rs9495064	6	138709209	G	A	-2.03965232161046	-0.112525194949147	0.0441041033772755
ILMN_1653324	IL22RA2	6	rs9495066	6	138709960	G	A	-2.03965232161046	-0.112525194949147	0.0441041033772755
ILMN_1653324	IL22RA2	6	rs635435	6	137938551	T	A	2.04198045257202	0.0662206277359515	0.043867961047412
ILMN_1653324	IL22RA2	6	rs602903	6	137941227	C	T	2.04198045257202	0.0662206277359515	0.043867961047412
ILMN_1653324	IL22RA2	6	rs631391	6	137942983	C	T	2.04198045257202	0.0662206277359515	0.043867961047412
ILMN_1653324	IL22RA2	6	rs487438	6	137947988	T	C	2.04198045257202	0.0662206277359515	0.043867961047412
ILMN_1653324	IL22RA2	6	rs636537	6	137948526	C	T	2.04198045257202	0.0662206277359515	0.043867961047412
ILMN_1653324	IL22RA2	6	rs35179728	6	138372625	A	G	-2.04313698862181	-0.106450002065387	0.0437510571855864
ILMN_1653324	IL22RA2	6	rs35744607	6	138374905	G	C	-2.04313698862181	-0.106450002065387	0.0437510571855864
ILMN_1653324	IL22RA2	6	rs17568867	6	138608212	T	C	-2.04474584805003	-0.138117389992449	0.0435888764048347
ILMN_1653324	IL22RA2	6	rs79562428	6	138610701	T	G	-2.04474584805003	-0.138117389992449	0.0435888764048347
ILMN_1653324	IL22RA2	6	rs77260031	6	138614236	T	C	-2.04474584805003	-0.138117389992449	0.0435888764048347
ILMN_1653324	IL22RA2	6	rs147713013	6	138616660	A	G	-2.04474584805003	-0.138117389992449	0.0435888764048347
ILMN_1653324	IL22RA2	6	rs7740144	6	138663385	C	T	-2.0474835592917	-0.112836443941273	0.0433140871736706
ILMN_1653324	IL22RA2	6	rs6928895	6	138681734	A	G	-2.0474835592917	-0.112836443941273	0.0433140871736706
ILMN_1653324	IL22RA2	6	rs4896349	6	138711311	A	T	-2.05585066071591	-0.113393653430747	0.0424834601765293
ILMN_1653324	IL22RA2	6	rs9484155	6	138711633	A	C	-2.05585066071591	-0.113393653430747	0.0424834601765293
ILMN_1653324	IL22RA2	6	rs553247	6	137952171	T	C	2.07548942966476	0.0677136841020846	0.0405874355977555
ILMN_1653324	IL22RA2	6	rs6570229	6	138712576	G	T	-2.08795847594571	-0.118195879018689	0.0394217991713222
ILMN_1653324	IL22RA2	6	rs6570230	6	138712885	T	C	-2.08795847594571	-0.118195879018689	0.0394217991713222
ILMN_1653324	IL22RA2	6	rs6570231	6	138713015	T	C	-2.08795847594571	-0.118195879018689	0.0394217991713222
ILMN_1653324	IL22RA2	6	rs9495070	6	138714619	T	G	-2.08795847594571	-0.118195879018689	0.0394217991713222
ILMN_1653324	IL22RA2	6	rs61340543	6	138715366	C	G	-2.08795847594571	-0.118195879018689	0.0394217991713222
ILMN_1653324	IL22RA2	6	rs60102994	6	138715866	T	C	-2.08795847594571	-0.118195879018689	0.0394217991713222
ILMN_1653324	IL22RA2	6	rs57894510	6	138715886	A	G	-2.08795847594571	-0.118195879018689	0.0394217991713222
ILMN_1653324	IL22RA2	6	rs57152898	6	138716104	A	T	-2.08795847594571	-0.118195879018689	0.0394217991713222
ILMN_1653324	IL22RA2	6	rs17053774	6	138716237	C	G	-2.08795847594571	-0.118195879018689	0.0394217991713222
ILMN_1653324	IL22RA2	6	rs9399176	6	136303107	T	C	-2.11796155626	-0.0608418689407205	0.0367346880110549
ILMN_1653324	IL22RA2	6	rs6917580	6	136960278	T	C	2.13376327801211	0.0622219218548613	0.0353842489827023
ILMN_1653324	IL22RA2	6	rs7744877	6	136879556	T	C	-2.14199200137173	-0.0990378573016186	0.0346981985247083
ILMN_1653324	IL22RA2	6	rs34592648	6	137825538	A	G	-2.16777910895914	-0.0747950096460626	0.0326224622287184
ILMN_1653324	IL22RA2	6	rs9495065	6	138709856	T	C	-2.21501726251529	-0.129011370763327	0.0290990238625487
ILMN_1653324	IL22RA2	6	rs61747081	6	138751629	C	G	-2.22548112265215	-0.262841812478078	0.0283651205844905
ILMN_1653324	IL22RA2	6	rs9376167	6	136258623	A	C	-2.2283327450882	-0.0715470245119561	0.0281679456889751
ILMN_1653324	IL22RA2	6	rs6916391	6	136261407	G	A	-2.2283327450882	-0.0715470245119561	0.0281679456889751
ILMN_1653324	IL22RA2	6	rs9376201	6	136879161	G	C	-2.24037242119837	-0.106649133912343	0.0273486287996594
ILMN_1653324	IL22RA2	6	rs17710825	6	137160506	G	A	-2.30107261415654	-0.120375715228885	0.0235281581874446
ILMN_1653324	IL22RA2	6	rs35207757	6	137160815	A	G	-2.30107261415654	-0.120375715228885	0.0235281581874446
ILMN_1653324	IL22RA2	6	rs2295592	6	137166650	G	A	-2.30107261415654	-0.120375715228885	0.0235281581874446
ILMN_1653324	IL22RA2	6	rs71560616	6	137174259	G	A	-2.30107261415654	-0.120375715228885	0.0235281581874446
ILMN_1653324	IL22RA2	6	rs13220415	6	137176085	A	G	-2.30107261415654	-0.120375715228885	0.0235281581874446
ILMN_1653324	IL22RA2	6	rs72985570	6	137181086	T	C	-2.30107261415654	-0.120375715228885	0.0235281581874446
ILMN_1653324	IL22RA2	6	rs13204996	6	137191825	G	C	-2.30107261415654	-0.120375715228885	0.0235281581874446
ILMN_1653324	IL22RA2	6	rs36066822	6	137198013	G	A	-2.30107261415654	-0.120375715228885	0.0235281581874446
ILMN_1653324	IL22RA2	6	rs34721682	6	137199535	G	A	-2.30107261415654	-0.120375715228885	0.0235281581874446
ILMN_1653324	IL22RA2	6	rs17175271	6	137201999	A	G	-2.30107261415654	-0.120375715228885	0.0235281581874446
ILMN_1653324	IL22RA2	6	rs1342643	6	137205972	C	T	-2.30107261415654	-0.120375715228885	0.0235281581874446
ILMN_1653324	IL22RA2	6	rs34010687	6	137206325	G	A	-2.30107261415654	-0.120375715228885	0.0235281581874446
ILMN_1653324	IL22RA2	6	rs28385692	6	137482840	G	A	-2.40239222468798	-0.194367129587886	0.0181913951982509
ILMN_1653324	IL22RA2	6	rs141318377	6	137170193	T	C	-2.40322182301177	-0.259354129236657	0.0181525505422902
ILMN_1653324	IL22RA2	6	rs141914751	6	137181240	G	A	-2.40322182301177	-0.259354129236657	0.0181525505422902
ILMN_1653324	IL22RA2	6	rs139449562	6	137196232	A	G	-2.40322182301177	-0.259354129236657	0.0181525505422902
ILMN_1653324	IL22RA2	6	rs12527125	6	138821708	A	G	-2.52271874634752	-0.0738215867656204	0.0132717645875095
ILMN_1653324	IL22RA2	6	rs79451306	6	138717865	C	T	-2.55697198015522	-0.189760103526839	0.0121090293931664
ILMN_1653324	IL22RA2	6	rs117501722	6	138726193	A	G	-2.55697198015522	-0.189760103526839	0.0121090293931664
ILMN_1653324	IL22RA2	6	rs116989149	6	138733739	T	C	-2.55697198015522	-0.189760103526839	0.0121090293931664
ILMN_1653324	IL22RA2	6	rs118175368	6	138735398	T	C	-2.55697198015522	-0.189760103526839	0.0121090293931664
ILMN_1653324	IL22RA2	6	rs1138275	6	138659722	T	C	-2.5874719441237	-0.191992356817554	0.0111517480959982
ILMN_1653324	IL22RA2	6	rs75863440	6	138666838	T	C	-2.5874719441237	-0.191992356817554	0.0111517480959982
ILMN_1653324	IL22RA2	6	rs79034380	6	138673096	A	G	-2.5874719441237	-0.191992356817554	0.0111517480959982
ILMN_1653324	IL22RA2	6	rs147693662	6	138677062	T	C	-2.5874719441237	-0.191992356817554	0.0111517480959982
ILMN_1653324	IL22RA2	6	rs181227786	6	138678064	T	C	-2.5874719441237	-0.191992356817554	0.0111517480959982
ILMN_1653324	IL22RA2	6	rs186795926	6	138678652	A	G	-2.5874719441237	-0.191992356817554	0.0111517480959982
ILMN_1653324	IL22RA2	6	rs150600238	6	138680295	C	T	-2.5874719441237	-0.191992356817554	0.0111517480959982
ILMN_1653324	IL22RA2	6	rs3914065	6	138682147	A	G	-2.5874719441237	-0.191992356817554	0.0111517480959982
ILMN_1653324	IL22RA2	6	rs116958362	6	138686450	A	C	-2.5874719441237	-0.191992356817554	0.0111517480959982
ILMN_1653324	IL22RA2	6	rs146918670	6	138687568	T	C	-2.5874719441237	-0.191992356817554	0.0111517480959982
ILMN_1653324	IL22RA2	6	rs182378870	6	138689362	C	G	-2.5874719441237	-0.191992356817554	0.0111517480959982
ILMN_1653324	IL22RA2	6	rs147124972	6	138696797	T	A	-2.5874719441237	-0.191992356817554	0.0111517480959982
ILMN_1653324	IL22RA2	6	rs79707350	6	138703885	A	G	-2.5874719441237	-0.191992356817554	0.0111517480959982
ILMN_1653324	IL22RA2	6	rs76052127	6	138708736	A	G	-2.5874719441237	-0.191992356817554	0.0111517480959982
ILMN_1653324	IL22RA2	6	rs79451864	6	138708896	G	A	-2.5874719441237	-0.191992356817554	0.0111517480959982
ILMN_1653324	IL22RA2	6	rs117903444	6	138709438	G	A	-2.5874719441237	-0.191992356817554	0.0111517480959982
ILMN_1653324	IL22RA2	6	rs117046302	6	138715704	G	A	-2.5874719441237	-0.191992356817554	0.0111517480959982
ILMN_1653324	IL22RA2	6	rs79445183	6	138716349	T	C	-2.5874719441237	-0.191992356817554	0.0111517480959982
ILMN_1653324	IL22RA2	6	rs80212187	6	138718057	A	G	-2.5874719441237	-0.191992356817554	0.0111517480959982
ILMN_1653324	IL22RA2	6	rs79868686	6	138718966	T	C	-2.5874719441237	-0.191992356817554	0.0111517480959982
ILMN_1653324	IL22RA2	6	rs78204258	6	138720981	A	G	-2.5874719441237	-0.191992356817554	0.0111517480959982
ILMN_1653324	IL22RA2	6	rs117791001	6	138722658	C	G	-2.5874719441237	-0.191992356817554	0.0111517480959982
ILMN_1653324	IL22RA2	6	rs116993559	6	138724658	T	G	-2.5874719441237	-0.191992356817554	0.0111517480959982
ILMN_1653324	IL22RA2	6	rs184790662	6	138725194	T	C	-2.5874719441237	-0.191992356817554	0.0111517480959982
ILMN_1653324	IL22RA2	6	rs117117479	6	138729623	C	A	-2.5874719441237	-0.191992356817554	0.0111517480959982
ILMN_1653324	IL22RA2	6	rs3010301	6	139774853	G	A	-2.72138721568687	-0.0879489874651357	0.00770679040869156
ILMN_1653324	IL22RA2	6	rs2908500	6	139780760	T	C	-2.72138721568687	-0.0879489874651357	0.00770679040869156
ILMN_1653324	IL22RA2	6	rs3010300	6	139785957	C	T	-2.72504928706762	-0.0882314653269151	0.00762794159366699
ILMN_1653324	IL22RA2	6	rs2005735	6	139786299	C	G	-2.73423221587455	-0.0887517340131995	0.00743344108676314
ILMN_1653324	IL22RA2	6	rs112030256	6	138691537	A	G	-2.76686563055312	-0.194411060325159	0.00677824028998335
ILMN_1653324	IL22RA2	6	rs114827196	6	138691541	G	A	-2.76686563055312	-0.194411060325159	0.00677824028998335
ILMN_1653324	IL22RA2	6	rs76266817	6	138693209	G	T	-2.76686563055312	-0.194411060325159	0.00677824028998335
ILMN_1653324	IL22RA2	6	rs17583988	6	138698418	A	C	-2.76686563055312	-0.194411060325159	0.00677824028998335
ILMN_1653324	IL22RA2	6	rs75544440	6	137092069	T	A	-2.81018436368485	-0.232771941441255	0.00598990211099784
ILMN_1653324	IL22RA2	6	rs77190107	6	137093860	A	T	-2.81018436368485	-0.232771941441255	0.00598990211099784
ILMN_1653324	IL22RA2	6	rs59122276	6	137099067	T	C	-2.81018436368485	-0.232771941441255	0.00598990211099784
ILMN_1653324	IL22RA2	6	rs77173009	6	137100518	G	C	-2.81018436368485	-0.232771941441255	0.00598990211099784
ILMN_1653324	IL22RA2	6	rs77296058	6	137102443	C	T	-2.81018436368485	-0.232771941441255	0.00598990211099784
ILMN_1653324	IL22RA2	6	rs78341161	6	137103083	G	T	-2.81018436368485	-0.232771941441255	0.00598990211099784
ILMN_1653324	IL22RA2	6	rs720065	6	137104236	C	G	-2.81018436368485	-0.232771941441255	0.00598990211099784
ILMN_1653324	IL22RA2	6	rs6924610	6	137140712	T	C	-2.88191369319152	-0.238332127420989	0.00486689528768021
ILMN_1653324	IL22RA2	6	rs73777751	6	137143748	T	C	-2.88191369319152	-0.238332127420989	0.00486689528768021
ILMN_1653324	IL22RA2	6	rs79683342	6	137084662	G	A	-2.91119679671369	-0.262423044727262	0.00446678848321836
ILMN_1653324	IL22RA2	6	rs17065618	6	137085268	C	G	-2.91119679671369	-0.262423044727262	0.00446678848321836
ILMN_1653324	IL22RA2	6	rs76337436	6	137089535	A	G	-2.91119679671369	-0.262423044727262	0.00446678848321836
ILMN_1653324	IL22RA2	6	rs77292186	6	137091834	A	G	-2.91119679671369	-0.262423044727262	0.00446678848321836
ILMN_1653324	IL22RA2	6	rs139981270	6	137100209	A	G	-2.91119679671369	-0.262423044727262	0.00446678848321836
ILMN_1653324	IL22RA2	6	rs80203311	6	137100735	C	T	-2.91119679671369	-0.262423044727262	0.00446678848321836
ILMN_1653324	IL22RA2	6	rs79306952	6	137102075	G	T	-2.91119679671369	-0.262423044727262	0.00446678848321836
ILMN_1653324	IL22RA2	6	rs77427283	6	137104047	A	T	-2.91119679671369	-0.262423044727262	0.00446678848321836
ILMN_1653324	IL22RA2	6	rs75545514	6	137107588	T	C	-2.91119679671369	-0.262423044727262	0.00446678848321836
ILMN_1653324	IL22RA2	6	rs75175279	6	137108443	A	G	-2.91119679671369	-0.262423044727262	0.00446678848321836
ILMN_1653324	IL22RA2	6	rs78910109	6	137111373	A	G	-2.91119679671369	-0.262423044727262	0.00446678848321836
ILMN_1653324	IL22RA2	6	rs17065625	6	137111427	A	G	-2.91119679671369	-0.262423044727262	0.00446678848321836
ILMN_1653324	IL22RA2	6	rs75569492	6	137112251	C	T	-2.91119679671369	-0.262423044727262	0.00446678848321836
ILMN_1653324	IL22RA2	6	rs114489274	6	137113248	C	G	-2.91119679671369	-0.262423044727262	0.00446678848321836
ILMN_1653324	IL22RA2	6	rs146117294	6	137113479	A	C	-2.91119679671369	-0.262423044727262	0.00446678848321836
ILMN_1653324	IL22RA2	6	rs112384344	6	137131490	C	A	-2.91119679671369	-0.262423044727262	0.00446678848321836
ILMN_1653324	IL22RA2	6	rs146264524	6	137135615	T	C	-2.91119679671369	-0.262423044727262	0.00446678848321836
ILMN_1653324	IL22RA2	6	rs79979534	6	137256869	T	G	-2.91119679671369	-0.262423044727262	0.00446678848321836
ILMN_1653324	IL22RA2	6	rs7755197	6	137072753	C	T	-2.91431253599855	-0.262894900568536	0.00442604793223525
ILMN_1653324	IL22RA2	6	rs75013382	6	137073483	G	C	-2.91431253599855	-0.262894900568536	0.00442604793223525
ILMN_1653324	IL22RA2	6	rs142228203	6	137073748	T	C	-2.91431253599855	-0.262894900568536	0.00442604793223525
ILMN_1653324	IL22RA2	6	rs28385694	6	137478647	T	C	-2.94051438407276	-0.253927930258073	0.00409673053623544
ILMN_1653324	IL22RA2	6	rs139782715	6	137141358	A	T	-2.97784776255314	-0.268088037641479	0.00366639627502321
ILMN_1653324	IL22RA2	6	rs12111383	6	137151298	A	G	-2.97784776255314	-0.268088037641479	0.00366639627502321
ILMN_1653324	IL22RA2	6	rs144428497	6	137152857	A	G	-2.97784776255314	-0.268088037641479	0.00366639627502321
ILMN_1653324	IL22RA2	6	rs12110737	6	137155724	G	A	-2.97784776255314	-0.268088037641479	0.00366639627502321
ILMN_1653324	IL22RA2	6	rs12110439	6	137155842	C	T	-2.97784776255314	-0.268088037641479	0.00366639627502321
ILMN_1653324	IL22RA2	6	rs11964674	6	137163899	C	G	-2.97784776255314	-0.268088037641479	0.00366639627502321
ILMN_1653324	IL22RA2	6	rs76641527	6	137165946	G	A	-2.97784776255314	-0.268088037641479	0.00366639627502321
ILMN_1653324	IL22RA2	6	rs28857544	6	137168164	C	T	-2.97784776255314	-0.268088037641479	0.00366639627502321
ILMN_1653324	IL22RA2	6	rs6918580	6	137169918	G	A	-2.97784776255314	-0.268088037641479	0.00366639627502321
ILMN_1653324	IL22RA2	6	rs150473984	6	137170606	T	C	-2.97784776255314	-0.268088037641479	0.00366639627502321
ILMN_1653324	IL22RA2	6	rs11963807	6	137175358	G	A	-2.97784776255314	-0.268088037641479	0.00366639627502321
ILMN_1653324	IL22RA2	6	rs114561955	6	137177603	G	A	-2.97784776255314	-0.268088037641479	0.00366639627502321
ILMN_1653324	IL22RA2	6	rs11962899	6	137179143	G	A	-2.97784776255314	-0.268088037641479	0.00366639627502321
ILMN_1653324	IL22RA2	6	rs11963487	6	137179609	G	A	-2.97784776255314	-0.268088037641479	0.00366639627502321
ILMN_1653324	IL22RA2	6	rs74319691	6	137180755	C	T	-2.97784776255314	-0.268088037641479	0.00366639627502321
ILMN_1653324	IL22RA2	6	rs78397744	6	137182043	T	C	-2.97784776255314	-0.268088037641479	0.00366639627502321
ILMN_1653324	IL22RA2	6	rs117806795	6	137182281	A	G	-2.97784776255314	-0.268088037641479	0.00366639627502321
ILMN_1653324	IL22RA2	6	rs188322879	6	137183219	G	T	-2.97784776255314	-0.268088037641479	0.00366639627502321
ILMN_1653324	IL22RA2	6	rs17065680	6	137184600	A	G	-2.97784776255314	-0.268088037641479	0.00366639627502321
ILMN_1653324	IL22RA2	6	rs10872462	6	137185835	T	A	-2.97784776255314	-0.268088037641479	0.00366639627502321
ILMN_1653324	IL22RA2	6	rs150139033	6	137186659	G	A	-2.97784776255314	-0.268088037641479	0.00366639627502321
ILMN_1653324	IL22RA2	6	rs116401778	6	137186932	G	A	-2.97784776255314	-0.268088037641479	0.00366639627502321
ILMN_1653324	IL22RA2	6	rs117668381	6	137187234	C	A	-2.97784776255314	-0.268088037641479	0.00366639627502321
ILMN_1653324	IL22RA2	6	rs17065684	6	137188410	G	T	-2.97784776255314	-0.268088037641479	0.00366639627502321
ILMN_1653324	IL22RA2	6	rs76619757	6	137188426	C	T	-2.97784776255314	-0.268088037641479	0.00366639627502321
ILMN_1653324	IL22RA2	6	rs114164794	6	137189580	C	T	-2.97784776255314	-0.268088037641479	0.00366639627502321
ILMN_1653324	IL22RA2	6	rs76130483	6	137191754	C	T	-2.97784776255314	-0.268088037641479	0.00366639627502321
ILMN_1653324	IL22RA2	6	rs17065686	6	137193436	G	A	-2.97784776255314	-0.268088037641479	0.00366639627502321
ILMN_1653324	IL22RA2	6	rs79047960	6	137194088	G	T	-2.97784776255314	-0.268088037641479	0.00366639627502321
ILMN_1653324	IL22RA2	6	rs78461268	6	137201020	C	A	-2.97784776255314	-0.268088037641479	0.00366639627502321
ILMN_1653324	IL22RA2	6	rs78046520	6	137202112	G	A	-2.97784776255314	-0.268088037641479	0.00366639627502321
ILMN_1653324	IL22RA2	6	rs58411600	6	137204558	G	T	-2.97784776255314	-0.268088037641479	0.00366639627502321
ILMN_1653324	IL22RA2	6	rs11962316	6	137206082	A	G	-2.97784776255314	-0.268088037641479	0.00366639627502321
ILMN_1653324	IL22RA2	6	rs77992130	6	137270016	A	G	-3.26612181924695	-0.325414458863012	0.00150773733154275
ILMN_1653324	IL22RA2	6	rs59827236	6	137222387	A	T	-3.38636586554941	-0.230867741108437	0.00102408087403491
ILMN_1653324	IL22RA2	6	rs11969163	6	137208738	G	A	-3.93905637280672	-0.318917503427779	0.00015418894158232
ILMN_1653324	IL22RA2	6	rs79507861	6	137211395	C	A	-3.93905637280672	-0.318917503427779	0.00015418894158232
ILMN_1653324	IL22RA2	6	rs11970483	6	137214095	A	T	-3.93905637280672	-0.318917503427779	0.00015418894158232
ILMN_1653324	IL22RA2	6	rs151164314	6	137223112	A	G	-3.93905637280672	-0.318917503427779	0.00015418894158232
ILMN_1653324	IL22RA2	6	rs78119885	6	137226458	C	T	-3.93905637280672	-0.318917503427779	0.00015418894158232
ILMN_1653324	IL22RA2	6	rs79124633	6	137237976	G	A	-3.93905637280672	-0.318917503427779	0.00015418894158232
ILMN_1653324	IL22RA2	6	rs115516258	6	137244733	A	G	-3.93905637280672	-0.318917503427779	0.00015418894158232
ILMN_1653324	IL22RA2	6	rs151274617	6	139446660	G	A	-5.0353087732845	-0.542568991042685	2.20128787760409e-06
ILMN_1708147	TBPL1	6	rs72981632	6	137043272	C	T	-2.01495857341703	-0.280453467953915	0.0466765773754362
ILMN_1708147	TBPL1	6	rs55651009	6	137572295	T	G	-2.03271862022089	-0.0951599614602444	0.0448138540154427
ILMN_1708147	TBPL1	6	rs56209230	6	137577344	T	C	-2.03271862022089	-0.0951599614602444	0.0448138540154427
ILMN_1708147	TBPL1	6	rs56061112	6	137598415	A	C	-2.03271862022089	-0.0951599614602444	0.0448138540154427
ILMN_1708147	TBPL1	6	rs61731058	6	136582549	A	G	2.04822821668478	0.129760957879314	0.0432396021276876
ILMN_1708147	TBPL1	6	rs556008	6	137951850	T	C	2.07020845023911	0.0531233846581025	0.0410899883555024
ILMN_1708147	TBPL1	6	rs632535	6	137953682	C	A	2.07020845023911	0.0531233846581025	0.0410899883555024
ILMN_1708147	TBPL1	6	rs671890	6	137953385	T	C	2.07941881015533	0.0538080104753298	0.0402169462662998
ILMN_1708147	TBPL1	6	rs9402758	6	136131047	A	G	2.14408530333148	0.21326190743237	0.034525526038738
ILMN_1708147	TBPL1	6	rs9399168	6	136133245	G	A	2.14408530333148	0.21326190743237	0.034525526038738
ILMN_1708147	TBPL1	6	rs9389332	6	136133668	G	C	2.14408530333148	0.21326190743237	0.034525526038738
ILMN_1708147	TBPL1	6	rs9376153	6	136141151	C	G	2.14408530333148	0.21326190743237	0.034525526038738
ILMN_1708147	TBPL1	6	rs634313	6	137949680	T	C	2.19977104578237	0.0556401593611808	0.0301980381024975
ILMN_1708147	TBPL1	6	rs590951	6	137950789	A	T	2.21016436898459	0.0563700896999085	0.0294449876937886
ILMN_1708147	TBPL1	6	rs276567	6	137422058	G	A	-2.25332930420567	-0.088598083883638	0.0264902939114477
ILMN_1708147	TBPL1	6	rs276570	6	137425007	G	A	-2.25332930420567	-0.088598083883638	0.0264902939114477
ILMN_1708147	TBPL1	6	rs677252	6	137940857	C	T	2.29255843360475	0.0585322181362044	0.0240339871335491
ILMN_1708147	TBPL1	6	rs147535393	6	137386456	T	C	2.33088403533873	0.451758354209126	0.0218302298815133
ILMN_1708147	TBPL1	6	rs148558920	6	137456578	T	C	2.3350610944794	0.452492149576105	0.0216011825672094
ILMN_1708147	TBPL1	6	rs78029614	6	137505282	T	C	2.43658062615961	0.183804900081026	0.0166504448875493
ILMN_1708147	TBPL1	6	rs80266492	6	137507021	T	C	2.43658062615961	0.183804900081026	0.0166504448875493
ILMN_1708147	TBPL1	6	rs557629	6	137958266	A	G	-2.65400074644406	-0.199674798516427	0.00929646732423876
ILMN_1708147	TBPL1	6	rs9399156	6	136006584	G	A	3.02343588789957	0.419184043486741	0.00319759650150922
ILMN_1708147	TBPL1	6	rs9373145	6	136006815	A	G	3.02343588789957	0.419184043486741	0.00319759650150922
ILMN_1708147	TBPL1	6	rs9373146	6	136008864	G	T	3.02343588789957	0.419184043486741	0.00319759650150922
ILMN_1708147	TBPL1	6	rs118107515	6	136009919	A	G	3.02343588789957	0.419184043486741	0.00319759650150922
ILMN_1708147	TBPL1	6	rs6905874	6	136011324	T	C	3.02343588789957	0.419184043486741	0.00319759650150922
ILMN_1708147	TBPL1	6	rs9402745	6	136012110	T	C	3.02343588789957	0.419184043486741	0.00319759650150922
ILMN_1708147	TBPL1	6	rs9402746	6	136012781	T	G	3.02343588789957	0.419184043486741	0.00319759650150922
ILMN_1708147	TBPL1	6	rs9402747	6	136013561	G	A	3.02343588789957	0.419184043486741	0.00319759650150922
ILMN_1708147	TBPL1	6	rs4896168	6	136014319	G	A	3.02343588789957	0.419184043486741	0.00319759650150922
ILMN_1708147	TBPL1	6	rs4896169	6	136014356	G	C	3.02343588789957	0.419184043486741	0.00319759650150922
ILMN_1708147	TBPL1	6	rs6903432	6	136015802	C	G	3.02343588789957	0.419184043486741	0.00319759650150922
ILMN_1708147	TBPL1	6	rs4129778	6	136018274	T	C	3.02343588789957	0.419184043486741	0.00319759650150922
ILMN_1708147	TBPL1	6	rs9373147	6	136025645	C	A	3.02343588789957	0.419184043486741	0.00319759650150922
ILMN_1708147	TBPL1	6	rs729860	6	136031158	G	A	3.02343588789957	0.419184043486741	0.00319759650150922
ILMN_1708147	TBPL1	6	rs9321526	6	136031509	G	C	3.02343588789957	0.419184043486741	0.00319759650150922
ILMN_1708147	TBPL1	6	rs956170	6	136034218	G	A	3.02343588789957	0.419184043486741	0.00319759650150922
ILMN_1708147	TBPL1	6	rs9376139	6	136035387	C	G	3.02343588789957	0.419184043486741	0.00319759650150922
ILMN_1708147	TBPL1	6	rs1342239	6	136125474	A	G	3.18879240530413	0.359021772608105	0.00192399642806588
ILMN_1708147	TBPL1	6	rs2224499	6	136127056	G	T	3.18879240530413	0.359021772608105	0.00192399642806588
ILMN_1708147	TBPL1	6	rs1342238	6	136125776	C	T	3.19185012405242	0.359440257255138	0.00190568053599406
ILMN_1708147	TBPL1	6	rs9376152	6	136126691	G	A	3.19185012405242	0.359440257255138	0.00190568053599406
ILMN_1717205	OLIG3	6	rs34592648	6	137825538	A	G	1.99239403779341	0.0393556534662612	0.0491383075131677
ILMN_1717205	OLIG3	6	rs4896321	6	138470342	T	A	-2.00044229962195	-0.0601542102001284	0.048247856325664
ILMN_1717205	OLIG3	6	rs4896322	6	138471220	A	G	-2.00044229962195	-0.0601542102001284	0.048247856325664
ILMN_1717205	OLIG3	6	rs9389569	6	138471936	A	G	-2.00044229962195	-0.0601542102001284	0.048247856325664
ILMN_1717205	OLIG3	6	rs12196869	6	138472300	T	A	-2.00044229962195	-0.0601542102001284	0.048247856325664
ILMN_1717205	OLIG3	6	rs12190715	6	138472403	G	T	-2.00044229962195	-0.0601542102001284	0.048247856325664
ILMN_1717205	OLIG3	6	rs4896324	6	138478479	A	G	-2.00044229962195	-0.0601542102001284	0.048247856325664
ILMN_1717205	OLIG3	6	rs17066096	6	137452908	G	A	2.00373944283581	0.0384331946658154	0.0478870585965778
ILMN_1717205	OLIG3	6	rs9376173	6	136359446	C	A	-2.00471102988582	-0.041235548041398	0.0477811805916302
ILMN_1717205	OLIG3	6	rs190323256	6	136042439	A	T	-2.01110832668839	-0.136591062206371	0.0470890169991578
ILMN_1717205	OLIG3	6	rs55931080	6	137749755	C	A	2.02133465645752	0.046418753490675	0.0460003590395671
ILMN_1717205	OLIG3	6	rs72985495	6	137751477	C	T	2.02133465645752	0.046418753490675	0.0460003590395671
ILMN_1717205	OLIG3	6	rs74802009	6	139806319	G	T	2.02174300678426	0.10641926157989	0.0459573382156541
ILMN_1717205	OLIG3	6	rs4569981	6	137875459	G	A	2.02756474069535	0.0318070317408201	0.0453477356671387
ILMN_1717205	OLIG3	6	rs9376286	6	137876185	G	A	2.02756474069535	0.0318070317408201	0.0453477356671387
ILMN_1717205	OLIG3	6	rs6915680	6	137876804	G	T	2.02756474069535	0.0318070317408201	0.0453477356671387
ILMN_1717205	OLIG3	6	rs6938486	6	137876921	T	G	2.02756474069535	0.0318070317408201	0.0453477356671387
ILMN_1717205	OLIG3	6	rs6915614	6	137877042	A	G	2.02756474069535	0.0318070317408201	0.0453477356671387
ILMN_1717205	OLIG3	6	rs9399220	6	137877300	A	G	2.02756474069535	0.0318070317408201	0.0453477356671387
ILMN_1717205	OLIG3	6	rs1829311	6	137881135	T	C	2.02756474069535	0.0318070317408201	0.0453477356671387
ILMN_1717205	OLIG3	6	rs2206066	6	137785013	G	T	-2.03166818798079	-0.0372362766305756	0.0449222276070885
ILMN_1717205	OLIG3	6	rs2223378	6	137785212	C	G	-2.03166818798079	-0.0372362766305756	0.0449222276070885
ILMN_1717205	OLIG3	6	rs7775153	6	137786289	T	C	-2.03166818798079	-0.0372362766305756	0.0449222276070885
ILMN_1717205	OLIG3	6	rs6903276	6	137787068	G	A	-2.03166818798079	-0.0372362766305756	0.0449222276070885
ILMN_1717205	OLIG3	6	rs6904327	6	137787558	G	C	-2.03166818798079	-0.0372362766305756	0.0449222276070885
ILMN_1717205	OLIG3	6	rs9321611	6	137787843	G	A	-2.03166818798079	-0.0372362766305756	0.0449222276070885
ILMN_1717205	OLIG3	6	rs80011533	6	137787963	A	G	-2.03166818798079	-0.0372362766305756	0.0449222276070885
ILMN_1717205	OLIG3	6	rs6910679	6	137788549	A	G	-2.03166818798079	-0.0372362766305756	0.0449222276070885
ILMN_1717205	OLIG3	6	rs9494784	6	137789920	A	G	-2.03166818798079	-0.0372362766305756	0.0449222276070885
ILMN_1717205	OLIG3	6	rs9494785	6	137790005	C	T	-2.03166818798079	-0.0372362766305756	0.0449222276070885
ILMN_1717205	OLIG3	6	rs6922249	6	137790423	A	C	-2.03166818798079	-0.0372362766305756	0.0449222276070885
ILMN_1717205	OLIG3	6	rs6570166	6	137790900	T	C	-2.03166818798079	-0.0372362766305756	0.0449222276070885
ILMN_1717205	OLIG3	6	rs7763208	6	137791026	G	A	-2.03166818798079	-0.0372362766305756	0.0449222276070885
ILMN_1717205	OLIG3	6	rs12528486	6	139090860	A	G	2.03554511410239	0.041365905975005	0.0445233546163599
ILMN_1717205	OLIG3	6	rs9376369	6	139095721	T	C	2.03554511410239	0.041365905975005	0.0445233546163599
ILMN_1717205	OLIG3	6	rs11155001	6	139107196	G	A	2.03554511410239	0.041365905975005	0.0445233546163599
ILMN_1717205	OLIG3	6	rs11155002	6	139107230	A	G	2.03554511410239	0.041365905975005	0.0445233546163599
ILMN_1717205	OLIG3	6	rs12205070	6	139154247	A	G	-2.04382230121121	-0.0394682568628516	0.04368191121625
ILMN_1717205	OLIG3	6	rs9495281	6	139206460	T	C	2.0449786337154	0.0444333111153547	0.0435654532439816
ILMN_1717205	OLIG3	6	rs56263633	6	139210454	C	T	2.0449786337154	0.0444333111153547	0.0435654532439816
ILMN_1717205	OLIG3	6	rs62440950	6	139214362	A	G	2.0449786337154	0.0444333111153547	0.0435654532439816
ILMN_1717205	OLIG3	6	rs9484211	6	139218260	A	T	2.0449786337154	0.0444333111153547	0.0435654532439816
ILMN_1717205	OLIG3	6	rs7769274	6	139224903	G	A	2.0449786337154	0.0444333111153547	0.0435654532439816
ILMN_1717205	OLIG3	6	rs62440952	6	139226489	T	C	2.0449786337154	0.0444333111153547	0.0435654532439816
ILMN_1717205	OLIG3	6	rs1044418	6	139229872	T	C	2.0449786337154	0.0444333111153547	0.0435654532439816
ILMN_1717205	OLIG3	6	rs6938764	6	139230689	T	G	2.0449786337154	0.0444333111153547	0.0435654532439816
ILMN_1717205	OLIG3	6	rs1950064	6	139231734	A	G	2.0449786337154	0.0444333111153547	0.0435654532439816
ILMN_1717205	OLIG3	6	rs6919804	6	139234807	T	C	2.0449786337154	0.0444333111153547	0.0435654532439816
ILMN_1717205	OLIG3	6	rs726092	6	139239742	G	T	2.0449786337154	0.0444333111153547	0.0435654532439816
ILMN_1717205	OLIG3	6	rs1980595	6	139240521	C	T	2.0449786337154	0.0444333111153547	0.0435654532439816
ILMN_1717205	OLIG3	6	rs9495285	6	139241332	G	A	2.0449786337154	0.0444333111153547	0.0435654532439816
ILMN_1717205	OLIG3	6	rs7743478	6	139244686	T	C	2.0449786337154	0.0444333111153547	0.0435654532439816
ILMN_1717205	OLIG3	6	rs17053834	6	139246197	G	A	2.0449786337154	0.0444333111153547	0.0435654532439816
ILMN_1717205	OLIG3	6	rs6908739	6	139247022	C	T	2.0449786337154	0.0444333111153547	0.0435654532439816
ILMN_1717205	OLIG3	6	rs6915526	6	139248472	A	T	2.0449786337154	0.0444333111153547	0.0435654532439816
ILMN_1717205	OLIG3	6	rs62442365	6	139249148	G	A	2.0449786337154	0.0444333111153547	0.0435654532439816
ILMN_1717205	OLIG3	6	rs59366868	6	139253707	G	A	2.0449786337154	0.0444333111153547	0.0435654532439816
ILMN_1717205	OLIG3	6	rs9495286	6	139254257	A	C	2.0449786337154	0.0444333111153547	0.0435654532439816
ILMN_1717205	OLIG3	6	rs62442369	6	139261752	T	C	2.0449786337154	0.0444333111153547	0.0435654532439816
ILMN_1717205	OLIG3	6	rs6914274	6	139264183	G	C	2.0449786337154	0.0444333111153547	0.0435654532439816
ILMN_1717205	OLIG3	6	rs62442371	6	139267586	A	G	2.0449786337154	0.0444333111153547	0.0435654532439816
ILMN_1717205	OLIG3	6	rs58523749	6	139271824	T	C	2.0449786337154	0.0444333111153547	0.0435654532439816
ILMN_1717205	OLIG3	6	rs6937089	6	139273129	A	G	2.0449786337154	0.0444333111153547	0.0435654532439816
ILMN_1717205	OLIG3	6	rs6936816	6	139273184	C	A	2.0449786337154	0.0444333111153547	0.0435654532439816
ILMN_1717205	OLIG3	6	rs2141511	6	139274843	A	G	2.0449786337154	0.0444333111153547	0.0435654532439816
ILMN_1717205	OLIG3	6	rs3950314	6	139274983	C	T	2.0449786337154	0.0444333111153547	0.0435654532439816
ILMN_1717205	OLIG3	6	rs6570297	6	139277053	G	A	2.0449786337154	0.0444333111153547	0.0435654532439816
ILMN_1717205	OLIG3	6	rs9495289	6	139279954	C	T	2.0449786337154	0.0444333111153547	0.0435654532439816
ILMN_1717205	OLIG3	6	rs12332961	6	139280670	A	G	2.0449786337154	0.0444333111153547	0.0435654532439816
ILMN_1717205	OLIG3	6	rs72973058	6	139282108	A	C	2.0449786337154	0.0444333111153547	0.0435654532439816
ILMN_1717205	OLIG3	6	rs9495291	6	139282412	T	C	2.0449786337154	0.0444333111153547	0.0435654532439816
ILMN_1717205	OLIG3	6	rs17743155	6	139285476	C	T	2.0449786337154	0.0444333111153547	0.0435654532439816
ILMN_1717205	OLIG3	6	rs2178333	6	139286096	T	C	2.0449786337154	0.0444333111153547	0.0435654532439816
ILMN_1717205	OLIG3	6	rs62440377	6	139287672	C	T	2.0449786337154	0.0444333111153547	0.0435654532439816
ILMN_1717205	OLIG3	6	rs9321687	6	139290874	A	T	2.0449786337154	0.0444333111153547	0.0435654532439816
ILMN_1717205	OLIG3	6	rs55679495	6	139291022	G	A	2.0449786337154	0.0444333111153547	0.0435654532439816
ILMN_1717205	OLIG3	6	rs61198196	6	139292582	G	T	2.0449786337154	0.0444333111153547	0.0435654532439816
ILMN_1717205	OLIG3	6	rs9484216	6	139298187	T	A	2.0449786337154	0.0444333111153547	0.0435654532439816
ILMN_1717205	OLIG3	6	rs59483488	6	139305211	A	C	2.0449786337154	0.0444333111153547	0.0435654532439816
ILMN_1717205	OLIG3	6	rs59064221	6	139305409	C	A	2.0449786337154	0.0444333111153547	0.0435654532439816
ILMN_1717205	OLIG3	6	rs9484218	6	139306951	C	T	2.0449786337154	0.0444333111153547	0.0435654532439816
ILMN_1717205	OLIG3	6	rs62440382	6	139311721	T	G	2.0449786337154	0.0444333111153547	0.0435654532439816
ILMN_1717205	OLIG3	6	rs6936019	6	139313373	A	G	2.0449786337154	0.0444333111153547	0.0435654532439816
ILMN_1717205	OLIG3	6	rs7775915	6	139314205	A	G	2.0449786337154	0.0444333111153547	0.0435654532439816
ILMN_1717205	OLIG3	6	rs3908196	6	137644468	C	T	2.04563831830651	0.0431544119175661	0.0434991336648881
ILMN_1717205	OLIG3	6	rs7774733	6	137645088	G	C	2.04563831830651	0.0431544119175661	0.0434991336648881
ILMN_1717205	OLIG3	6	rs3843987	6	137646068	G	A	2.04563831830651	0.0431544119175661	0.0434991336648881
ILMN_1717205	OLIG3	6	rs3916229	6	137646865	C	T	2.04563831830651	0.0431544119175661	0.0434991336648881
ILMN_1717205	OLIG3	6	rs3850210	6	137653780	A	G	2.04563831830651	0.0431544119175661	0.0434991336648881
ILMN_1717205	OLIG3	6	rs3843990	6	137654515	T	C	2.04563831830651	0.0431544119175661	0.0434991336648881
ILMN_1717205	OLIG3	6	rs3850212	6	137655120	A	G	2.04563831830651	0.0431544119175661	0.0434991336648881
ILMN_1717205	OLIG3	6	rs3850213	6	137655458	A	T	2.04563831830651	0.0431544119175661	0.0434991336648881
ILMN_1717205	OLIG3	6	rs4896257	6	137655742	T	C	2.04563831830651	0.0431544119175661	0.0434991336648881
ILMN_1717205	OLIG3	6	rs4896258	6	137656235	G	A	2.04563831830651	0.0431544119175661	0.0434991336648881
ILMN_1717205	OLIG3	6	rs4896260	6	137656444	G	A	2.04563831830651	0.0431544119175661	0.0434991336648881
ILMN_1717205	OLIG3	6	rs9495339	6	139405312	A	G	-2.05546615886213	-0.0389549745936153	0.0425213287480389
ILMN_1717205	OLIG3	6	rs7769440	6	136227135	C	T	2.07940097414532	0.0359663877480032	0.0402186213669714
ILMN_1717205	OLIG3	6	rs7752169	6	136227558	T	C	2.07940097414532	0.0359663877480032	0.0402186213669714
ILMN_1717205	OLIG3	6	rs6917441	6	138018439	G	A	-2.08002714862184	-0.0363310749102932	0.0401598490388544
ILMN_1717205	OLIG3	6	rs12193938	6	139142855	G	C	-2.08875287262535	-0.039212145595819	0.0393485248853514
ILMN_1717205	OLIG3	6	rs12193993	6	139142909	T	C	-2.08875287262535	-0.039212145595819	0.0393485248853514
ILMN_1717205	OLIG3	6	rs7773177	6	139143088	G	A	-2.08875287262535	-0.039212145595819	0.0393485248853514
ILMN_1717205	OLIG3	6	rs6570291	6	139143274	G	A	-2.08875287262535	-0.039212145595819	0.0393485248853514
ILMN_1717205	OLIG3	6	rs11155012	6	139151784	A	G	-2.08875287262535	-0.039212145595819	0.0393485248853514
ILMN_1717205	OLIG3	6	rs10872495	6	139155677	T	G	-2.08875287262535	-0.039212145595819	0.0393485248853514
ILMN_1717205	OLIG3	6	rs9389365	6	136358833	G	T	-2.09067659282588	-0.043070088938227	0.0391715693449783
ILMN_1717205	OLIG3	6	rs11155008	6	139137500	C	A	-2.11175650920113	-0.0398437084522344	0.037277046529147
ILMN_1717205	OLIG3	6	rs7739675	6	139781494	G	A	-2.11530981869686	-0.0419588325799083	0.0369656249935546
ILMN_1717205	OLIG3	6	rs973170	6	139233260	G	A	2.12173644073433	0.0463004421617889	0.0364080907375945
ILMN_1717205	OLIG3	6	rs10872493	6	139147421	T	A	-2.13386746421549	-0.0362851085147902	0.0353754897588216
ILMN_1717205	OLIG3	6	rs10872494	6	139148135	G	A	-2.13386746421549	-0.0362851085147902	0.0353754897588216
ILMN_1717205	OLIG3	6	rs6936352	6	137749937	C	G	-2.1392385388218	-0.0366380633893579	0.0349264666214256
ILMN_1717205	OLIG3	6	rs1333623	6	137747699	G	A	-2.15524993038805	-0.0368706893374594	0.033617113556655
ILMN_1717205	OLIG3	6	rs9494763	6	137748632	T	C	-2.15524993038805	-0.0368706893374594	0.033617113556655
ILMN_1717205	OLIG3	6	rs6929588	6	137748849	G	A	-2.15524993038805	-0.0368706893374594	0.033617113556655
ILMN_1717205	OLIG3	6	rs6936167	6	137749832	A	G	-2.15524993038805	-0.0368706893374594	0.033617113556655
ILMN_1717205	OLIG3	6	rs6936021	6	137749881	G	C	-2.15524993038805	-0.0368706893374594	0.033617113556655
ILMN_1717205	OLIG3	6	rs6570157	6	137749888	A	G	-2.15524993038805	-0.0368706893374594	0.033617113556655
ILMN_1717205	OLIG3	6	rs6916099	6	137750162	A	T	-2.15524993038805	-0.0368706893374594	0.033617113556655
ILMN_1717205	OLIG3	6	rs1022500	6	137750413	C	T	-2.15524993038805	-0.0368706893374594	0.033617113556655
ILMN_1717205	OLIG3	6	rs1022398	6	137750543	T	A	-2.15524993038805	-0.0368706893374594	0.033617113556655
ILMN_1717205	OLIG3	6	rs1022399	6	137750715	G	C	-2.15524993038805	-0.0368706893374594	0.033617113556655
ILMN_1717205	OLIG3	6	rs7776433	6	137751083	T	A	-2.15524993038805	-0.0368706893374594	0.033617113556655
ILMN_1717205	OLIG3	6	rs1333622	6	137751228	A	G	-2.15524993038805	-0.0368706893374594	0.033617113556655
ILMN_1717205	OLIG3	6	rs1333621	6	137751366	G	T	-2.15524993038805	-0.0368706893374594	0.033617113556655
ILMN_1717205	OLIG3	6	rs498549	6	137984935	G	A	2.17169183230259	0.0374425417628442	0.0323171338742297
ILMN_1717205	OLIG3	6	rs9495340	6	139405736	G	A	-2.17310806324201	-0.0413096705157465	0.0322072331217651
ILMN_1717205	OLIG3	6	rs629953	6	138195041	A	G	2.17538370630117	0.0368357242783208	0.0320313223654829
ILMN_1717205	OLIG3	6	rs536331	6	137993049	C	T	2.17799811406224	0.0375519419350195	0.0318302574035271
ILMN_1717205	OLIG3	6	rs651973	6	137996134	A	G	2.17799811406224	0.0375519419350195	0.0318302574035271
ILMN_1717205	OLIG3	6	rs3799386	6	136450147	T	C	2.18761965293368	0.0434860249725636	0.0310997324811114
ILMN_1717205	OLIG3	6	rs1322553	6	137420740	G	A	2.19085524199039	0.0420277005917583	0.0308573718661521
ILMN_1717205	OLIG3	6	rs62420820	6	137438057	A	G	2.19113787786863	0.0422391590228343	0.0308362795379108
ILMN_1717205	OLIG3	6	rs17066063	6	137423779	A	G	2.1920298159411	0.0405531247211379	0.0307697990879601
ILMN_1717205	OLIG3	6	rs9399259	6	139197806	C	T	2.1942212524352	0.0376563108294311	0.0306069912169865
ILMN_1717205	OLIG3	6	rs4895498	6	138236977	C	T	2.19733101695101	0.0413078705527995	0.0303772479067363
ILMN_1717205	OLIG3	6	rs6933987	6	138239434	T	C	2.19733101695101	0.0413078705527995	0.0303772479067363
ILMN_1717205	OLIG3	6	rs35350783	6	136687065	T	C	2.19787862770459	0.0878373505875262	0.0303369476620034
ILMN_1717205	OLIG3	6	rs117702072	6	136882518	C	T	2.19787862770459	0.0878373505875262	0.0303369476620034
ILMN_1717205	OLIG3	6	rs35931823	6	137999962	C	T	2.20067786888666	0.0532561009913748	0.0301316713062866
ILMN_1717205	OLIG3	6	rs34949469	6	138000176	T	C	2.20067786888666	0.0532561009913748	0.0301316713062866
ILMN_1717205	OLIG3	6	rs640353	6	138020871	T	C	2.20067786888666	0.0532561009913748	0.0301316713062866
ILMN_1717205	OLIG3	6	rs583522	6	138189884	C	T	2.20878852342882	0.0420881146638641	0.0295437234803232
ILMN_1717205	OLIG3	6	rs598493	6	138195402	T	C	2.20878852342882	0.0420881146638641	0.0295437234803232
ILMN_1717205	OLIG3	6	rs643177	6	138195693	T	C	2.20878852342882	0.0420881146638641	0.0295437234803232
ILMN_1717205	OLIG3	6	rs582757	6	138197824	C	T	2.20878852342882	0.0420881146638641	0.0295437234803232
ILMN_1717205	OLIG3	6	rs4896303	6	138234085	C	G	2.21395333402556	0.0371063994356208	0.0291745660175528
ILMN_1717205	OLIG3	6	rs9389685	6	139767988	C	T	-2.21463217671691	-0.0436736597935604	0.0291263463614983
ILMN_1717205	OLIG3	6	rs72975618	6	137423847	T	C	2.21926673464571	0.0428307103378566	0.0287990008665653
ILMN_1717205	OLIG3	6	rs610604	6	138199417	G	T	2.22273021685768	0.0399468848891922	0.0285564746938808
ILMN_1717205	OLIG3	6	rs9403075	6	139761363	T	C	-2.22723494113285	-0.0439613796856287	0.0282437106877709
ILMN_1717205	OLIG3	6	rs34697255	6	139762599	G	C	-2.22723494113285	-0.0439613796856287	0.0282437106877709
ILMN_1717205	OLIG3	6	rs9403076	6	139765981	G	C	-2.22723494113285	-0.0439613796856287	0.0282437106877709
ILMN_1717205	OLIG3	6	rs17068684	6	139770085	C	T	-2.22723494113285	-0.0439613796856287	0.0282437106877709
ILMN_1717205	OLIG3	6	rs12176137	6	139775982	T	G	-2.22723494113285	-0.0439613796856287	0.0282437106877709
ILMN_1717205	OLIG3	6	rs7739938	6	139781417	A	G	-2.22723494113285	-0.0439613796856287	0.0282437106877709
ILMN_1717205	OLIG3	6	rs7745153	6	138325944	T	A	-2.23049753486627	-0.0432617504989376	0.028019063641485
ILMN_1717205	OLIG3	6	rs9402935	6	138326693	G	T	-2.23049753486627	-0.0432617504989376	0.028019063641485
ILMN_1717205	OLIG3	6	rs75525878	6	138489573	A	G	-2.24083229279767	-0.132253644389801	0.0273177522079158
ILMN_1717205	OLIG3	6	rs74328492	6	138489817	G	A	-2.24083229279767	-0.132253644389801	0.0273177522079158
ILMN_1717205	OLIG3	6	rs77474491	6	138490000	G	A	-2.24083229279767	-0.132253644389801	0.0273177522079158
ILMN_1717205	OLIG3	6	rs7745069	6	138490132	A	G	-2.24083229279767	-0.132253644389801	0.0273177522079158
ILMN_1717205	OLIG3	6	rs7745393	6	138490302	C	G	-2.24083229279767	-0.132253644389801	0.0273177522079158
ILMN_1717205	OLIG3	6	rs74826552	6	138490715	G	A	-2.24083229279767	-0.132253644389801	0.0273177522079158
ILMN_1717205	OLIG3	6	rs80117110	6	138491115	G	C	-2.24083229279767	-0.132253644389801	0.0273177522079158
ILMN_1717205	OLIG3	6	rs78170431	6	138491673	A	G	-2.24083229279767	-0.132253644389801	0.0273177522079158
ILMN_1717205	OLIG3	6	rs76957951	6	138496991	G	C	-2.25329606737328	-0.132932529057585	0.0264924651184123
ILMN_1717205	OLIG3	6	rs77963294	6	138519316	T	C	-2.25329606737328	-0.132932529057585	0.0264924651184123
ILMN_1717205	OLIG3	6	rs1529151	6	139197609	A	G	2.25419208753306	0.0383405007917326	0.0264339869043915
ILMN_1717205	OLIG3	6	rs4896301	6	138227102	A	G	2.26259316714572	0.0378582725515604	0.0258911815954916
ILMN_1717205	OLIG3	6	rs1561121	6	138229819	A	C	2.26259316714572	0.0378582725515604	0.0258911815954916
ILMN_1717205	OLIG3	6	rs6903624	6	138232479	A	T	2.26259316714572	0.0378582725515604	0.0258911815954916
ILMN_1717205	OLIG3	6	rs139598185	6	138369302	T	C	-2.26450348956171	-0.0464711186034582	0.0257691274996754
ILMN_1717205	OLIG3	6	rs146640326	6	138369374	A	G	-2.26450348956171	-0.0464711186034582	0.0257691274996754
ILMN_1717205	OLIG3	6	rs140865265	6	138370914	C	T	-2.26450348956171	-0.0464711186034582	0.0257691274996754
ILMN_1717205	OLIG3	6	rs138858563	6	138370933	C	T	-2.26450348956171	-0.0464711186034582	0.0257691274996754
ILMN_1717205	OLIG3	6	rs146629168	6	138371365	A	G	-2.26450348956171	-0.0464711186034582	0.0257691274996754
ILMN_1717205	OLIG3	6	rs79612338	6	138372865	T	G	-2.26450348956171	-0.0464711186034582	0.0257691274996754
ILMN_1717205	OLIG3	6	rs12110585	6	138375695	G	A	-2.26450348956171	-0.0464711186034582	0.0257691274996754
ILMN_1717205	OLIG3	6	rs114783183	6	138376280	G	A	-2.26450348956171	-0.0464711186034582	0.0257691274996754
ILMN_1717205	OLIG3	6	rs78064548	6	138376448	G	T	-2.26450348956171	-0.0464711186034582	0.0257691274996754
ILMN_1717205	OLIG3	6	rs80136953	6	138376505	G	A	-2.26450348956171	-0.0464711186034582	0.0257691274996754
ILMN_1717205	OLIG3	6	rs12111304	6	138377351	T	G	-2.26450348956171	-0.0464711186034582	0.0257691274996754
ILMN_1717205	OLIG3	6	rs6905385	6	138377412	A	C	-2.26450348956171	-0.0464711186034582	0.0257691274996754
ILMN_1717205	OLIG3	6	rs6910792	6	138377882	A	G	-2.26450348956171	-0.0464711186034582	0.0257691274996754
ILMN_1717205	OLIG3	6	rs115855200	6	138378520	C	T	-2.26450348956171	-0.0464711186034582	0.0257691274996754
ILMN_1717205	OLIG3	6	rs142265334	6	138378771	A	G	-2.26450348956171	-0.0464711186034582	0.0257691274996754
ILMN_1717205	OLIG3	6	rs138734659	6	138379760	A	T	-2.26450348956171	-0.0464711186034582	0.0257691274996754
ILMN_1717205	OLIG3	6	rs146194929	6	138380978	G	A	-2.26450348956171	-0.0464711186034582	0.0257691274996754
ILMN_1717205	OLIG3	6	rs76170733	6	138489578	C	A	-2.26479104890847	-0.133536385058092	0.0257507986161681
ILMN_1717205	OLIG3	6	rs76916890	6	138489907	T	C	-2.26479104890847	-0.133536385058092	0.0257507986161681
ILMN_1717205	OLIG3	6	rs77035468	6	138491105	G	A	-2.26479104890847	-0.133536385058092	0.0257507986161681
ILMN_1717205	OLIG3	6	rs116359974	6	138491807	A	G	-2.26479104890847	-0.133536385058092	0.0257507986161681
ILMN_1717205	OLIG3	6	rs74590195	6	138491854	A	G	-2.26479104890847	-0.133536385058092	0.0257507986161681
ILMN_1717205	OLIG3	6	rs76227341	6	138493831	G	A	-2.26479104890847	-0.133536385058092	0.0257507986161681
ILMN_1717205	OLIG3	6	rs6936818	6	137287484	T	C	2.27507307250701	0.0433296782534776	0.0251029079777764
ILMN_1717205	OLIG3	6	rs1935743	6	137288483	T	G	2.27507307250701	0.0433296782534776	0.0251029079777764
ILMN_1717205	OLIG3	6	rs7738546	6	137288522	T	C	2.27507307250701	0.0433296782534776	0.0251029079777764
ILMN_1717205	OLIG3	6	rs1935742	6	137288586	T	C	2.27507307250701	0.0433296782534776	0.0251029079777764
ILMN_1717205	OLIG3	6	rs9321634	6	138222510	G	T	2.27553338639441	0.0378849314579022	0.0250742408209036
ILMN_1717205	OLIG3	6	rs6570193	6	138231107	G	A	2.27553338639441	0.0378849314579022	0.0250742408209036
ILMN_1717205	OLIG3	6	rs143679520	6	139409659	A	G	-2.27767043396203	-0.0908171787796077	0.0249415276901872
ILMN_1717205	OLIG3	6	rs138996292	6	139410238	T	C	-2.27767043396203	-0.0908171787796077	0.0249415276901872
ILMN_1717205	OLIG3	6	rs72976606	6	139413762	C	T	-2.27767043396203	-0.0908171787796077	0.0249415276901872
ILMN_1717205	OLIG3	6	rs113931219	6	139415455	G	A	-2.27767043396203	-0.0908171787796077	0.0249415276901872
ILMN_1717205	OLIG3	6	rs113437523	6	139417367	C	T	-2.27767043396203	-0.0908171787796077	0.0249415276901872
ILMN_1717205	OLIG3	6	rs583021	6	138007087	C	G	2.28298642815945	0.0554757481664199	0.024614074185128
ILMN_1717205	OLIG3	6	rs78413937	6	138363149	A	T	-2.28377142565089	-0.0473652883427332	0.0245660419439232
ILMN_1717205	OLIG3	6	rs62442367	6	139256607	C	T	2.28550823736772	0.0494213589992658	0.0244600633001843
ILMN_1717205	OLIG3	6	rs7770469	6	136464760	A	G	2.30270612963603	0.0449297466755505	0.0234321905784756
ILMN_1717205	OLIG3	6	rs75121461	6	136096812	T	G	-2.3091520134665	-0.188972751856843	0.0230568591749156
ILMN_1717205	OLIG3	6	rs111889000	6	136100194	A	G	-2.3091520134665	-0.188972751856843	0.0230568591749156
ILMN_1717205	OLIG3	6	rs80328332	6	136103093	T	C	-2.3091520134665	-0.188972751856843	0.0230568591749156
ILMN_1717205	OLIG3	6	rs4484538	6	138327462	T	C	-2.31127329826675	-0.0448843587384991	0.0229345056458128
ILMN_1717205	OLIG3	6	rs72980674	6	139485199	C	A	-2.33174821401846	-0.104932405347402	0.0217826676868315
ILMN_1717205	OLIG3	6	rs11155009	6	139137778	T	C	-2.33930031475432	-0.0408104874160919	0.0213709013302362
ILMN_1717205	OLIG3	6	rs7755843	6	139784446	C	A	-2.33986270970802	-0.0463459521103238	0.0213405148187606
ILMN_1717205	OLIG3	6	rs9403079	6	139785024	T	C	-2.33986270970802	-0.0463459521103238	0.0213405148187606
ILMN_1717205	OLIG3	6	rs10457691	6	139785355	A	G	-2.33986270970802	-0.0463459521103238	0.0213405148187606
ILMN_1717205	OLIG3	6	rs6570165	6	137783296	C	G	2.34151962683995	0.0415189522752287	0.021251212670148
ILMN_1717205	OLIG3	6	rs138061755	6	139368299	G	T	-2.34522411784484	-0.193546377405998	0.0210527480069988
ILMN_1717205	OLIG3	6	rs4896467	6	139822204	T	C	2.3572829200706	0.0537375478859408	0.0204180201340251
ILMN_1717205	OLIG3	6	rs4895563	6	139822327	G	A	2.3572829200706	0.0537375478859408	0.0204180201340251
ILMN_1717205	OLIG3	6	rs58613765	6	139823283	G	C	2.3572829200706	0.0537375478859408	0.0204180201340251
ILMN_1717205	OLIG3	6	rs7750208	6	137286900	C	T	2.39518634665312	0.0458825535164631	0.0185319204331539
ILMN_1717205	OLIG3	6	rs6570128	6	137286966	G	A	2.39518634665312	0.0458825535164631	0.0185319204331539
ILMN_1717205	OLIG3	6	rs603904	6	138209785	G	A	2.40264282532512	0.0391962473159304	0.0181796534277647
ILMN_1717205	OLIG3	6	rs601035	6	138212720	A	G	2.40264282532512	0.0391962473159304	0.0181796534277647
ILMN_1717205	OLIG3	6	rs593622	6	138215354	C	T	2.40264282532512	0.0391962473159304	0.0181796534277647
ILMN_1717205	OLIG3	6	rs592810	6	138215516	C	T	2.40264282532512	0.0391962473159304	0.0181796534277647
ILMN_1717205	OLIG3	6	rs644340	6	138215574	G	A	2.40264282532512	0.0391962473159304	0.0181796534277647
ILMN_1717205	OLIG3	6	rs642627	6	138206783	A	G	2.41070084724392	0.0437516102062106	0.0178056732884047
ILMN_1717205	OLIG3	6	rs612217	6	138212961	A	G	2.41070084724392	0.0437516102062106	0.0178056732884047
ILMN_1717205	OLIG3	6	rs6906358	6	137292732	C	G	-2.41365554062123	-0.0430667666863978	0.017670268042067
ILMN_1717205	OLIG3	6	rs622091	6	138207042	C	T	2.4142268756293	0.0416913737397748	0.01764419136232
ILMN_1717205	OLIG3	6	rs1082428	6	138207729	C	G	2.4142268756293	0.0416913737397748	0.01764419136232
ILMN_1717205	OLIG3	6	rs1082425	6	138210537	C	T	2.4142268756293	0.0416913737397748	0.01764419136232
ILMN_1717205	OLIG3	6	rs674451	6	138216788	C	T	2.4142268756293	0.0416913737397748	0.01764419136232
ILMN_1717205	OLIG3	6	rs78494707	6	138364478	G	A	-2.43091177055079	-0.0496973105671832	0.0168976169922183
ILMN_1717205	OLIG3	6	rs117870982	6	138366079	A	G	-2.43091177055079	-0.0496973105671832	0.0168976169922183
ILMN_1717205	OLIG3	6	rs17613612	6	138366807	C	T	-2.43091177055079	-0.0496973105671832	0.0168976169922183
ILMN_1717205	OLIG3	6	rs142968164	6	138367735	G	T	-2.43091177055079	-0.0496973105671832	0.0168976169922183
ILMN_1717205	OLIG3	6	rs139549856	6	138367936	A	G	-2.43091177055079	-0.0496973105671832	0.0168976169922183
ILMN_1717205	OLIG3	6	rs144658572	6	138368155	C	T	-2.43091177055079	-0.0496973105671832	0.0168976169922183
ILMN_1717205	OLIG3	6	rs116986480	6	138368485	A	G	-2.43091177055079	-0.0496973105671832	0.0168976169922183
ILMN_1717205	OLIG3	6	rs75199414	6	138394030	T	C	-2.43091177055079	-0.0496973105671832	0.0168976169922183
ILMN_1717205	OLIG3	6	rs11155010	6	139142400	C	T	-2.43157404975042	-0.0406632058617152	0.0168685727029521
ILMN_1717205	OLIG3	6	rs998035	6	139142941	G	A	-2.43157404975042	-0.0406632058617152	0.0168685727029521
ILMN_1717205	OLIG3	6	rs55747302	6	139153882	G	T	-2.43157404975042	-0.0406632058617152	0.0168685727029521
ILMN_1717205	OLIG3	6	rs11961844	6	137975154	A	C	2.44331478141535	0.0596732542673571	0.0163610172307378
ILMN_1717205	OLIG3	6	rs480581	6	137977682	T	C	2.44331478141535	0.0596732542673571	0.0163610172307378
ILMN_1717205	OLIG3	6	rs481445	6	137977755	G	A	2.44331478141535	0.0596732542673571	0.0163610172307378
ILMN_1717205	OLIG3	6	rs642434	6	137978360	T	C	2.44331478141535	0.0596732542673571	0.0163610172307378
ILMN_1717205	OLIG3	6	rs595101	6	137985132	C	G	2.44331478141535	0.0596732542673571	0.0163610172307378
ILMN_1717205	OLIG3	6	rs477468	6	137991254	C	T	2.44331478141535	0.0596732542673571	0.0163610172307378
ILMN_1717205	OLIG3	6	rs686144	6	137993403	G	T	2.44331478141535	0.0596732542673571	0.0163610172307378
ILMN_1717205	OLIG3	6	rs117774925	6	139689963	C	A	2.4450785536218	0.142041417752062	0.0162859575340653
ILMN_1717205	OLIG3	6	rs76638587	6	139691210	C	T	2.4450785536218	0.142041417752062	0.0162859575340653
ILMN_1717205	OLIG3	6	rs150772723	6	139691926	A	C	2.4450785536218	0.142041417752062	0.0162859575340653
ILMN_1717205	OLIG3	6	rs557529	6	137990198	G	T	2.46935557073197	0.0603671340202487	0.0152835964874284
ILMN_1717205	OLIG3	6	rs140996455	6	139320038	A	G	-2.51501898574917	-0.204171975140863	0.0135465513993008
ILMN_1717205	OLIG3	6	rs139624556	6	139323506	A	C	-2.51501898574917	-0.204171975140863	0.0135465513993008
ILMN_1717205	OLIG3	6	rs1188875	6	139224686	C	A	2.51814614458095	0.0405588328502487	0.0134343405114887
ILMN_1717205	OLIG3	6	rs12619	6	139225925	G	T	2.51814614458095	0.0405588328502487	0.0134343405114887
ILMN_1717205	OLIG3	6	rs2698741	6	139237644	G	A	2.51814614458095	0.0405588328502487	0.0134343405114887
ILMN_1717205	OLIG3	6	rs528762	6	137969259	A	G	2.53142235702155	0.0616737796166513	0.0129671859738049
ILMN_1717205	OLIG3	6	rs651320	6	137969775	T	G	2.53142235702155	0.0616737796166513	0.0129671859738049
ILMN_1717205	OLIG3	6	rs694733	6	137969951	G	C	2.53142235702155	0.0616737796166513	0.0129671859738049
ILMN_1717205	OLIG3	6	rs13191300	6	137970295	C	T	2.53142235702155	0.0616737796166513	0.0129671859738049
ILMN_1717205	OLIG3	6	rs672612	6	137971727	A	T	2.53142235702155	0.0616737796166513	0.0129671859738049
ILMN_1717205	OLIG3	6	rs7749390	6	137540370	G	A	-2.5388470372011	-0.0421983837584169	0.0127123416833906
ILMN_1717205	OLIG3	6	rs2234711	6	137540520	G	A	-2.5388470372011	-0.0421983837584169	0.0127123416833906
ILMN_1717205	OLIG3	6	rs1188830	6	139206417	C	T	2.56546581641749	0.0427490167690647	0.0118352702769798
ILMN_1717205	OLIG3	6	rs1188833	6	139208761	G	A	2.56546581641749	0.0427490167690647	0.0118352702769798
ILMN_1717205	OLIG3	6	rs1188838	6	139213267	T	C	2.56546581641749	0.0427490167690647	0.0118352702769798
ILMN_1717205	OLIG3	6	rs1188841	6	139215378	G	A	2.56546581641749	0.0427490167690647	0.0118352702769798
ILMN_1717205	OLIG3	6	rs1143203	6	139237444	G	A	2.56546581641749	0.0427490167690647	0.0118352702769798
ILMN_1717205	OLIG3	6	rs1730377	6	139238198	G	C	2.56546581641749	0.0427490167690647	0.0118352702769798
ILMN_1717205	OLIG3	6	rs1188834	6	139209525	C	T	2.57412376434665	0.0428861816015666	0.0115619701993086
ILMN_1717205	OLIG3	6	rs1188835	6	139209759	T	C	2.57412376434665	0.0428861816015666	0.0115619701993086
ILMN_1717205	OLIG3	6	rs1188837	6	139210720	G	A	2.57412376434665	0.0428861816015666	0.0115619701993086
ILMN_1717205	OLIG3	6	rs1188842	6	139216310	T	C	2.57412376434665	0.0428861816015666	0.0115619701993086
ILMN_1717205	OLIG3	6	rs1138989	6	139217297	G	A	2.57412376434665	0.0428861816015666	0.0115619701993086
ILMN_1717205	OLIG3	6	rs2698735	6	139222809	C	G	2.57412376434665	0.0428861816015666	0.0115619701993086
ILMN_1717205	OLIG3	6	rs1188864	6	139234544	C	T	2.57412376434665	0.0428861816015666	0.0115619701993086
ILMN_1717205	OLIG3	6	rs6918311	6	137287702	G	A	-2.57715441639556	-0.0457154220976247	0.0114676555884369
ILMN_1717205	OLIG3	6	rs12660081	6	137288727	T	C	-2.59290506183489	-0.0459704749540866	0.0109885684299441
ILMN_1717205	OLIG3	6	rs12662968	6	137288760	T	A	-2.59593231418255	-0.0460247230658417	0.0108985847287237
ILMN_1717205	OLIG3	6	rs6937795	6	137291281	C	A	-2.59593231418255	-0.0460247230658417	0.0108985847287237
ILMN_1717205	OLIG3	6	rs6917676	6	137291296	G	T	-2.59593231418255	-0.0460247230658417	0.0108985847287237
ILMN_1717205	OLIG3	6	rs55748670	6	137291506	A	G	-2.59593231418255	-0.0460247230658417	0.0108985847287237
ILMN_1717205	OLIG3	6	rs2327776	6	137292804	C	A	-2.59593231418255	-0.0460247230658417	0.0108985847287237
ILMN_1717205	OLIG3	6	rs2327777	6	137293227	C	T	-2.59593231418255	-0.0460247230658417	0.0108985847287237
ILMN_1717205	OLIG3	6	rs2327778	6	137293265	A	G	-2.59593231418255	-0.0460247230658417	0.0108985847287237
ILMN_1717205	OLIG3	6	rs11154899	6	137293890	G	A	-2.59593231418255	-0.0460247230658417	0.0108985847287237
ILMN_1717205	OLIG3	6	rs6912865	6	137294043	A	G	-2.59593231418255	-0.0460247230658417	0.0108985847287237
ILMN_1717205	OLIG3	6	rs6913178	6	137294204	A	G	-2.59593231418255	-0.0460247230658417	0.0108985847287237
ILMN_1717205	OLIG3	6	rs6935973	6	137294302	C	T	-2.59593231418255	-0.0460247230658417	0.0108985847287237
ILMN_1717205	OLIG3	6	rs566097	6	137960364	T	G	2.60558090878261	0.0641614839232222	0.010616205089947
ILMN_1717205	OLIG3	6	rs607447	6	137961334	G	T	2.60558090878261	0.0641614839232222	0.010616205089947
ILMN_1717205	OLIG3	6	rs628099	6	137964623	C	G	2.60558090878261	0.0641614839232222	0.010616205089947
ILMN_1717205	OLIG3	6	rs582546	6	137968148	A	G	2.60558090878261	0.0641614839232222	0.010616205089947
ILMN_1717205	OLIG3	6	rs12200534	6	139069323	G	A	-2.64164268949919	-0.0458911948851417	0.00961837014152697
ILMN_1717205	OLIG3	6	rs1360606	6	137801164	T	C	-2.6575145996255	-0.0550481336525661	0.00920673789803198
ILMN_1717205	OLIG3	6	rs2698737	6	139226719	C	T	2.67212721609016	0.0421385512357198	0.00884195081855254
ILMN_1717205	OLIG3	6	rs2698738	6	139226738	C	T	2.67212721609016	0.0421385512357198	0.00884195081855254
ILMN_1717205	OLIG3	6	rs1188866	6	139227575	G	A	2.67212721609016	0.0421385512357198	0.00884195081855254
ILMN_1717205	OLIG3	6	rs1188870	6	139230423	A	T	2.67212721609016	0.0421385512357198	0.00884195081855254
ILMN_1717205	OLIG3	6	rs10872465	6	137294656	T	C	-2.67850853046015	-0.0479125943523183	0.00868680190398776
ILMN_1717205	OLIG3	6	rs2876354	6	137295352	T	C	-2.67850853046015	-0.0479125943523183	0.00868680190398776
ILMN_1717205	OLIG3	6	rs947735	6	137295908	G	C	-2.67850853046015	-0.0479125943523183	0.00868680190398776
ILMN_1717205	OLIG3	6	rs947734	6	137295951	C	T	-2.67850853046015	-0.0479125943523183	0.00868680190398776
ILMN_1717205	OLIG3	6	rs11154900	6	137296161	T	C	-2.67850853046015	-0.0479125943523183	0.00868680190398776
ILMN_1717205	OLIG3	6	rs6906007	6	137296300	C	A	-2.67850853046015	-0.0479125943523183	0.00868680190398776
ILMN_1717205	OLIG3	6	rs10457652	6	137296856	C	T	-2.67850853046015	-0.0479125943523183	0.00868680190398776
ILMN_1717205	OLIG3	6	rs10457653	6	137296895	T	C	-2.67850853046015	-0.0479125943523183	0.00868680190398776
ILMN_1717205	OLIG3	6	rs12153867	6	137297529	C	T	-2.67850853046015	-0.0479125943523183	0.00868680190398776
ILMN_1717205	OLIG3	6	rs10872466	6	137297967	C	T	-2.67850853046015	-0.0479125943523183	0.00868680190398776
ILMN_1717205	OLIG3	6	rs6923020	6	137298763	T	A	-2.67850853046015	-0.0479125943523183	0.00868680190398776
ILMN_1717205	OLIG3	6	rs4407733	6	137299152	G	A	-2.67850853046015	-0.0479125943523183	0.00868680190398776
ILMN_1717205	OLIG3	6	rs4272229	6	137299665	T	C	-2.67850853046015	-0.0479125943523183	0.00868680190398776
ILMN_1717205	OLIG3	6	rs10457016	6	137299752	G	A	-2.67850853046015	-0.0479125943523183	0.00868680190398776
ILMN_1717205	OLIG3	6	rs10457654	6	137299815	A	G	-2.67850853046015	-0.0479125943523183	0.00868680190398776
ILMN_1717205	OLIG3	6	rs12663656	6	137300653	G	A	-2.67850853046015	-0.0479125943523183	0.00868680190398776
ILMN_1717205	OLIG3	6	rs1891487	6	137301581	A	G	-2.67850853046015	-0.0479125943523183	0.00868680190398776
ILMN_1717205	OLIG3	6	rs11752908	6	137301998	A	G	-2.67850853046015	-0.0479125943523183	0.00868680190398776
ILMN_1717205	OLIG3	6	rs11757538	6	137302244	G	A	-2.67850853046015	-0.0479125943523183	0.00868680190398776
ILMN_1717205	OLIG3	6	rs1539410	6	137302537	G	A	-2.67850853046015	-0.0479125943523183	0.00868680190398776
ILMN_1717205	OLIG3	6	rs9389641	6	139306311	T	C	2.67866609883827	0.043967002422765	0.00868300239399494
ILMN_1717205	OLIG3	6	rs9495294	6	139308149	C	G	2.67866609883827	0.043967002422765	0.00868300239399494
ILMN_1717205	OLIG3	6	rs9495295	6	139308258	T	C	2.67866609883827	0.043967002422765	0.00868300239399494
ILMN_1717205	OLIG3	6	rs6922568	6	139311050	G	A	2.67866609883827	0.043967002422765	0.00868300239399494
ILMN_1717205	OLIG3	6	rs6923228	6	139311272	T	C	2.67866609883827	0.043967002422765	0.00868300239399494
ILMN_1717205	OLIG3	6	rs2750413	6	139227099	T	C	2.71692652793331	0.0441826448830633	0.00780383607244262
ILMN_1717205	OLIG3	6	rs1188871	6	139230877	G	A	2.71692652793331	0.0441826448830633	0.00780383607244262
ILMN_1717205	OLIG3	6	rs1188872	6	139230969	T	C	2.71692652793331	0.0441826448830633	0.00780383607244262
ILMN_1717205	OLIG3	6	rs1188878	6	139246314	C	G	2.71692652793331	0.0441826448830633	0.00780383607244262
ILMN_1717205	OLIG3	6	rs1188879	6	139246359	C	T	2.71692652793331	0.0441826448830633	0.00780383607244262
ILMN_1717205	OLIG3	6	rs1188880	6	139248639	G	A	2.71692652793331	0.0441826448830633	0.00780383607244262
ILMN_1717205	OLIG3	6	rs1188892	6	139252590	T	C	2.71692652793331	0.0441826448830633	0.00780383607244262
ILMN_1717205	OLIG3	6	rs1188891	6	139254700	T	C	2.71692652793331	0.0441826448830633	0.00780383607244262
ILMN_1717205	OLIG3	6	rs1188889	6	139256955	C	T	2.71692652793331	0.0441826448830633	0.00780383607244262
ILMN_1717205	OLIG3	6	rs1188888	6	139257740	G	A	2.71692652793331	0.0441826448830633	0.00780383607244262
ILMN_1717205	OLIG3	6	rs1188886	6	139258014	T	C	2.71692652793331	0.0441826448830633	0.00780383607244262
ILMN_1717205	OLIG3	6	rs1188885	6	139259494	C	T	2.71692652793331	0.0441826448830633	0.00780383607244262
ILMN_1717205	OLIG3	6	rs1188884	6	139260184	G	A	2.71692652793331	0.0441826448830633	0.00780383607244262
ILMN_1717205	OLIG3	6	rs1188883	6	139260691	C	T	2.71692652793331	0.0441826448830633	0.00780383607244262
ILMN_1717205	OLIG3	6	rs1188882	6	139261379	T	C	2.71692652793331	0.0441826448830633	0.00780383607244262
ILMN_1717205	OLIG3	6	rs1188895	6	139269486	T	C	2.71692652793331	0.0441826448830633	0.00780383607244262
ILMN_1717205	OLIG3	6	rs9321684	6	139273559	G	A	2.71692652793331	0.0441826448830633	0.00780383607244262
ILMN_1717205	OLIG3	6	rs7775078	6	139278799	A	G	2.71692652793331	0.0441826448830633	0.00780383607244262
ILMN_1717205	OLIG3	6	rs7775630	6	139279321	G	C	2.71692652793331	0.0441826448830633	0.00780383607244262
ILMN_1717205	OLIG3	6	rs9403017	6	139282622	A	G	2.71692652793331	0.0441826448830633	0.00780383607244262
ILMN_1717205	OLIG3	6	rs9376389	6	139286637	G	A	2.71692652793331	0.0441826448830633	0.00780383607244262
ILMN_1717205	OLIG3	6	rs9389638	6	139287999	A	T	2.71692652793331	0.0441826448830633	0.00780383607244262
ILMN_1717205	OLIG3	6	rs9373224	6	139288924	G	T	2.71692652793331	0.0441826448830633	0.00780383607244262
ILMN_1717205	OLIG3	6	rs6919566	6	139294705	T	G	2.71692652793331	0.0441826448830633	0.00780383607244262
ILMN_1717205	OLIG3	6	rs9376391	6	139296434	G	C	2.71692652793331	0.0441826448830633	0.00780383607244262
ILMN_1717205	OLIG3	6	rs10457675	6	139050948	C	T	-2.75534488886049	-0.0473811815548894	0.0070032784704166
ILMN_1717205	OLIG3	6	rs143596528	6	139813578	A	G	2.77024372412701	0.0812821289511165	0.00671351744788222
ILMN_1717205	OLIG3	6	rs10457676	6	139051550	A	G	-2.81609539264447	-0.0483364557286257	0.00588908984743994
ILMN_1717205	OLIG3	6	rs6938663	6	139055240	G	A	-2.81609539264447	-0.0483364557286257	0.00588908984743994
ILMN_1717205	OLIG3	6	rs10457677	6	139055546	G	A	-2.81609539264447	-0.0483364557286257	0.00588908984743994
ILMN_1717205	OLIG3	6	rs12206431	6	139056090	C	T	-2.81609539264447	-0.0483364557286257	0.00588908984743994
ILMN_1717205	OLIG3	6	rs12194617	6	139063878	C	T	-2.81609539264447	-0.0483364557286257	0.00588908984743994
ILMN_1717205	OLIG3	6	rs13209413	6	139050249	G	A	-2.82763432214628	-0.0499931216890007	0.0056967556421773
ILMN_1717205	OLIG3	6	rs12524810	6	137768385	A	G	2.84678205065088	0.0538510403805506	0.00539025030172658
ILMN_1717205	OLIG3	6	rs9402896	6	137778904	G	A	2.84678205065088	0.0538510403805506	0.00539025030172658
ILMN_1717205	OLIG3	6	rs7748038	6	137782655	T	A	2.84678205065088	0.0538510403805506	0.00539025030172658
ILMN_1717205	OLIG3	6	rs11757939	6	137786769	T	C	2.84678205065088	0.0538510403805506	0.00539025030172658
ILMN_1717205	OLIG3	6	rs9389691	6	139816000	A	G	2.88792190117392	0.068893994374782	0.0047822120523561
ILMN_1717205	OLIG3	6	rs117571243	6	138774359	A	G	-2.91682808773124	-0.193757974692717	0.00439340506963887
ILMN_1717205	OLIG3	6	rs75442203	6	138791872	C	G	-2.91682808773124	-0.193757974692717	0.00439340506963887
ILMN_1717205	OLIG3	6	rs149266062	6	138799144	C	T	-2.91682808773124	-0.193757974692717	0.00439340506963887
ILMN_1717205	OLIG3	6	rs77951569	6	138775056	T	A	-2.92136609515901	-0.19400979344654	0.00433507780619252
ILMN_1717205	OLIG3	6	rs975676	6	136393753	A	T	3.12317950740694	0.0555658411165022	0.00235882738224199
ILMN_1717205	OLIG3	6	rs975675	6	136393805	G	A	3.12317950740694	0.0555658411165022	0.00235882738224199
ILMN_1717205	OLIG3	6	rs1013022	6	136394722	G	T	3.12317950740694	0.0555658411165022	0.00235882738224199
ILMN_1717205	OLIG3	6	rs1013021	6	136394865	G	C	3.12317950740694	0.0555658411165022	0.00235882738224199
ILMN_1717205	OLIG3	6	rs1013020	6	136394895	T	C	3.12317950740694	0.0555658411165022	0.00235882738224199
ILMN_1717205	OLIG3	6	rs9389369	6	136395708	C	T	3.12317950740694	0.0555658411165022	0.00235882738224199
ILMN_1717205	OLIG3	6	rs7765567	6	136396874	G	A	3.12317950740694	0.0555658411165022	0.00235882738224199
ILMN_1717205	OLIG3	6	rs77342458	6	138487747	C	A	-3.33175864745405	-0.21911261706603	0.00122215747858254
ILMN_1717205	OLIG3	6	rs79617019	6	138488487	G	T	-3.33175864745405	-0.21911261706603	0.00122215747858254
ILMN_1717205	OLIG3	6	rs111563396	6	138488610	T	C	-3.33175864745405	-0.21911261706603	0.00122215747858254
ILMN_1717205	OLIG3	6	rs118044713	6	138483373	T	C	-3.35064488755258	-0.220343735135736	0.00114990471449889
ILMN_1717205	OLIG3	6	rs112402381	6	138484007	G	A	-3.35064488755258	-0.220343735135736	0.00114990471449889
ILMN_1717205	OLIG3	6	rs118170540	6	138485143	A	G	-3.35064488755258	-0.220343735135736	0.00114990471449889
ILMN_1717205	OLIG3	6	rs6921041	6	136370658	G	T	3.43994070609635	0.0630533919228722	0.000859389638571177
ILMN_1717205	OLIG3	6	rs9494447	6	136372622	C	T	3.51324949668638	0.063566109215171	0.00067410011550847
ILMN_1717205	OLIG3	6	rs117309442	6	137882739	A	C	-4.68017941589234	-0.508922916507431	9.30041847298158e-06
ILMN_1749131	ENPP3	6	rs4896167	6	136014302	A	G	2.29933981561356	0.0347298003031376	0.0236303370189119
ILMN_1749131	ENPP3	6	rs9389318	6	136013534	C	T	2.44079492228218	0.0359154824897537	0.0164687886792719
ILMN_1749131	ENPP3	6	rs9494332	6	136008608	G	A	2.72027699604984	0.0415208971981749	0.00773084088340363
ILMN_1749131	ENPP3	6	rs9494335	6	136011864	G	A	2.72027699604984	0.0415208971981749	0.00773084088340363
ILMN_1749131	ENPP3	6	rs1475069	6	136056234	C	A	2.72768816226395	0.0423320801137049	0.00757157941603599
ILMN_1749131	ENPP3	6	rs2038551	6	136059177	T	G	2.72768816226395	0.0423320801137049	0.00757157941603599
ILMN_2197164	TAAR1	6	rs2327742	6	136884168	G	A	-2.02218999146681	-0.114968279974606	0.0459102866130645
ILMN_2197164	TAAR1	6	rs9389405	6	136891074	T	C	-2.02218999146681	-0.114968279974606	0.0459102866130645
ILMN_2197164	TAAR1	6	rs3757161	6	136872511	C	G	-2.02666697881498	-0.115037642463057	0.0454412879063186
ILMN_2197164	TAAR1	6	rs9389402	6	136874014	C	T	-2.02666697881498	-0.115037642463057	0.0454412879063186
ILMN_2197164	TAAR1	6	rs3757163	6	136874451	C	T	-2.02666697881498	-0.115037642463057	0.0454412879063186
ILMN_2197164	TAAR1	6	rs926401	6	136874702	C	T	-2.02666697881498	-0.115037642463057	0.0454412879063186
ILMN_2197164	TAAR1	6	rs28715589	6	136877044	C	A	-2.02666697881498	-0.115037642463057	0.0454412879063186
ILMN_2197164	TAAR1	6	rs4351280	6	136878046	G	A	-2.02666697881498	-0.115037642463057	0.0454412879063186
ILMN_2197164	TAAR1	6	rs2181096	6	136812315	T	C	-2.03088349520365	-0.0951756850143405	0.0450033311153958
ILMN_1874566	NA	NA	rs2327731	6	136761394	G	A	-2.16277931443789	-0.136740394055828	0.0330162688898224
ILMN_1874566	NA	NA	rs1028332	6	136764016	C	T	-2.47517915350335	-0.156241018826929	0.0150515068820309
ILMN_1874566	NA	NA	rs77760681	6	136255662	T	C	2.49965833876385	0.139270556867855	0.0141100339144064
ILMN_1874566	NA	NA	rs17248872	6	136260580	G	A	2.49965833876385	0.139270556867855	0.0141100339144064
ILMN_1874566	NA	NA	rs3778307	6	136765459	C	T	-2.83559845113694	-0.175762287720097	0.00556738155057333
ILMN_2216815	MAP7	6	rs7744877	6	136879556	T	C	1.9870385947423	0.260330988024985	0.0497385569472405
ILMN_2216815	MAP7	6	rs7756465	6	137742167	C	A	1.99523508380426	0.196629344372856	0.0488223907215097
ILMN_2216815	MAP7	6	rs6570116	6	137256419	T	C	-1.99726118832709	-0.169903107517616	0.0485981524241832
ILMN_2216815	MAP7	6	rs9402894	6	137741905	T	A	-1.99889503697336	-0.200477033025696	0.0484179670982049
ILMN_2216815	MAP7	6	rs7761954	6	137742990	A	G	-1.99889503697336	-0.200477033025696	0.0484179670982049
ILMN_2216815	MAP7	6	rs9784881	6	137055819	T	G	-2.00370317195277	-0.161347535493648	0.0478910150640001
ILMN_2216815	MAP7	6	rs6911217	6	137056229	G	A	-2.00370317195277	-0.161347535493648	0.0478910150640001
ILMN_2216815	MAP7	6	rs12173676	6	137056501	A	T	-2.00370317195277	-0.161347535493648	0.0478910150640001
ILMN_2216815	MAP7	6	rs7753851	6	137056955	T	C	-2.00370317195277	-0.161347535493648	0.0478910150640001
ILMN_2216815	MAP7	6	rs9483945	6	137057373	A	G	-2.00370317195277	-0.161347535493648	0.0478910150640001
ILMN_2216815	MAP7	6	rs1570055	6	137059703	T	C	-2.00370317195277	-0.161347535493648	0.0478910150640001
ILMN_2216815	MAP7	6	rs11154883	6	137059950	A	G	-2.00370317195277	-0.161347535493648	0.0478910150640001
ILMN_2216815	MAP7	6	rs2876347	6	137064505	G	A	-2.00370317195277	-0.161347535493648	0.0478910150640001
ILMN_2216815	MAP7	6	rs11757248	6	137042892	A	G	-2.00471823674095	-0.161431511092178	0.0477803959768816
ILMN_2216815	MAP7	6	rs11757232	6	137042990	T	C	-2.00471823674095	-0.161431511092178	0.0477803959768816
ILMN_2216815	MAP7	6	rs12524861	6	137043438	G	A	-2.00471823674095	-0.161431511092178	0.0477803959768816
ILMN_2216815	MAP7	6	rs12525244	6	137043721	T	A	-2.00471823674095	-0.161431511092178	0.0477803959768816
ILMN_2216815	MAP7	6	rs9389430	6	137044321	T	C	-2.00471823674095	-0.161431511092178	0.0477803959768816
ILMN_2216815	MAP7	6	rs2224378	6	137046148	A	T	-2.00471823674095	-0.161431511092178	0.0477803959768816
ILMN_2216815	MAP7	6	rs1581713	6	137046480	C	T	-2.00471823674095	-0.161431511092178	0.0477803959768816
ILMN_2216815	MAP7	6	rs9373173	6	137046751	G	A	-2.00471823674095	-0.161431511092178	0.0477803959768816
ILMN_2216815	MAP7	6	rs9385771	6	137048037	T	A	-2.00471823674095	-0.161431511092178	0.0477803959768816
ILMN_2216815	MAP7	6	rs720345	6	137048261	A	G	-2.00471823674095	-0.161431511092178	0.0477803959768816
ILMN_2216815	MAP7	6	rs720344	6	137048442	C	G	-2.00471823674095	-0.161431511092178	0.0477803959768816
ILMN_2216815	MAP7	6	rs2327758	6	137049061	C	T	-2.00471823674095	-0.161431511092178	0.0477803959768816
ILMN_2216815	MAP7	6	rs9385772	6	137049355	C	T	-2.00471823674095	-0.161431511092178	0.0477803959768816
ILMN_2216815	MAP7	6	rs6570091	6	137050896	C	T	-2.00471823674095	-0.161431511092178	0.0477803959768816
ILMN_2216815	MAP7	6	rs6936533	6	137051471	A	T	-2.00471823674095	-0.161431511092178	0.0477803959768816
ILMN_2216815	MAP7	6	rs11154881	6	137051560	A	G	-2.00471823674095	-0.161431511092178	0.0477803959768816
ILMN_2216815	MAP7	6	rs11759585	6	137051599	T	C	-2.00471823674095	-0.161431511092178	0.0477803959768816
ILMN_2216815	MAP7	6	rs6941389	6	137051841	C	T	-2.00471823674095	-0.161431511092178	0.0477803959768816
ILMN_2216815	MAP7	6	rs6941553	6	137051928	C	T	-2.00471823674095	-0.161431511092178	0.0477803959768816
ILMN_2216815	MAP7	6	rs7761520	6	137053177	T	G	-2.00471823674095	-0.161431511092178	0.0477803959768816
ILMN_2216815	MAP7	6	rs2327759	6	137053392	T	G	-2.00471823674095	-0.161431511092178	0.0477803959768816
ILMN_2216815	MAP7	6	rs6570095	6	137054429	C	T	-2.00471823674095	-0.161431511092178	0.0477803959768816
ILMN_2216815	MAP7	6	rs117192304	6	136959792	C	T	-2.00844324499239	-0.580972018450945	0.0473763211289473
ILMN_2216815	MAP7	6	rs9483892	6	136233226	T	C	-2.01025004248694	-0.183159829303003	0.0471813798157391
ILMN_2216815	MAP7	6	rs651645	6	138033233	C	A	2.02821287914707	0.159365528474508	0.0452802982196559
ILMN_2216815	MAP7	6	rs4142969	6	137969492	C	T	-2.02979477678799	-0.180923053082442	0.0451160654503402
ILMN_2216815	MAP7	6	rs9399223	6	137976047	T	C	-2.02979477678799	-0.180923053082442	0.0451160654503402
ILMN_2216815	MAP7	6	rs9494844	6	137983469	A	C	-2.02979477678799	-0.180923053082442	0.0451160654503402
ILMN_2216815	MAP7	6	rs9385803	6	137986983	A	G	-2.02979477678799	-0.180923053082442	0.0451160654503402
[truncated: 7,816 more rows]
