# Supplementary material for: Capture Hi-C identifies a novel causal gene, IL20RA, in the pan-autoimmune genetic susceptibility region 6q23
Source: Genome Biol. 2016 Nov 1;17:212. doi: 10.1186/s13059-016-1078-x (PMC5088679; doi:10.1186/s13059-016-1078-x)
Supplement: Additional file 7: — Contains the normalised expression values for B-cells obtained from early undifferentiated arthritis patients. (TXT 124 kb) [file 13059_2016_1078_MOESM7_ESM.txt]

Probe_Id	826	833	836	841	842	845	849	850	855	856	857	861	873	883	884	890	891	893	897	898	899	905	906	912	914	925	935	937	945	954	959	962	965	967	969	973	980	984	1006	1008	1011	1012	1014	1015	1018	1019	1020	1022	1028
ILMN_1694077	4.48824336966498	4.26843683192253	4.31050172312614	4.49199533984112	4.43642276128689	4.29956979606509	4.50501775703026	4.42598996271355	4.53080486199725	4.76803326506126	4.30798569886964	4.38855149065412	4.64361929059717	4.29791412627331	4.34985051508948	4.24355571947465	4.43139309287886	4.34898410574436	4.43269685912019	4.73516902143001	5.00586731033861	4.42806054225529	4.42832312897242	4.43406609190511	4.55961911655344	4.4782010018488	4.59788005093391	4.38633603858727	4.5704846709163	4.36138243101376	4.52319190127621	4.47702420076922	4.40007841805766	4.45528810269378	4.51268791845462	4.66272975610644	4.76831772823585	4.95389606662578	4.62831405931923	4.39871310517305	4.36458441909361	4.29003261810806	4.41067971220505	4.16166603809053	4.32109850532503	4.47936752912729	4.74557163579197	4.32388500120352	4.40024555226229
ILMN_1806533	6.70620417198495	5.2262009384743	6.56275871724429	6.827367092456	6.36283584937684	6.4650826926972	6.25935694961019	6.05034649500117	6.34878146609965	6.23047677336891	6.16957481088481	5.65656928570339	5.9774507035432	6.07770668061192	5.30402545626643	5.37312011595208	4.827784047021	5.67783992791476	6.2013902904561	5.53030229846536	6.80779540394395	6.0451976708481	5.81960836892202	5.84522372602937	4.90629547317062	6.44031087095159	6.35446346766638	6.64474779770958	5.96883052658531	5.91159824503084	6.59116918140117	5.83697846659985	6.47159859532458	4.73872583838733	4.94493684660601	5.56258844641483	6.13319198293439	6.4538234414211	5.53030229846536	5.81895257456778	5.7546461602158	5.95708501919711	6.70133820480526	5.94501172147372	6.52808595200167	6.44837895062999	6.56693190559866	6.53762088405558	5.67438965066262
ILMN_1698007	4.59602738266156	4.45201669846062	4.40431139480151	4.42699029966091	4.25412362355338	4.36151229572947	4.45436769035739	4.69696398740103	4.46190125020342	4.84802285466837	4.86542545309968	4.52434277499319	4.76140146132571	4.40732755598995	4.38800537434354	4.63487891224285	4.24316290295527	4.58694205866594	4.59356931118138	4.65480540395327	4.56669561817524	5.00986162857136	4.44741200789405	4.91535620744881	4.6369403543578	4.60477690090284	4.34551443320527	4.65035579037305	4.73744264624785	4.73086017425299	4.72823684650729	4.57777350989381	4.35063005512446	4.59998900224139	4.94135555623404	4.8282016325842	4.44883619739106	4.57352928427902	4.4588591962636	4.63987693288882	4.37577099016321	4.48515477911921	4.50358511703917	4.40393081127616	4.35859788265852	4.72896489970261	4.71173649202013	4.7773786902102	4.72608117812763
ILMN_1671844	4.26770558393819	4.44748728654676	4.41737352460453	4.52107827214617	4.51278287519984	4.50518809738187	5.03381871524942	4.54992126999708	4.39042125255051	4.67477998924206	5.12920653953701	4.48394517392912	4.27820182865923	4.47288339440614	4.38482450971186	4.3224097040314	4.26671724968267	4.29072473601365	4.27785935454886	4.49442534611868	4.36362959111901	4.41019459121665	4.4342619094415	4.32436600770841	4.44026622514058	4.64999991082762	4.41299532970597	4.32049204544087	4.61893977751318	4.35839160512964	4.2698613227492	4.61619865321619	4.43072467479306	4.34658017920901	4.22989610755829	5.02385457169725	4.28671516442546	4.38613824851102	4.42254433597868	4.51041758210185	4.47561136084837	4.38892549130275	4.60215523664037	4.31122920644837	4.4452752807977	4.46622663999253	4.67298530540234	4.28460832628539	4.49631769878352
ILMN_1853711	4.41621037344993	4.41796947152961	4.44513217278688	4.23858030558985	4.47249818207103	4.35497666126694	4.42039154355502	4.50022990009256	4.30909349245655	4.69726408906232	4.44869347141457	4.83520863514559	4.17101150388732	4.37028196690819	4.37949177748933	4.6097589323749	4.48877668529987	4.4237210559657	4.39304579282656	4.46789220601491	4.28074910311135	4.57304818454075	4.85747211532524	4.34427399142278	4.43763592322232	4.38006345105749	4.64843628537228	4.40410635022066	4.24870040643391	4.45564939363548	4.47319582079171	4.31581836525819	4.43953163723087	4.29960201233973	4.24549820455268	4.49755243847598	4.35002921152404	5.0203043636199	4.37436010988765	4.24987435262009	4.98796998148219	4.21263366185571	4.42433332509304	4.28675358164686	4.75460299555832	4.63286273766199	4.35734007268997	4.25626174706525	4.28487670254628
ILMN_1744056	4.5526715957365	4.39539003785378	4.37500459161175	4.3667502597915	4.58265486447763	4.40388964366739	4.31039370788456	4.66916250315353	4.88047653937167	4.53757443490379	4.22518838636937	4.84629638133425	4.65826661426574	4.34160960812603	4.41028888230435	4.40003908740117	4.29824013839509	4.39704655690369	4.29969791750692	4.42277957003234	4.56965903607283	4.7469344224821	4.34231946413797	4.73984002393804	4.47946026179003	4.34825090694949	4.30598310665055	4.64850099902567	5.16607342628916	4.40141605749711	4.60096949533281	4.38873799174115	4.34086933129955	4.32972771274847	4.52784860642916	4.40986581996522	4.25147509397756	4.26445677233693	4.38144021507135	4.68947922422609	4.37846069610289	4.49189412316485	4.79078832155051	4.66718817834026	4.31540658012656	4.35167609671403	4.30154716937081	4.43939022141763	4.4565892167667
ILMN_1762024	4.30548751464624	4.38474008198682	4.37426984920163	4.36078766105192	4.28761230760931	4.71572150815616	4.4798064544245	4.47593015386194	4.34514081878771	4.67191920209632	4.44320701370966	4.37302493790898	4.2971286240454	4.50451251287784	4.48140031253472	4.62546984667841	4.35344525699789	4.46832731841968	4.61592594417025	4.57405245547203	4.53432415268046	4.40591399733566	4.49370829075764	4.49077152599819	4.40824933605629	4.29046892288106	4.65767123517079	4.49704293053733	4.28550747239942	4.33065151098717	4.46492581251679	4.5341314926983	4.40079346923933	4.41927350034715	4.4086361528695	4.46986359270892	4.78208855087789	4.80269394101129	4.47436081596282	4.60893094215356	4.39527069341237	4.43975309539063	4.40220375633582	4.39024899237726	4.38824765033604	4.33947888585563	4.36252037541659	4.26320474506529	4.17266523441712
ILMN_3229324	7.53211056265122	10.8206783974451	8.01397820734313	9.82384818477814	8.93414709367243	8.8597753038569	10.0689875219762	9.31871955656741	9.52268846660138	9.3232191009831	10.0121149526849	9.19944586188447	9.51420464359411	8.53223381402168	8.62719027583127	8.07179339806321	9.2326640046262	8.41319206827849	8.36674719979774	7.71150933584799	8.38404719417116	7.16148752702638	7.77760395793951	8.54444509625752	8.33254746308314	7.85300486250506	7.50675430945225	10.7994872325225	7.61000352263433	8.24211376769682	8.21046349188847	6.48240276165759	8.41520871424581	10.9515985448569	8.12304393569626	7.44440899159901	7.59944192460184	9.23700689343229	6.97305648927089	7.83432367293576	6.54479045857983	9.27376029458853	8.46633938904204	6.23726662269012	9.36706007244694	8.47571850259406	8.58379687597352	8.12589951984373	7.89738182758764
ILMN_1669831	8.35242270363585	7.92284808320754	7.85650068098974	8.47047288781706	8.05086385602675	8.71768614326701	8.80116359842046	7.95420860393382	7.38145213012605	7.96065846936736	8.17889493293146	7.96781398343534	7.31398150066347	7.43655698546339	8.01287466999409	7.50470184364529	7.78464033793671	8.48359605207096	8.82791108833932	8.16018644113514	8.682119758392	8.31178375487454	7.83833320963426	7.76874468324754	7.15531747871737	8.04947881789288	8.66663090564813	8.7490359848551	6.95857263477853	8.06522803225467	8.67168499726764	8.92884146374411	8.15694265106117	6.57173271836175	7.38795540689881	8.26581662981171	8.05831946692701	8.14559878290032	7.7114872282708	8.41291638298845	8.05592657672687	8.18224683594503	8.47144576399149	7.53481981588912	8.29879013302919	8.01608560522847	7.99981125526959	8.29130186361797	8.09920731744365
ILMN_1766261	4.58795637421914	4.46337917627275	4.31297758353669	4.2667284896311	4.45466160093721	4.3143370809658	4.40749051376863	4.5836048289908	4.47171543331531	4.30940630642432	4.33996977583054	4.57192525409442	4.33527809509958	4.31811735008649	4.57567661367143	4.44175047648473	4.75123050982053	4.24669488477624	4.45974630923949	4.4373384666864	4.26531523240069	4.35254540608665	4.46449913685804	4.27720723011114	4.32418135249729	4.441523430349	4.77658395908923	4.29760755234218	4.49024815137757	4.25448425622504	4.28723094401536	4.27469038312775	4.42812842033731	4.37849009785637	4.3580874110611	4.24018678179056	4.26571626399096	4.3705574697804	4.46376564410123	4.42674285300837	4.39029038855169	4.53622866686948	4.60558531707683	4.4853241942222	4.38962047926099	4.27965762123813	4.3314629297091	4.34432082975097	4.23361837221987
ILMN_1719172	4.2805124504631	4.82905938448764	4.46081103467768	4.79666424440512	4.50303515329516	4.3488573294664	4.73544335884128	4.77914533209457	4.44092623063537	4.75449812891762	5.0674441431747	4.62463292770465	4.74103458623171	4.3963986582021	4.75897821227545	4.82169297741294	4.84664805727972	4.62504624841874	4.73211877386204	4.86195911249157	4.31977258893039	4.74588644446259	4.90175737424492	4.50848898737309	4.45734386819362	4.74677893892852	4.43947256836448	4.76664956805364	4.25881884368433	4.55201397176671	4.48459115718691	4.62675602120217	4.44991692276827	4.94254779855843	4.54313661175984	4.38938524099302	4.73695286277627	4.22597487137148	4.68169773132248	4.62407884055772	4.56112604503466	4.35942031514834	4.69225928824939	4.65847372546319	4.57636706855711	5.0790991077337	4.4654629048066	4.65243555821343	4.4744419236671
ILMN_2412141	5.25774247699734	4.74231988951122	4.58733993874669	4.37624314779985	4.41906329493348	4.38202330713935	4.53518601842111	4.3685112849604	4.38104260830298	4.55655225121526	4.42699558745795	4.2719265641554	4.51909251713286	4.36432363367676	4.5544513456215	4.64202128472512	4.33538192429742	4.4794445232814	4.38224820427474	4.35810182675749	4.7534148051377	4.41641935060079	4.29382073051806	4.25460167308305	4.44636938712493	4.73377205705933	4.49819950961208	4.74328607748741	4.43189052356599	4.43865100727767	4.44289914096115	4.60445726908398	4.9807010232598	4.45794240097949	4.2977751277892	4.26389222158225	4.66768874366558	4.38671248852175	4.34451944652017	4.25527705247577	4.36338670589319	4.69909630763711	4.47707380725156	4.44698990078663	4.43786943841509	4.40864455725631	4.40507842103442	4.55403146770755	4.50929767479352
ILMN_3305938	8.115750126765	11.4509054086633	8.21627056237362	10.4595601064393	9.27794689365494	9.1693462306278	10.3844197175799	9.86411762501471	10.0221469785721	9.81249610954179	10.2712496229002	9.18965815008329	9.79029173049761	8.7141400336192	8.71584671139994	8.35956279388519	9.451890245446	9.01600123200306	8.85741071883727	8.08793582417893	8.5947587328473	7.6282304730316	8.06580672453897	8.6520928881007	8.53391604937474	8.09443945904943	7.94741987530134	10.9669815320929	8.03581211327965	8.66724018348904	8.41843049497566	6.93364816359983	9.54839641329429	11.2186648053113	8.46854819228354	7.87434982728217	8.75863566051066	9.29447058709698	7.36491262254783	8.51508910134439	7.31142202819541	9.45810344175344	8.81777565501791	6.78411936982345	9.80711244325548	9.07777495722129	8.94805973849938	8.48057081349126	8.43503334116521
ILMN_2324734	4.35294931965452	4.24049579704907	4.31171567536339	4.42502649756311	4.35736520366425	4.30698834330579	4.29081183939731	4.32804838930107	4.23851608678887	4.24450559664307	4.43036473899464	4.37144316627507	4.45779341415272	4.31456794855781	4.393317522366	4.28899975990562	4.2963533033054	4.61112315860088	4.32672414698126	4.3911457441011	4.28515170804871	4.27819265393798	4.37737453129373	4.36848917754712	4.23519164492635	4.29668350479318	4.2671540966592	4.23276791990919	4.30849171267247	4.28703097950991	4.27780433308837	4.31989250128719	4.32862922419882	4.37742849198689	4.89003802366826	4.23757977988749	4.2850720356921	4.29439042855699	4.32233464735671	4.36432392760809	4.50983648332378	4.31779066635231	4.4329804046289	4.29889479741476	4.24298107813913	4.35350431893902	4.45775935735268	4.2990945333257	4.36139579679765
ILMN_1653324	4.41345510796421	4.47380459198517	4.53967220889307	4.35049316765649	4.57405988822754	4.4680843155495	4.26108150127963	4.65187825802057	4.70572686330185	4.35114184345732	4.43329266259245	4.36703317981147	4.5100408536399	4.22266349528992	4.29718046955436	4.77145113942926	5.13424751259858	4.4275304768465	4.43446335930289	4.34437231562598	4.66232429791305	4.26164106107605	4.53839120092843	4.71040641350083	5.06402035899587	4.30528759362722	4.43528553856381	4.44483537767055	4.49615268145774	4.26136881472723	4.30212962399874	4.83448921105651	4.42639594495834	4.40081772483017	4.4313376537253	4.49918897196267	4.26757385224846	4.23198685695154	4.31143635498244	4.39591812868203	4.2934080592827	4.27737472295505	4.30954768567291	4.34661236695751	4.36249296623349	4.38023496890343	4.30282209893629	4.39928034195868	4.38498287359149
ILMN_1708147	10.0617427240361	9.40916950391526	9.84047989985039	9.85597975830975	9.89050409200794	9.85194359253337	10.0243105067446	9.64902750297501	9.85194359253337	9.74408278120909	9.69320015233582	9.84529673563458	9.71697251614679	9.71292429043026	9.59295085256776	9.04119544835378	9.48789042733739	9.52589288586256	9.5071997092391	9.39534205298339	9.69927457690525	9.59518805565385	9.65804461856219	9.31140662620386	9.67036421340415	9.66893518328188	9.51282586802648	9.70452712546446	9.75433244525384	9.59156707786257	9.6399157714626	9.87879885360646	9.496499478011	9.24295847403397	9.6482429181038	9.89966610374225	9.71776488574982	9.54471521806102	9.73319471592198	9.51213112826709	9.39952910565504	9.74884534943733	9.63242773687182	9.63686509428982	9.50227077862111	9.25341446436583	9.35407916902612	9.37364085336734	9.60301184022439
ILMN_1717205	4.50469421198162	4.5515223747764	4.48507301737809	4.27876992421442	4.41970172150605	4.25943422401744	4.36901913289111	4.44076313077671	4.26112575861261	4.33869183414922	4.36068057708326	4.29462207499145	4.31359572339425	4.41062737512489	4.26079024366465	4.36814158296925	4.35465526453895	4.24364747107554	4.38091462502449	4.35166904055173	4.60867265200023	4.32495104577623	4.23858309501242	4.37985456697242	4.47497477361982	4.27913985047039	4.2556088046668	4.41857565848101	4.4245015517651	4.39766422581828	4.51632407245245	4.68104928099397	4.23349241659226	4.3202280981302	4.41294057641272	4.74774240008867	4.87980500946299	4.3259015747656	4.48075773993063	4.4720267260321	4.29782252025476	4.44578743944462	4.28526674528409	4.35787574469369	4.40856021142481	4.37942243286447	4.3308986893226	4.35833967670315	4.43310075864507
ILMN_1749131	4.23216211634037	4.33980636064904	4.39306242552664	4.3600077189261	4.39138963019535	4.33634603451409	4.48381565534247	4.26818641825895	4.52119940326632	4.22757196107113	4.29085491677659	4.42426667181772	4.6395066544798	4.33841505714191	4.43981927985834	4.31708868514795	4.45384271389859	4.36770050048291	4.36250449864958	4.72506658151634	4.27331374979796	4.29911590659376	4.34413956854952	4.2470241797361	4.31552477008432	4.26339510302183	4.37397786197647	4.29632551885014	4.22189367495076	4.35054843048419	4.38753051507954	4.38591438046878	4.34596879731361	4.33801768771049	4.25430242006287	4.20767652723543	4.36453162418192	4.43827706782422	4.31671674042398	4.21517327621869	4.25290688571241	4.54725258474882	4.48855605919174	4.49164678339748	4.27197978333875	4.22939686571224	4.26633338132696	4.51238464558259	4.38807787576661
ILMN_2197164	4.34086611253624	4.97289384339384	4.41835187340426	4.30733553713112	4.61481448794725	4.36231390715608	4.66838501265478	5.17857148613777	4.46732895400833	4.55726057911102	4.6739493589437	4.37958099792794	4.86111474741558	4.56355088994309	4.6632758688123	5.39320045686102	4.26969225840534	4.55751281301303	4.83606009160254	4.62525905125877	4.66390676765901	4.27909164440051	4.58966942746421	5.2103023828788	4.54582788156171	4.56426658231485	4.46607502341294	4.57283263923394	4.26970666629429	4.5854374528819	4.60840049717329	4.51476244080738	4.80119330386632	4.67249326798075	4.96480239531157	4.46115119623769	4.79541931212878	4.32459073054387	4.56969102505783	4.59481650662635	4.6193203478981	4.38606539909499	4.83205513226601	4.32927279336436	4.4323454886081	4.34809542853298	5.02638743478475	4.50661302909484	4.66628419708939
ILMN_1874566	4.42932471124805	4.4947311001083	4.54748376073165	5.03604718425993	4.92595523084687	4.76737438163304	4.40109635112187	5.78607753629994	4.66371240520054	4.82125919946552	4.56603761163573	4.8087567273103	4.62930602640789	4.47737893246337	4.87057097434097	4.82638031922967	5.58402579029518	5.0043802399727	5.05157199080462	5.34551971187128	5.03501824448011	4.49404759456254	4.93134962720219	5.00188307020837	4.65101061990574	4.77936847644475	4.41714221370445	4.68738340729624	4.69967279470222	4.58038010807883	4.65955265035386	5.49833557421439	4.22097914612814	4.87748329248797	4.30035197507748	4.73957848178686	4.54470008355236	4.9851574975221	5.15153272137713	5.20305788522395	5.28276107856891	4.54727384639849	5.46724269201092	5.02782378767981	4.67611033493442	4.44841394632461	4.85628332635948	5.43953004823338	5.06320908966736
ILMN_2216815	4.58654313237878	6.11365500202548	5.30168552745521	5.06947495888621	5.35245899838217	6.0121239791801	5.09108895689019	4.75499026614171	4.5133643846227	4.51285386673754	5.26711708895099	5.73861648811762	6.67698592966127	6.07001692403536	5.43241202680636	6.00540022677913	4.69601285899779	4.72096844860911	5.04574372047862	6.50371313626169	5.65259940322617	4.82475257307451	6.59383137312507	5.29745288945451	4.73707864425432	6.1706600481173	6.11584564695829	5.2958822395558	5.77153028865174	5.16066470145107	5.42556669276646	5.48500682679359	5.78405970168817	5.13286537819922	5.45856217085255	5.81656318791089	5.74730602879912	5.0174296377374	5.80342718554497	5.13229845274281	5.60794879922478	5.10741377464054	5.47242552577514	6.05652612435671	4.90963885508072	5.47503236793919	4.96207785087522	5.15968157422759	4.8901880965157
ILMN_1737346	4.6607416620651	4.42415537642894	4.39679341016255	4.21347156454805	4.3839591778869	4.30242268723009	4.36679569411213	4.27770153584233	4.45775341484264	4.26687042207022	4.33808649067848	4.37944918755671	4.32877100085871	4.29241840160228	4.37962036868641	4.54017756224323	4.39882930180171	4.22724064598868	4.2553522132797	4.37582206291532	4.43364954859221	4.44883782143917	4.33185058663393	4.33914161108675	4.31447349705041	4.42910751811919	4.38547279835217	4.32762236193277	4.3116742016427	4.29691931592547	4.3511682915604	4.38671838571377	4.37736578069247	4.30337642405821	4.27150397317757	4.43366475392402	4.27350614833161	4.39727795143859	4.79404103916711	4.44611662411468	4.35401417635807	4.35949708783825	4.46591450781147	4.36886230672454	4.34178213150962	4.32254025960797	4.39159513809605	4.323797799657	4.49548074859288
ILMN_1702691	8.21333916843212	11.0332079418589	7.19368591783828	9.20136331567424	8.99374536367783	8.6932214171012	9.69305134811628	8.34213941461826	8.41488143494904	8.84635513329081	8.29112957129233	8.55214854180485	8.1630002807236	8.27027286939332	7.69494437939037	7.41059940120002	7.30403296113208	7.92933345143594	7.83997853205872	7.6936957895049	7.65468073767239	7.65760923736641	7.58065384520148	7.61966780545399	7.86904948503485	7.8046302477173	8.00161503959221	9.31333818841313	8.00079981446095	8.08749046115348	8.19698077575262	7.81220656614229	7.8658203900731	7.85963870627732	7.19216969800992	7.02107863766675	7.45482362876968	8.92581988730065	7.75151788321039	7.56850914460346	7.32113408762448	7.27410175379836	8.72637645534617	7.49963848660895	8.67654501540151	7.77354417466561	7.72322533539986	7.53287654208889	7.10330735796612
ILMN_2387680	4.35104685754903	4.65428727513937	4.6740784396576	4.57853418297908	4.98335005793655	4.28986556955608	4.92440899986591	4.41496216736375	4.34475118223196	4.3131006412251	4.55151721922134	4.78885978347567	4.4391260349474	4.38267233527381	4.62243442493406	4.32057200605803	4.33931847085782	4.62822607593984	4.74911702773762	5.05464381328877	4.52452966489397	4.40535904237521	4.60908965192447	4.35140794009518	4.66638794727651	4.75869770504469	4.33679868974724	4.91685939219052	4.81966551007962	5.21132291488518	4.35412475305705	4.75102682519061	5.00168160499973	4.73559491491499	4.85254349068213	4.51959955249153	4.55582028199781	4.91220112360502	4.38775475059877	4.43088264506161	4.34414289326742	4.64814447604197	4.49916041734128	4.63557621327079	4.36073657080609	4.39366342317529	4.45341982097314	4.27492010637531	4.58279943303101
ILMN_1697989	4.31025046634641	4.52375101029202	4.48376979437599	4.47913906149852	4.56127347403797	4.37911319020077	4.57893774293673	4.51434089426732	4.41862727923445	4.34868801122217	4.40524605101078	4.52568493306904	4.46020897389844	4.58243830605235	4.43866248176195	4.42039758773972	5.51553805610962	4.39356554766635	4.62240611255608	4.75277389588914	4.59086362873797	4.3165679580902	4.42849076824761	4.36879648364742	4.6662597739474	4.48758368755113	4.47916203319386	4.43196497234159	4.44862569376294	4.49161052024831	4.3661165346666	4.62107681367963	4.43843015671909	4.42047296774624	4.36079250554382	4.29650801800701	4.38666545198745	4.73878707538255	4.27137999486971	4.32326435646381	4.25629389191672	4.37092965861716	4.41910957734301	5.35309825606371	4.47078276670997	4.36072873815123	4.42492999308575	4.76053147871428	4.6246098687278
ILMN_1886537	4.53625617865553	4.622691350938	4.68640861541407	4.93161653607032	4.27327015401195	4.77111018662369	4.93333275717136	5.14669345407169	4.46019788527825	5.03487549753216	4.62772029468443	5.05277453250896	4.49728779843702	4.73725345258849	4.63470815429826	4.91632653092961	4.89404880464265	5.05937732583412	4.68820684340901	4.66226340238833	4.57604523889624	4.37263290741036	4.24232086203289	5.03112828052184	5.2890475854639	4.7117536969669	4.30445621067939	5.68561128120007	5.3130636993345	5.04723875296328	4.45323334885752	4.65571920230774	4.35265481491662	4.81724659878914	4.49073791353046	4.85622272076455	4.57608695269297	4.73477476170217	5.01758174035509	4.70344773539939	5.14010462206549	4.7127222574259	4.89649812123647	4.45572646093098	4.51146294697207	4.47002415374756	4.85142787363863	4.32068371864884	4.46550735982229
ILMN_2222768	5.16501720650949	4.9490554982306	5.37224539133737	5.33001463070386	5.37346041799986	6.27427539890709	5.5838831660911	4.86105608157888	5.33459132649385	5.33366489254522	5.33768985667623	5.06034050355519	5.18133441128653	5.65213587759335	5.1469072591996	5.14479596359228	4.33416572715264	5.24199684728822	4.95841036586608	5.62172209216969	5.14008600980522	4.24702062093405	5.26360198170076	5.61222452035229	4.77909823171416	5.32707951450245	5.48836270986792	5.43756501255861	5.87700277549922	5.39210309587532	5.63128557331377	5.19636556902043	4.68223209181777	5.01033633841475	5.54213018062144	5.06246224491928	6.3213395079517	5.57595657369462	5.38103654243045	5.21837422561048	4.97321601852209	5.05284720999389	5.64625366123701	5.27006976481315	5.29471406166412	5.73821785717958	5.14328581803291	5.16255710479397	4.83167932379002
ILMN_2357272	9.15012078536647	8.93586576524438	9.14775258098982	8.70848771314641	9.22032009876896	8.34600765679146	9.26737769320329	8.425790407534	8.66735245912924	8.33107956523089	7.94413603053222	8.22090317783274	8.49913720652235	9.09486803464906	8.34532645145049	7.39145474803255	8.07507552840853	8.09349383002503	8.27024402759702	8.64468014935276	8.98604340498223	8.76041744951715	8.56124801008409	7.56045992134278	8.24652266936217	7.76935209420806	6.65920350507417	8.46352768262643	8.30247356502188	7.84481080228946	7.15993995693527	7.21644268398412	7.84821844948918	8.47636742453364	8.47276318550613	8.76987403074581	8.35087049743512	8.13144771575894	8.16221149581106	7.52811489308146	8.63623770277474	8.1362908160269	8.35961219610772	8.81812898671996	8.4895643537313	7.96778267957745	8.07171882010603	8.01058903557161	8.425790407534
ILMN_1755077	10.8179249057844	10.6022777554186	11.0215822291324	11.153554895787	10.4508927862402	10.6202875379413	10.9418740626751	10.1279111380293	10.840428734507	11.1985774539644	10.6880383673886	10.2416717776264	10.6986484630752	10.5168187417267	10.3704795599073	10.2828156933208	10.086174608595	10.3938158694869	10.2426815720628	10.3227619708115	10.363447582382	10.2149359797452	10.1077100697355	10.628447602247	10.4648262024966	10.5406024327217	10.6777569268254	10.1889068238201	10.8639308176546	10.2937896771214	10.0013994009418	10.087025811965	10.3673896467752	10.1655559523177	10.2955842152567	10.2564391395421	10.4372175207952	10.414514951158	10.6540356504213	10.8887219764166	10.1556540146263	10.158369826046	10.5061217569289	10.2465144125829	10.8045126796563	10.5158141808607	10.840428734507	10.7366988640077	10.5933028699021
ILMN_1797974	6.23018123108622	6.39260956366576	6.56125502343831	6.64126241504598	6.68178005086032	6.34369471282719	6.65425918189921	6.95488213841431	6.23508754485806	6.41213725683368	6.38217735915599	6.14259222203389	7.15603048986639	6.88785276399172	7.0607762608112	6.89558464026978	7.23793548443454	5.44010766285569	6.00794196520536	5.99095832961677	6.03088409089625	6.25486400526504	6.74498666543854	6.66589428222971	7.20833551250264	6.39136760983798	6.33458853856287	5.96100154268562	6.8145848508079	6.30489285335446	6.50637920294528	6.42937462662056	5.92716090302331	7.30579322319476	6.36871355672755	6.88739218859438	6.22649874987403	6.2406188790193	6.91561314903482	6.0317089317403	6.15684947193483	6.26026477420498	6.50992454820602	7.12174979970103	6.89699429566939	6.82693763949718	7.03404300839949	6.19883762077968	6.64748825279834
ILMN_1804935	4.54032366956478	4.57657390725432	4.35245659490074	4.68209814081181	4.74013452310704	4.4177389248703	4.67812239376374	4.59343000846407	4.65425035134299	4.77593903893522	4.80209664884902	4.4628072442935	4.46177341504683	4.88317055466197	4.34762564377214	4.74361578516065	4.33522730198819	4.79572647695393	5.05504872224799	4.62570908713588	4.76217700248746	4.94243347964709	4.42253751979096	4.33521163428717	4.36935193516052	4.34365891859798	4.39182890206792	4.54036864821375	4.16231836446624	4.78897428712355	4.31072978412758	4.54406288399062	4.80725662529521	4.96445815812655	4.64141562054357	4.53948822765183	4.40341342080735	5.6541417336086	4.33602697558746	4.6421206925335	4.38053844443404	4.41202594933945	4.83481278216138	4.31486164034108	4.72103597656975	4.29993218404227	4.26731818645703	4.91432455280488	4.26576395093727
ILMN_1775829	5.38017365996641	5.82798390871939	5.65644683633023	4.88927090671526	4.86454240257917	6.39651037521985	6.44479700762166	7.31389529322346	4.89991226728364	6.30158701293973	5.49340867358009	6.8231282325524	6.87684077670311	6.00057147047102	7.08357533086374	7.18544369077916	8.26986257511785	4.69577797022467	5.01566602757837	5.32022430213988	5.3650544532962	4.39477481937953	6.96877442046932	6.48811692906953	7.46119584583529	6.49566154727982	5.99257308319581	5.02831771943971	5.14558471122666	5.55725920210424	5.0918595579563	6.20431118271572	4.83934449396317	6.2254099342453	6.25116816425879	4.52332075270533	5.43105476727838	5.17048344631703	6.70254687765178	5.28650787636154	4.90324198007617	5.18622974990151	5.47268877319165	4.46697296720317	5.51919980569168	5.72691127324851	4.88917041544867	5.02530158223811	5.5881692444129
ILMN_1656199	5.159960695777	5.02491326065381	5.07001353260362	4.87840899765013	4.69971996631987	4.56260176199702	4.59060706467947	4.51341683336092	4.61301834306885	4.63475095250493	4.69561031937794	5.05799246140826	4.89264122453792	5.05903117397069	5.0944809183198	4.99079913596402	4.73184365086864	5.369564323033	4.82379632305029	4.76194140389916	4.51282404081019	4.46805968702077	4.78097541930983	4.72260988686648	4.82108052291485	4.48136144368826	4.86038054357776	4.97032096163899	5.61484095453232	4.60610488874027	4.70443053057112	5.37461311199209	5.67302420832715	5.00523328780629	4.80475161803307	4.58089207806568	4.64257844042911	5.20759029094047	5.08910355007015	4.87450068650052	4.58925423509162	4.69081544079144	4.60300901344438	5.19257947809296	5.36932078025347	4.40048131743588	5.23539191261175	4.63063599723168	4.48753838780285
ILMN_2067303	4.33526377156163	4.21847199109169	4.29445115954333	4.33492756355574	4.46990748149168	4.21539909118547	4.38782635783604	4.26785942710677	4.55344010595436	4.42572422900408	4.28061132670855	4.32488254858271	4.3376529816384	4.30366547507234	4.26818901323078	4.22910303747942	4.28752127190754	4.36258629361871	4.36481315188986	4.34931117872659	4.26412062394321	4.32396943117099	4.31477903511245	4.24033750676621	4.31617204655076	4.28852004025392	4.24165299607503	4.30971222970845	4.55570109275521	4.32635116480205	4.23860159950897	4.31540532048058	4.74728427771643	4.31956701859194	4.29085580932747	4.3001128317443	4.30599356433226	4.52709984469318	4.24147163409634	4.30893092887478	4.44935161864535	4.25488441968469	4.27252901509734	4.43305278206829	4.47382621885093	4.37224460337852	4.26391560142962	4.41668766281146	4.28286937202774
ILMN_1692546	6.73653704595214	4.61400401390923	6.38545791606755	5.19664381172153	6.33931067978671	5.81968163053929	6.17834352691058	5.7355570026548	6.11314435536861	5.24277516230097	5.67925850901056	4.77667454638649	6.07041413865925	6.23645764333434	5.73480668800501	5.66763290088648	5.54602914010384	5.79534335619506	6.06336778593267	6.52729532160504	7.04075983224448	6.93868060076563	6.17049860241606	6.92738733458332	6.277425323696	5.81615535286121	4.1583302101079	7.45888947225159	6.01663601018642	5.46716722134233	4.90945734775408	3.73640425827005	4.34779141945788	5.8493736061088	6.57610782938261	6.66996279193988	4.81457375420532	5.0246298531946	6.78564305991708	4.62146484316586	6.38804158075174	5.2582019477368	5.74395378083419	6.87108969217745	5.98336813693586	4.67581135003313	5.88010551097574	6.38585030925706	6.13819166334511
ILMN_1702487	8.28470665411196	11.6810780124943	8.44988829323325	10.7750956923824	9.81622782210923	9.55685685359609	10.7037948789881	10.3231736459271	10.2697919956286	10.15368795769	10.7466846901848	9.8644760943685	10.0238390925896	9.15999735728328	9.14158319287406	8.73968641678723	9.73055858021471	9.34370781517942	9.09389845631702	8.49850394059111	9.08735461018687	8.10984774395525	8.14434433129501	8.85729884779203	8.87554071020948	8.24399643741438	8.54869311440688	11.2583692061077	8.51034473885227	8.99864779753423	8.91501058755654	7.59918277384287	9.92481790151882	11.6330356810507	8.75576961184163	8.28470665411196	8.75271838878841	9.87563985651316	7.40029775439916	8.36822039477855	7.72777042479012	9.95854575239799	9.13561490605656	7.00280034294663	10.3393995880381	9.15939549283723	9.05098601094876	8.5205478006685	8.50409931504407
ILMN_1702419	4.24587284135869	4.29409267231576	4.19276839126279	4.28934971437605	4.4274659899812	4.35182047212842	4.36059381765895	4.32026501852187	4.30286293703649	4.30205648562829	4.32674375157264	4.46476122254602	4.28383375672729	4.31679557120304	4.22902340389503	4.25501902496894	4.41472839057099	4.2263362016657	4.3696896344938	4.33027923754847	4.34213887923957	4.54994037721404	4.21013522755047	4.40405766393706	4.254582981238	4.28227961294962	4.35087790315031	4.21481888779654	4.39690990773974	4.24547022141653	4.31610578054508	4.27846538671857	4.29210169532999	4.51239607676047	4.50811033091999	4.18865534351354	4.24232970561598	4.24913315948279	4.28881998460021	4.30169819059152	4.37521825975405	4.42027973063942	4.21840847447076	4.28202058045816	4.26880357597431	4.28198574142358	4.22906849612772	4.3515598196267	4.34772879518325
ILMN_3230286	5.86989324677115	5.81958168606199	5.73865386960083	5.64732631900318	5.06574331044857	5.58840985934537	5.51335812083112	4.9633973065549	5.03105615584339	5.2354899529249	5.04903616152282	5.31019544381889	5.42098852748334	5.32061627642731	5.00095626480591	5.10859835294682	4.95137765797678	5.72468490550224	5.71733809771261	5.2787501352756	5.26865372858367	4.2042218718803	5.48535300287566	4.86448278890119	5.13938006179865	5.27206001533396	5.90895020668692	5.03743976107609	5.78252331308347	5.5642739915077	5.59829285727196	5.60942687509505	5.92947444538067	5.30266278795604	5.2988568195224	5.1243722422916	5.05318918848989	4.73708033017104	5.80927096548518	5.1754856793809	5.20000844518399	5.14394829553803	5.36022732100613	5.00078042006998	6.12114760961646	4.68035098413845	5.89328488338288	5.32864503945293	6.06848644969159
ILMN_1792518	8.49882158160744	8.55005080497689	9.1337725052924	8.63688596822598	8.4963640697071	9.2266665906674	9.33659822767139	8.81283669472492	8.97680052019994	8.80889490448837	9.18911410157284	8.50367917597201	9.00799984186684	9.4280625342964	9.16119472044315	8.70465210970822	9.10096562399813	9.61336701030233	9.45709713302773	9.29744715055675	9.37444142615021	9.37900383506382	9.31209679300666	9.81987531846582	9.20103690390965	9.48035921719474	8.30572696017623	9.66621360559277	9.46988236991421	9.02220130527911	8.50488280443524	8.81928358052943	9.21504699342199	8.52577257078315	9.82989877874202	9.65382747662999	9.27512672672296	7.91774186926095	9.39783022776963	9.48035921719474	9.37737250135224	9.34342322505603	9.1936366903202	9.38061202145463	9.33073879712817	8.72593944388116	9.10170677258504	9.18399786278648	9.7299745871702
ILMN_2307721	4.28006514557869	4.39258851710251	4.41099773266641	4.46468833960196	4.39227824901233	4.49861192328123	4.27394486793208	4.32727902609455	4.30081405890397	4.2465964757843	4.31785498207894	4.34953993253506	4.49158275119052	4.44055407819914	4.24415088937586	4.29751143296859	4.44941222369163	4.22888158933062	4.28143232096703	4.28091783306909	4.3741828200511	4.49931481399592	4.29241510675479	4.29928746877706	4.45288837884969	4.30407326103925	4.44416445843957	4.32619334566506	4.5701634405865	4.56822558253195	4.24580401002046	4.28364718634697	4.42832765800216	4.26018958469343	4.362138634365	4.55982310442441	4.41486826852893	4.49566608581703	4.32774913810105	4.27638613619737	4.21449603304659	4.55504279514549	4.40112370918302	4.5010989804076	4.33784219475852	4.40031157009987	4.31703606554167	4.3563931324947	4.292933020413
ILMN_1817228	4.60704634769523	4.66204790140255	4.59472126676707	4.53655059918894	4.70096427798703	4.85087616544315	4.49942063327609	6.11000852525702	4.67126706502111	4.42243120515531	4.79474074970567	4.59325864318967	5.04993068327821	5.2458327965679	4.52151792020588	4.9463245489095	4.84533468036206	4.64583804409797	4.51159100131816	4.984184335514	4.82437223139418	5.07553153428813	4.98180842208786	4.5762299544259	4.38011187422525	4.64086612421078	4.38562123819795	5.1929561248714	5.26548015963695	5.06905764612623	4.73400620562613	4.73286680271586	4.42714075105719	5.32305972366935	4.91956222778903	4.48956826062278	5.10913816013854	4.82042959793497	5.14915217584255	4.93230305586517	5.30966098965396	4.4357326265102	5.02761269955618	4.76160852081183	4.84965284933134	5.25888105913132	4.82063830861838	5.30291588226192	5.13885749375286
ILMN_1729864	4.43910845166202	4.40857302947147	4.33226642789637	4.26087508513504	4.39103953219505	4.40818217019015	4.43931818725606	4.36983468043404	4.47496852601156	4.3388935651433	4.2231398159065	4.68805875741396	4.51442552753331	4.3409728390322	4.37780854830323	4.45099504097936	4.55018524058179	4.24596687393531	4.26760035666136	4.30348576687012	4.37080073932669	4.56303380550878	4.6921978826281	4.20434353202668	4.34695220771843	4.69929304109813	4.37702019238525	4.279045092274	4.52379866864435	4.21366360075677	4.30193550793847	4.56113198735367	4.71695837618486	4.63569982602727	4.37411581133167	4.32207341632845	4.64446928641501	5.04840793983692	4.36941565072996	4.43410832375447	4.17880942181727	4.44324500621591	4.32800015194546	4.33274221514746	4.35532745560212	4.34986527830009	4.28793126372415	4.42684322041235	4.51346229578147
ILMN_1870085	6.04204134717111	6.59254719461694	6.52112463657968	6.01564763187789	5.69906764619415	6.00561214672455	5.21928356206208	6.06997682061508	6.40935016225661	5.84071977832898	5.76730898850049	5.54127059498718	6.34349185519588	5.49853390713499	5.22427192444244	6.18577445916317	6.21772526433785	5.65871980834202	5.87051373380241	6.41253016781173	6.07334359802375	6.58422857766721	5.22927070965178	6.55159128465892	6.35111822903722	6.59341464310357	5.74617076487267	6.61044521846231	6.97285062804047	5.96009259672402	5.75669904915185	6.37524568912862	6.27863747947047	5.692808824282	6.36935308598692	5.85406034410497	6.43227736769471	6.03862293249189	5.77879712761056	6.70364047952836	5.55416299396866	6.50285488815485	6.0395692876429	6.41661837775065	6.09962214178565	6.2794583180783	6.71427416862519	5.80039110509275	7.22872347555451
ILMN_3257004	7.01837283516315	6.86375597072404	6.94412635962301	6.81057207383296	6.37812257832293	6.78238550576567	6.21523688173562	6.99509621019834	7.06710017394698	7.01136030021966	7.13487747928945	6.4837467137887	6.69683113672894	6.02114241511392	6.5712353883916	6.68544164602956	6.95256467080629	6.25811541025138	6.48342767819232	6.42956181988032	6.79532286117693	7.2020240406474	6.79488610976428	6.952158807598	6.61963984397523	6.94579933865872	6.47427690923976	6.90174129156609	6.51612607692752	6.57618471478808	7.21587257110426	6.64608198882665	6.47356134273957	6.79448844184694	6.36833717162804	6.76787924822715	6.30744864743493	6.85686619361801	6.84413286278709	7.21289706020267	6.72987879604144	6.50474930770034	6.48228525023263	7.02840392090017	6.36125887136199	6.86491489091639	7.27486927208942	7.33391777147393	7.06587585518077
ILMN_1761788	5.22147663398986	4.63543043950065	4.85082535672765	5.24638180664454	5.33182160907668	5.43262158691544	5.76331494492754	4.70800190736397	4.89049660844067	4.46439032817463	5.07744235091892	5.8773356022951	5.28662045722154	5.53493135120079	6.63328719875474	5.16832815597841	6.35646141692553	4.87923243983558	5.14931727086988	6.48075153409795	4.88738986988304	4.40376369402528	5.32515457561721	5.18064486242599	6.54176795369858	5.29356157489395	4.63388255192859	5.9795454429477	4.32386237191303	4.88285972889512	5.38987773709154	4.62713634161155	4.76604868740597	6.61003036538221	6.40950551368458	5.28200702543562	4.89077059160039	5.10624785079223	5.22939949188986	4.93153478353259	5.37176648708574	5.97396995844359	5.60947850989387	5.36076402792184	5.33338332902503	4.75797919419899	5.46435054024155	5.65984256125474	4.74440472761508
ILMN_1726547	8.67826814007045	7.97745457671609	8.27298280633812	8.64642276300989	8.19758649872344	7.9814460882748	9.11980246724735	8.44269266897581	8.28766543744042	8.25561739015286	8.81658033792572	8.33680393607604	7.87935060979577	8.09784672155774	8.10751019916822	7.39381943451876	7.41827442509067	8.70062747419468	9.03452584778873	8.06267577483635	8.71626745429413	8.30328547042223	8.44770672387677	7.82431501111018	7.78153861682306	7.856241393594	8.91229618088344	7.72015721591013	8.88782285774649	8.32020830615975	8.30636669105932	8.52457449326108	8.50809574079633	7.83806644728609	8.09256264360889	7.59362879764482	7.93585291287423	8.2578620340038	8.03539424528351	8.18085968764266	8.52749656431549	8.45902345980133	7.87224805041942	8.35579524450179	8.23825409067331	8.50594225961698	8.12448591588286	8.13677586123075	8.52862882140871
ILMN_1712719	4.84503012575891	6.27479943446739	5.59320772723202	5.33721246201078	6.04047391085779	6.02832081845786	5.50639133944491	5.65406200781029	5.37044744484793	5.16211310062676	5.46177358228151	5.33815826622081	6.73330783695088	6.09951824921874	5.93325370141461	6.5948508057527	4.53959528805222	5.14562445262218	5.46883467584721	6.79609541328258	6.00212790792279	5.67870843975323	6.7192329240432	5.72879480331218	4.97242315001335	5.58248617595479	5.96505619262299	5.26498717526442	4.68579260201009	6.02108608112001	6.36478426746645	6.12666384764883	4.58895316199021	5.791764829712	5.89148562962835	6.16654741919738	6.16322132494879	5.66444823908591	6.37121723773588	5.44035127466599	6.40131523858161	5.44247544609619	6.30021765405264	6.37385599666977	5.53227023417292	5.25930339068011	5.42876874718433	5.76779560509427	5.34728576517827
ILMN_1791006	4.56735372387436	4.35092691613102	4.50411768942712	4.30154755811188	5.06482905887257	4.45542650059762	5.53111333297055	5.55985867984867	4.59597313593852	4.47204430343233	4.57841920180094	4.3375721016537	4.47873859407191	5.16411582530099	4.82456105967818	4.39213837182727	4.43116813443988	4.92367990971726	5.47015351437963	5.13747176127044	4.26415640725442	4.38660561183024	4.81740598475529	4.40325060456792	4.54093006285361	4.54525281600284	5.63771621090704	5.2422127236019	4.51419523397646	4.49366304096775	4.60384301072399	5.43955320468637	4.38797567657788	4.57286493571563	4.7621729223326	4.74264845962768	4.2439047597917	4.67952655707953	4.28987939707545	4.62008815560009	4.5159733573502	4.72879545788558	4.47243165381295	4.76990867544837	4.62793678790094	4.39339934505812	4.5515975080557	4.71189806098843	4.31540287408233
ILMN_1673181	5.43447740189258	5.22967831376105	5.6232545329802	5.86656269295202	5.63325449474108	5.29756418777292	6.22205342184637	4.37197517236415	5.65872466749696	5.13563366893616	5.05575271749527	5.08204177789176	5.10002846574411	5.906666635424	4.98052671551646	4.55103362132694	4.56018147996643	6.08623738317884	6.38567141699909	6.65983071366345	5.90178682389391	5.099658033255	4.57423165350462	5.16689898280698	4.72412518975569	5.03921417211622	5.57176728643303	5.29680451340387	6.11878860478105	5.07764931564554	5.02300901248648	4.79655482098342	4.40540472859846	5.52979744526883	4.74481648017631	5.17041250826901	5.17957985630533	6.21093877306885	5.54206010183466	5.20227021687895	5.71232764413988	4.91689711271577	5.59669676892715	4.97376053853811	5.34891998844386	4.70919260078677	4.71971313147194	4.97855775962815	4.90018026310249
ILMN_1864558	4.57787887484891	4.36357310519411	4.52535854242182	4.34590013093057	4.40723969516106	4.5200145127391	4.39931041896435	4.26556936297578	4.49376548669687	4.60987452054884	4.40784610574023	4.4197081643733	4.29182213050277	4.37036335273804	4.63985094990821	4.40131917716069	4.28971782447344	4.59107316332089	4.44831277450444	4.38971938474009	4.82297047840208	4.36395160243266	4.65639220137699	4.72082786029134	4.74734845642751	4.57699050920349	4.4923796663366	4.66333460442488	4.42335986762666	4.4654464701855	4.31911047072025	4.42422963594029	4.21156237769179	4.31308101835344	4.58341494406596	4.58765711449272	4.29350750125895	4.8430877932153	4.5503701876902	4.37221882227679	4.5072287033851	4.63488020224544	4.33527040397874	4.58562074883846	4.50126655370046	4.49102520087506	4.72600355443454	4.4542782025933	4.49358470053925
ILMN_1720858	9.34513328917175	10.003964636432	9.56858346413078	9.50649321336899	9.44224587431367	9.6550072148266	9.6052833973281	9.96593932205811	9.73852297822249	10.0159440285306	10.189912008051	10.3812255674027	9.87037925329133	9.72387351022103	10.3471035797351	9.9850796220244	10.3647217093511	10.0832313415978	9.67906594871402	9.83732414563808	9.68807028788732	9.69936814181782	9.75163954601159	9.92689179554194	10.3322118865682	10.3852397873669	9.76089539382302	9.57058306457401	9.61986037305929	9.54917759828709	9.53824374533582	9.92231182550143	10.4517562397827	9.73370069218112	10.1971162526875	10.0070957411461	10.0725630862752	9.46192135109398	10.1570422917932	9.89080711822096	9.47694442081892	10.0575794948771	9.39929766094518	9.13150569878001	9.36207123289902	9.72532990569489	9.81120384046332	9.9413551831929	10.0000165933236
ILMN_1770667	9.51489055790346	9.89619233443918	9.7143542690707	9.22334529018775	8.70508181556655	8.67779924912157	9.26087117745514	8.41897741620357	9.13747737296719	9.38800599532034	9.15534001648534	9.40227297338	8.64102622393027	8.95810383359568	8.15260559178475	8.60514659900607	8.36589925536559	9.40943890568013	8.46721113878329	8.20935028444687	8.36422585074553	8.50021446515251	8.59298324250924	9.44215218607173	8.43718330990828	9.26504417501523	8.76380456238446	8.78091611527429	8.905653435228	8.590369809081	7.75703059885964	8.4973725281994	8.8612378124442	8.09472109539092	8.86625664206579	9.15738589295217	8.71856920809867	8.65794870855894	8.9590944511326	9.42640320751064	7.95310512746274	8.02521275913778	8.64445317343591	8.25375883160925	9.14326740293589	8.5148771885215	9.16150289971385	9.34001347538211	9.36381149156252
ILMN_2107482	4.67945188926878	4.37447238785843	4.29428658222692	4.42572269089511	4.34827587639324	4.63273317221506	4.30934510095864	4.43182643068206	4.2805172338984	4.49454548081886	4.33605126846289	4.33634314977411	5.08977743947188	4.35038985373589	4.43488937751753	4.47598797707454	4.32620965392776	4.31366947684148	4.26499986578006	4.47657266585199	4.50485131076267	4.44105667458273	4.56321648573823	4.48764929659674	4.2924270641823	4.33839689211787	4.55697686200993	4.33634314977411	4.278953808018	4.41559593959503	4.49559463761216	4.32258730594418	4.42408873455789	4.49505695006761	4.27339291990362	4.49434781865451	4.4868339767239	4.35086982456724	4.28077431902826	4.58972168552316	4.29178130377677	4.3572633094293	4.28177438090814	4.50323062924618	4.39861194036006	4.32454831762102	4.47097742579191	4.34130330758215	4.42693983818654
ILMN_1699258	4.35009786727388	4.34676502627666	4.74037485515622	4.46161644380077	4.5205730860234	4.58926696040771	4.71059250081633	4.6777741155605	4.4915144855202	4.62460314124249	4.39280713505036	4.58683769767692	5.12660138823297	4.95275746517624	4.68727563883565	4.42606883594885	4.35814467997604	4.53799412715752	4.59474704301696	4.40230210921576	4.3456634338206	5.30666105927445	4.54764603058997	4.27990886195026	4.9603530806823	4.72902770213484	4.47252856347286	4.51078358952037	4.57069862567934	4.40299344311534	4.35176236709916	4.39825174933687	4.3774123209924	4.2921054517001	4.45486163935157	4.33001024587639	4.59472773370841	4.36856147010264	4.61908515691691	4.26718773681953	4.46190444724795	4.36319483601711	4.36248107575249	4.38598758299815	4.26851841467845	4.16792754388691	4.36557151965826	4.7581791180396	4.37684272074988
ILMN_3289779	4.41037463464148	4.39309335598501	4.74145845376884	4.46729509564106	4.42610147749876	4.41276299194313	4.50796119185591	4.50040899646092	4.61171110641721	4.54447617247978	4.48523641234044	4.16665135281945	4.58224956977354	4.70826090658891	4.47640625039365	4.4199870758065	4.5450307969799	4.44139525267397	4.48215233488025	4.51424543653082	4.49153332696967	4.51716597984883	4.80547094978493	4.57937289991391	4.37958451622188	4.56767761217123	4.49177249834998	4.40053510147484	4.45952869363531	4.48512293396418	5.0172412867585	4.91738856502507	4.66387713143761	4.5124672956944	4.60491923516478	4.40636528876563	4.48304415867847	4.733391607118	4.55374359439745	4.67823436944194	4.51639356107424	4.31862969999379	4.70562752041227	4.60850258751661	4.53819908959639	4.54654568266647	4.39527176823678	4.41248277156744	4.55577107737772
ILMN_1695107	4.47795260614672	4.53245906104375	4.41095438240402	4.39292138502849	4.27705898725612	4.42115573394505	4.28550707470674	4.32908998251285	4.34426362205145	4.24630380811888	4.34676199737561	4.42774978988797	4.65680758214865	4.22032839327641	4.85593765032319	4.44961793024238	4.4518941397334	4.58473037004397	4.25571293278837	4.31883713056899	4.6672481596826	4.29072233928551	4.42381389921237	4.41173925653384	4.30089693053062	4.30791493471365	4.29760400829361	4.51057917460212	4.44273450642939	4.23233306458725	4.33672360126608	4.48852903064106	4.73359258345263	4.47563906956249	4.28975973952035	4.39884724300963	4.61278239649087	4.47936497154336	4.27722461977132	4.36754996386836	4.45277981865777	4.29968661335454	4.62995080695016	4.74087982688321	4.51743827487786	4.55284946463762	4.37589407702101	4.36896518504525	4.64716490137855
ILMN_1744914	6.59339600866891	7.05268039877906	5.13794841218709	7.50368263609471	7.62377842134225	6.33100450033039	6.28308370562373	7.1539672368775	6.93456384039604	6.83320690864554	6.29873915794152	7.13943840169082	6.74779284640203	7.06985986859218	8.06557854349293	7.79990538230387	7.15813779100773	6.16170496383901	6.65740094624515	6.71511095793045	5.97925929166965	6.69885237801226	7.00675002628039	7.13147333659104	8.14598024257533	6.78768551961429	7.03352538331077	6.20669694044265	6.72268694873352	6.48851748564457	6.62876581245734	7.56317538341817	7.36797719329068	7.79146240897702	6.77789624289934	6.36851048520695	6.98951611698885	6.35088915675115	6.98115342704694	6.87083777303713	6.72584135314982	7.38719033294459	6.33404895862137	6.37570753295268	6.94511993190103	6.97140992842774	6.85429141206055	6.45921713735044	6.55576072122928
ILMN_2096747	5.95079680282928	5.93353376767057	6.95093066378605	6.7050457260255	6.40920613102823	6.23004185189259	6.85268837684354	5.88897926556557	6.06097027142149	6.2630394302238	6.16867204269682	5.23696022249354	5.91242331616709	6.4311402506807	5.68560147672393	5.39708525135044	5.04784613638789	7.22546188648832	6.73158588197598	6.90882135789105	5.92722238136367	5.86150537668971	5.65788447492177	6.06693755539399	5.05398436307002	5.57440592663879	6.28646099146467	6.08904559943325	5.38311453965834	5.50925493783048	6.06417823436578	6.18233094321923	4.93408058411879	5.97410085676344	5.39036247752242	6.22672784961941	5.88735334933872	6.99193700835683	6.14674760174516	6.50873457235345	6.2263656595552	5.59398536590747	6.00591303985433	5.61101246220636	6.01682278689312	5.44681816963785	5.84634603066043	5.72296113676242	5.15163688420242
ILMN_3283695	4.43583605381028	4.22982946804954	4.27678179731928	4.45202254353392	4.4602822663006	4.24012015112547	4.35240308439678	4.2949002601643	4.73377467416876	4.33844799095838	4.72633704140647	4.32031543878825	4.4071210374829	4.28705069783681	4.33216572857204	4.31587030870822	4.2553800290187	4.4705002804222	4.53165759457573	4.34266177141957	4.33437182702162	4.20120282491939	4.33712139371383	4.61013803245806	4.45250696851931	4.59290868398136	4.33615612596694	4.27773769932296	4.29429283748354	4.28439408394492	4.21726701317844	5.00867016043016	4.59842886097063	4.25747344997699	4.28933926532473	4.44713165160465	4.2286169820284	4.49914993699207	4.37855741816696	4.45147861888496	4.23222748868623	4.33815803615222	4.48552230216339	4.52710113181268	4.49325338427282	4.47704713179557	4.39380516000939	4.31134530767516	4.42495417212219
ILMN_1745447	6.57490477040164	6.20087603674027	7.28962164722307	6.12196550267037	6.456023295896	6.72411922897532	6.829014614209	6.77540343314227	6.91200121418055	6.46047904483983	7.40221325661165	7.53891181166127	6.99304758825176	7.18552516221038	6.69609795874211	6.55610096753023	6.78342952058519	6.88618929480646	5.92545803077285	6.60700997482488	7.29157108052586	6.36652638768814	7.0319114079044	7.52742893780379	6.60474779629872	7.36524831619323	7.22338750641673	6.87924223225451	7.40604843358452	6.78014190748904	6.43180572703315	6.750998338219	6.93440984240941	6.31305081553126	6.32628070965147	7.19659020086617	6.72480349562819	6.54702842522768	7.02132421786831	7.58804494619539	6.63837768942429	6.9795134090043	7.04813459979101	7.02826142086351	6.20087603674027	7.18308303845362	7.24270766956605	7.13925190516286	7.36715728872527
ILMN_1706193	5.19328497396667	4.6007358542409	4.64496962263	4.78423344875303	4.57806783648909	4.64737457649547	4.16326926986744	4.85573815493442	4.6408732744243	4.25648917191659	4.44657583843326	4.48624193140137	5.06089167444937	4.32850143354386	4.53529920768782	4.90858242528183	4.58077221251564	4.80376149650532	5.16699413285498	5.01661711368901	4.5046830544449	4.56211223668855	4.54766350063618	4.60961411182276	4.99873055814807	4.47858091307477	4.432115808012	4.78577360375753	5.40703487779426	4.42499477438177	4.72215567575216	4.47043473560994	4.83188113335711	4.62820634294963	4.42026131978357	5.32225001497547	4.76180711540961	4.78834683027113	4.75164130728523	4.44947454841749	4.57616240094011	4.97030545810179	4.68833153343694	5.34571832977907	4.52779766259769	4.31635385278579	4.49106584077782	4.39868768478825	4.50361992508346
ILMN_1690321	8.00202521625584	7.89821654999534	7.93780096533026	7.38716386764847	6.92944641562821	6.69613208148316	7.43648761232988	7.72596044812434	6.96081508371487	7.7433823755185	7.85273327340521	7.90869870876913	7.23222580243423	7.12347013039729	6.70688851611339	6.92736538321256	6.97671620270421	8.48580913194794	7.28688790274524	6.982600952697	7.20428035671558	7.13024572251742	7.27676185928871	6.32728779760791	6.92116790160762	7.36876461804734	7.89718916930555	6.46307459986691	7.19762629070833	7.52411607160953	7.07060517627007	6.86180727187257	7.70923845118836	6.7925734135125	6.3193394894566	7.43259174234307	7.06971440827902	6.8301735000675	7.50504787301539	7.29101144239435	6.92944641562821	7.03289228013123	6.13973989337946	6.64246886448408	7.5593832758211	7.89975282947109	7.63860976708207	7.29967611386272	8.2677274674231
ILMN_2057389	4.26235404812671	4.35744521008091	4.47267580911514	4.36188718506629	4.52427642638614	4.77119341654327	4.36782579237412	4.3343837718824	4.21597770237422	4.44948139133097	4.43093718097224	4.34542349260548	4.29289154313286	4.59491187433627	4.21417811720115	4.37755322035324	4.52850942982278	4.283366742158	4.5963947621922	4.2339686166949	4.32197726742426	4.32234385520609	4.61756938004339	4.39029346675701	4.46994244054663	4.26240427009078	4.30616843905767	4.87776445326733	5.04726427349398	4.32236384223962	4.60875171789039	4.53906680479053	4.50143489709964	4.364604490174	4.38108379655665	4.29912792413132	4.33672055280055	4.33996653473424	4.56804903492451	4.29964698382133	4.34949069614577	4.35685250174279	4.46529973323793	4.41733697877787	4.36829057291882	4.28939302301435	4.33291511792654	4.34990957740702	4.39414845944886
ILMN_1782621	13.995783725324	14.2620061087923	14.4529639110269	14.1061799845447	14.1954120040816	14.2166351798007	14.1112972177237	14.0970620982796	14.155159407354	14.2059946670851	14.2421067855701	14.2059946670851	14.0841236116667	14.0883760302769	13.9562439916194	14.2166351798007	14.2421067855701	14.2279907435555	14.1486939648357	14.131536694037	14.1864423831558	14.1112972177237	14.0151063614973	14.1061799845447	14.3389077916784	14.4529639110269	14.1864423831558	14.076166639354	14.1864423831558	14.155159407354	14.2421067855701	14.1061799845447	13.9330754302286	14.4529639110269	14.025321632047	14.0080969469711	14.155159407354	14.1954120040816	14.0399857790833	14.439638813622	14.0841236116667	14.1061799845447	14.439638813622	14.0970620982796	14.1061799845447	14.1864423831558	14.439638813622	14.2620061087923	14.126252437204
ILMN_1754510	4.50717087378719	5.08407894114682	4.51537114335218	4.14446043889639	4.84421185636045	4.99936047940347	4.28650087040661	4.7791226576007	4.63001788040383	4.85646228272502	4.69657598580955	4.79775471153931	4.50338658282362	4.39474798730543	4.45850609925029	4.79508066485005	4.48276891810894	4.36253809237387	4.4425348309814	4.5895901127358	4.71304828831803	4.60065421263837	4.4662936283103	5.16116033696977	4.52155146691509	4.30962624072052	4.69945358510221	4.6904116068452	4.485544202135	4.41934653249017	4.39175906804863	4.64547465762496	4.27948875844605	4.40188807216375	4.84334206532185	4.43616436691113	4.76286857059789	4.73678433368133	4.20456846426729	4.74381623094171	4.91198199736023	4.66171503534107	4.56858604360729	4.62299950329287	4.67236152327797	4.69640477018613	4.51153295092457	4.79839170374256	5.01226013139048
ILMN_1825249	5.18443759022349	4.61979188473346	4.94032956728177	4.46470577215422	4.30701896523824	4.51043439846596	4.56513763714339	4.40258140932735	4.28280241593465	5.48259191960257	4.6506868715626	4.33787279105259	4.50396436885249	4.38994810876967	4.50487977526247	4.65408898302261	5.3690444101059	4.36337347122608	4.48737738587444	4.48346756246613	4.82010662239673	4.54355777702703	4.42526981307386	4.58695935619592	4.96598436116777	5.05826942929798	4.24394723169873	4.53777298316356	4.47657231061211	4.26462811198501	4.43676485645008	4.51664461911662	4.75230965888799	4.62184556640312	4.64787527310908	4.45068799618646	4.41662782014926	4.34750872320221	4.42788124005394	4.49873881616173	4.52976004084559	4.48629970985059	4.41223401438701	4.46936330220988	4.38998200992744	4.85437088829723	4.70116976925662	5.12278645586133	4.77845382940684
ILMN_2139827	4.35361001136785	4.39327946336383	4.67516750923375	4.46903699509769	4.33917110985074	4.30111012853732	4.71865253256056	4.46364775409395	4.48241789154112	4.30317553047252	4.4097959633774	4.42734023999035	4.35794722862548	4.55666740330189	4.54508119266209	4.59860969804485	4.49195986834216	4.33527433397263	4.34886264935167	4.41125396246055	4.45524778059765	4.88642730315405	4.54577103523463	4.42781464705056	5.14795612546522	4.38326624003009	5.33398507390697	4.45064192123501	4.53375434249757	4.70756329826953	4.56282924606545	4.91828984326313	4.41710416104887	5.1412026983783	4.54241048201974	4.34999364693611	4.45350589887537	4.42911934090692	4.38877669465722	4.4865214607028	4.70246876869955	4.5205996279348	4.43903317698215	4.29883543506057	4.39796349900592	4.42629051064351	4.51648863437884	4.60074127670567	4.48664885460283
ILMN_1728570	4.44455816608049	4.62294705926126	4.38030763275502	4.37656411510671	4.40381854322104	4.36809334393852	4.4763687556825	4.63254850562051	4.43622503276714	4.27541134120823	4.58495292433826	4.34108900785025	4.70611998421285	4.51820672456191	4.5249577451496	4.39300905675932	4.36344029966142	4.59537148129053	4.65838932378515	4.62509032259149	4.28489742650784	4.58350467898434	4.41125701445201	4.41475772664906	4.28751894454813	4.3637230408944	4.46507820480199	4.99732507358824	4.30490909336666	4.66279359133603	4.81356214643956	4.96076110582738	4.44291374372364	4.34848580257446	4.44420547260926	4.31749010064611	4.32687227450803	4.39128387459987	4.33649505017799	4.34371348611817	4.77664607489912	4.60318750280503	4.83283902001347	4.54734921691059	4.33411479946572	4.55476287133751	4.33570657991632	4.55568600001101	4.79188699176147
ILMN_1711894	4.8848643780912	4.85214670235002	5.15321905321224	5.32911019215916	5.3648489637144	5.66382512783587	5.42000819704731	6.13071582518287	4.56666283618622	5.40289589063379	5.06624522253252	5.72894503274372	5.20383552036102	5.10082764208678	6.37974380850247	6.09033479856033	5.92580638742189	4.88548550326924	4.8637323137992	4.86885427159404	4.77860565098419	4.4557866197672	5.43894754596668	5.26287938540513	6.94916995525043	5.1655957341537	5.22382763954438	5.55434298704948	4.66476241724293	4.89586171670791	5.23909468677916	5.73477376199948	5.5805919469915	7.08328313341823	5.25987812361343	5.18481665202562	5.57136741007261	4.80609682490183	5.20404471654453	4.88449042755331	4.54395801036419	5.86155978997832	5.23100288691924	4.99415715372026	5.77222332151369	4.70954483233901	4.7630760342914	4.8326190088378	5.42568614782104
ILMN_1681938	4.36246059152416	4.52913640827562	4.41459055910475	4.32567898045308	4.41896691380025	4.3751550442261	4.30966859138399	4.31164148910721	4.14623048096423	4.7815481331308	4.35109559398206	4.30802764091998	4.6078982345762	4.51045884743383	4.42692675107474	4.43377618368209	4.2979927445716	4.40859511223958	4.2870953308833	4.75772438890206	4.52172245319453	4.28489337040508	4.29760697101176	4.39291759215361	4.45900389797281	4.42475563653009	4.22883501811851	4.56220920057479	4.39591219014849	4.31413112130584	4.31937997896884	4.45077706329721	4.22704849092172	4.23064968155906	4.35214120361764	4.29174514712974	4.34137516381423	4.32024260864946	4.44456667265374	4.36484123642503	4.32132305158592	4.35892301107909	4.44897063453494	4.29518765702759	4.40967538952675	4.35895099329267	4.19629405156197	4.53128222067376	4.45086677163706
ILMN_1663092	8.4740559910135	7.67184626616126	8.29070201672663	9.05338857622775	8.95241361279709	8.67789539755516	9.23583744568129	8.67881167232563	8.22978526493463	8.66091481353813	8.41745092562863	9.34176294294451	8.94685425748541	9.31776556303173	9.18210647512309	8.8668027872813	9.42148799014081	8.70217428644966	8.59459462474001	8.80426759663848	8.56007253527897	7.87038598268751	8.943958105112	8.67290267568278	8.61485133721605	8.84072495886383	8.90108062971743	7.79808420411674	7.84403606498914	7.96293615228628	8.1172750865947	8.75941860757094	8.36058171734167	8.68391448350631	9.04997730608675	8.42856924744536	8.82973820235178	8.39472144350555	9.1826216779255	8.61312122504357	8.3747351950119	8.6276910855915	8.49191584556587	8.48177140681884	8.81593207161825	8.52330272130081	8.58472466917915	8.78593617074712	8.27662965936924
ILMN_1849238	4.55960518442796	4.53641902060668	4.33546691204645	4.32710579047865	4.36448370891209	4.71309105091059	4.25621999598931	4.5340907086386	4.4310204198672	5.32526554764562	4.86653082367288	4.51370448317696	4.26830611669676	4.50954895072147	4.43091850030428	4.49881676201513	4.2679184713322	4.43617520374534	4.49382073911599	4.35682813833854	4.82577737736066	5.05617739291939	4.4482579610126	4.49993176871891	4.40349888837291	4.38844110108752	4.75708531433852	4.392678987091	4.38891586595819	4.71293015391684	4.50858526620129	4.85541758307312	4.39851993870958	4.24410961926077	4.38894596713012	4.32579049990611	4.30919193674461	4.51339277326827	4.50252427554707	4.52616356110722	4.4754020316012	4.56940346882423	4.41786349215818	4.22107665790906	4.34760982838116	4.3529849027123	4.45477962808142	4.51931117518936	4.41620588463009
ILMN_2367010	4.69879766399051	4.61500916883068	4.522751039816	4.86413221019341	4.23168629176464	4.69105102171581	4.64768510457273	4.96773402851631	4.80035547387035	4.33128329281748	4.44092073502742	4.33911149621539	4.58428055490603	4.44766062505057	4.382823695546	4.63244160944482	4.59322357860124	4.52940558926418	4.41309208043544	4.66440393136967	4.16654931635924	5.18454698911816	4.60455286918969	4.36549401434246	4.8449754650145	4.7067399236518	4.42030309272386	4.56219458331527	4.60207190463908	4.5319538462192	4.66478563091402	4.45065936778997	4.22859485165542	4.84725150517434	4.33823147692463	4.30896555481378	4.31015973732819	4.34642615897781	4.49878254940401	4.69141210781192	4.50150822074685	4.70760743319025	4.8787784706201	4.66730399605414	4.66924517421988	4.87367761727222	4.58154937362863	4.19977571626682	4.27581931639878
[truncated: 53 more columns]
