# Supplementary material for: Capture Hi-C identifies a novel causal gene, IL20RA, in the pan-autoimmune genetic susceptibility region 6q23
Source: Genome Biol. 2016 Nov 1;17:212. doi: 10.1186/s13059-016-1078-x (PMC5088679; doi:10.1186/s13059-016-1078-x)
Supplement: Additional file 8: — Contains the cis-eQTLs with P value < 5 % for T-cells obtained from early undifferentiated arthritis patients. (TXT 1162 kb) [file 13059_2016_1078_MOESM8_ESM.txt]

Probe_Id	ILMN_Gene	Probe_Chr	Snp	Snp_Chr	Snp_Pos	A1	A2	statistic	beta	pvalue
ILMN_1694077	TAAR6	6	rs7756980	6	136237159	A	G	-2.02824015655444	-0.0457634398183638	0.045277461946094
ILMN_1694077	TAAR6	6	rs7749030	6	136238783	A	T	-2.02824015655444	-0.0457634398183638	0.045277461946094
ILMN_1694077	TAAR6	6	rs4499949	6	136239856	A	G	-2.02824015655444	-0.0457634398183638	0.045277461946094
ILMN_1694077	TAAR6	6	rs4333432	6	136340592	G	A	2.05179362315554	0.0608679085824657	0.0428844901897866
ILMN_1694077	TAAR6	6	rs9399176	6	136303107	T	C	-2.09065395235474	-0.0455981400336878	0.0391736479564568
ILMN_1694077	TAAR6	6	rs4142308	6	136240547	T	C	-2.20959368032271	-0.0496654430244801	0.0294859073931144
ILMN_1694077	TAAR6	6	rs4896183	6	136236919	G	A	2.22360234702781	0.0540197026984671	0.0284956870925117
ILMN_1694077	TAAR6	6	rs11154828	6	136237687	C	T	2.22360234702781	0.0540197026984671	0.0284956870925117
ILMN_1694077	TAAR6	6	rs1891362	6	136239179	G	A	2.22360234702781	0.0540197026984671	0.0284956870925117
ILMN_1694077	TAAR6	6	rs7349914	6	136241884	A	T	2.22360234702781	0.0540197026984671	0.0284956870925117
ILMN_1694077	TAAR6	6	rs6912406	6	136242585	G	A	2.22360234702781	0.0540197026984671	0.0284956870925117
ILMN_1806533	PDE7B	6	rs13209729	6	139865139	T	C	-1.98574551357334	-0.0673926664125658	0.0498844205671673
ILMN_1806533	PDE7B	6	rs11154904	6	137366196	A	G	2.00543174927133	0.144996835968835	0.0477027698505272
ILMN_1806533	PDE7B	6	rs4896479	6	139932889	G	A	-2.01027754238691	-0.0752671794595354	0.047178418062311
ILMN_1806533	PDE7B	6	rs1333228	6	137827238	T	C	2.03063053072505	0.0664242036025469	0.0450295034818847
ILMN_1806533	PDE7B	6	rs72982611	6	139503605	A	G	2.03667378780483	0.215045914988569	0.0444078041630702
ILMN_1806533	PDE7B	6	rs9494734	6	137666397	A	G	-2.04178070168884	-0.0847151851927831	0.0438881791750128
ILMN_1806533	PDE7B	6	rs9494389	6	136115507	C	T	-2.04503926732593	-0.0765464781263371	0.0435593539930937
ILMN_1806533	PDE7B	6	rs6925090	6	136116477	C	T	-2.04503926732593	-0.0765464781263371	0.0435593539930937
ILMN_1806533	PDE7B	6	rs9494390	6	136116013	G	A	-2.04761898157303	-0.0695706849073049	0.0433005332501411
ILMN_1806533	PDE7B	6	rs9494360	6	136077044	A	C	-2.04956560263684	-0.0761785717386973	0.0431061048021851
ILMN_1806533	PDE7B	6	rs9494364	6	136080687	A	T	-2.04956560263684	-0.0761785717386973	0.0431061048021851
ILMN_1806533	PDE7B	6	rs981580	6	136107630	G	A	-2.04956560263684	-0.0761785717386973	0.0431061048021851
ILMN_1806533	PDE7B	6	rs35934101	6	137635461	G	A	-2.05526911099945	-0.175165598200977	0.0425407467039724
ILMN_1806533	PDE7B	6	rs6913615	6	137636839	C	T	-2.05526911099945	-0.175165598200977	0.0425407467039724
ILMN_1806533	PDE7B	6	rs4895572	6	139924494	C	T	-2.05759669770247	-0.0682402371751963	0.0423118618129019
ILMN_1806533	PDE7B	6	rs9495539	6	139926876	G	T	-2.05759669770247	-0.0682402371751963	0.0423118618129019
ILMN_1806533	PDE7B	6	rs12191119	6	139928377	T	A	-2.05759669770247	-0.0682402371751963	0.0423118618129019
ILMN_1806533	PDE7B	6	rs72989420	6	137855017	T	C	-2.06226184681853	-0.0808509849148703	0.041856294712942
ILMN_1806533	PDE7B	6	rs4896275	6	137855181	C	G	-2.06226184681853	-0.0808509849148703	0.041856294712942
ILMN_1806533	PDE7B	6	rs4895491	6	137855184	A	G	-2.06226184681853	-0.0808509849148703	0.041856294712942
ILMN_1806533	PDE7B	6	rs72989424	6	137855688	A	G	-2.06226184681853	-0.0808509849148703	0.041856294712942
ILMN_1806533	PDE7B	6	rs72989427	6	137855795	T	C	-2.06226184681853	-0.0808509849148703	0.041856294712942
ILMN_1806533	PDE7B	6	rs72989428	6	137855809	A	T	-2.06226184681853	-0.0808509849148703	0.041856294712942
ILMN_1806533	PDE7B	6	rs72989430	6	137855815	C	A	-2.06226184681853	-0.0808509849148703	0.041856294712942
ILMN_1806533	PDE7B	6	rs72989434	6	137856127	A	G	-2.06226184681853	-0.0808509849148703	0.041856294712942
ILMN_1806533	PDE7B	6	rs4896276	6	137856730	G	A	-2.06226184681853	-0.0808509849148703	0.041856294712942
ILMN_1806533	PDE7B	6	rs4896277	6	137856790	C	T	-2.06226184681853	-0.0808509849148703	0.041856294712942
ILMN_1806533	PDE7B	6	rs60073400	6	137857686	C	T	-2.06226184681853	-0.0808509849148703	0.041856294712942
ILMN_1806533	PDE7B	6	rs59086769	6	137857724	C	G	-2.06226184681853	-0.0808509849148703	0.041856294712942
ILMN_1806533	PDE7B	6	rs55695001	6	137857757	A	G	-2.06226184681853	-0.0808509849148703	0.041856294712942
ILMN_1806533	PDE7B	6	rs12110715	6	137857927	G	A	-2.06226184681853	-0.0808509849148703	0.041856294712942
ILMN_1806533	PDE7B	6	rs12111342	6	137858144	C	G	-2.06226184681853	-0.0808509849148703	0.041856294712942
ILMN_1806533	PDE7B	6	rs72989455	6	137858719	T	C	-2.06226184681853	-0.0808509849148703	0.041856294712942
ILMN_1806533	PDE7B	6	rs72989461	6	137859903	T	C	-2.06226184681853	-0.0808509849148703	0.041856294712942
ILMN_1806533	PDE7B	6	rs12660587	6	137862140	A	G	-2.06226184681853	-0.0808509849148703	0.041856294712942
ILMN_1806533	PDE7B	6	rs72989470	6	137862559	T	A	-2.06226184681853	-0.0808509849148703	0.041856294712942
ILMN_1806533	PDE7B	6	rs12661016	6	137863516	A	G	-2.06226184681853	-0.0808509849148703	0.041856294712942
ILMN_1806533	PDE7B	6	rs72989479	6	137864667	C	G	-2.06226184681853	-0.0808509849148703	0.041856294712942
ILMN_1806533	PDE7B	6	rs12664666	6	137864785	G	A	-2.06226184681853	-0.0808509849148703	0.041856294712942
ILMN_1806533	PDE7B	6	rs10484593	6	137864877	A	G	-2.06226184681853	-0.0808509849148703	0.041856294712942
ILMN_1806533	PDE7B	6	rs12661817	6	137865100	A	C	-2.06226184681853	-0.0808509849148703	0.041856294712942
ILMN_1806533	PDE7B	6	rs10484592	6	137865631	T	C	-2.06226184681853	-0.0808509849148703	0.041856294712942
ILMN_1806533	PDE7B	6	rs72971414	6	137866964	T	C	-2.06226184681853	-0.0808509849148703	0.041856294712942
ILMN_1806533	PDE7B	6	rs6923416	6	139808883	T	C	2.06881009085277	0.0681127992957067	0.0412239532433694
ILMN_1806533	PDE7B	6	rs9376420	6	139809331	A	C	2.06881009085277	0.0681127992957067	0.0412239532433694
ILMN_1806533	PDE7B	6	rs1468709	6	139809903	G	A	2.06881009085277	0.0681127992957067	0.0412239532433694
ILMN_1806533	PDE7B	6	rs4896463	6	139811404	A	G	2.06881009085277	0.0681127992957067	0.0412239532433694
ILMN_1806533	PDE7B	6	rs9403080	6	139812631	G	A	2.06881009085277	0.0681127992957067	0.0412239532433694
ILMN_1806533	PDE7B	6	rs13211559	6	137627629	A	G	-2.07039502987883	-0.176350553476811	0.0410721421028539
ILMN_1806533	PDE7B	6	rs6926031	6	139806365	A	G	2.09213630909283	0.0687301138319596	0.0390377540543467
ILMN_1806533	PDE7B	6	rs6570344	6	139806464	G	A	2.09213630909283	0.0687301138319596	0.0390377540543467
ILMN_1806533	PDE7B	6	rs11155070	6	139806484	T	C	2.09213630909283	0.0687301138319596	0.0390377540543467
ILMN_1806533	PDE7B	6	rs6916887	6	139807600	T	C	2.09213630909283	0.0687301138319596	0.0390377540543467
ILMN_1806533	PDE7B	6	rs4896461	6	139807622	T	C	2.09213630909283	0.0687301138319596	0.0390377540543467
ILMN_1806533	PDE7B	6	rs1468708	6	139808046	C	T	2.09213630909283	0.0687301138319596	0.0390377540543467
ILMN_1806533	PDE7B	6	rs9495538	6	139919937	C	T	-2.09530708088561	-0.0685619331373848	0.0387484404882918
ILMN_1806533	PDE7B	6	rs9321736	6	139949706	C	A	-2.09530708088561	-0.0685619331373848	0.0387484404882918
ILMN_1806533	PDE7B	6	rs203133	6	138674754	C	T	-2.09633357816576	-0.0749053148674197	0.0386551761388843
ILMN_1806533	PDE7B	6	rs9321530	6	136112079	G	C	-2.09846329983656	-0.0778197639645504	0.0384622939624146
ILMN_1806533	PDE7B	6	rs9321532	6	136112216	G	A	-2.09846329983656	-0.0778197639645504	0.0384622939624146
ILMN_1806533	PDE7B	6	rs7753634	6	136113514	A	G	-2.09846329983656	-0.0778197639645504	0.0384622939624146
ILMN_1806533	PDE7B	6	rs12209065	6	139420349	A	T	2.09876096390921	0.0694969086412549	0.0384354017429916
ILMN_1806533	PDE7B	6	rs9376144	6	136077385	C	G	-2.10490465390209	-0.0710256040905713	0.037883968545133
ILMN_1806533	PDE7B	6	rs2327654	6	136079441	G	A	-2.10490465390209	-0.0710256040905713	0.037883968545133
ILMN_1806533	PDE7B	6	rs9385737	6	136080517	C	A	-2.10490465390209	-0.0710256040905713	0.037883968545133
ILMN_1806533	PDE7B	6	rs6933668	6	136081151	T	C	-2.10490465390209	-0.0710256040905713	0.037883968545133
ILMN_1806533	PDE7B	6	rs7756751	6	136082452	G	T	-2.10490465390209	-0.0710256040905713	0.037883968545133
ILMN_1806533	PDE7B	6	rs6570030	6	136082826	C	T	-2.10490465390209	-0.0710256040905713	0.037883968545133
ILMN_1806533	PDE7B	6	rs6909996	6	136084503	A	G	-2.10490465390209	-0.0710256040905713	0.037883968545133
ILMN_1806533	PDE7B	6	rs9399164	6	136086546	T	G	-2.10490465390209	-0.0710256040905713	0.037883968545133
ILMN_1806533	PDE7B	6	rs4385331	6	136093163	T	A	-2.10490465390209	-0.0710256040905713	0.037883968545133
ILMN_1806533	PDE7B	6	rs9402752	6	136093687	A	T	-2.10490465390209	-0.0710256040905713	0.037883968545133
ILMN_1806533	PDE7B	6	rs9376147	6	136095912	T	A	-2.10490465390209	-0.0710256040905713	0.037883968545133
ILMN_1806533	PDE7B	6	rs6570039	6	136096740	G	A	-2.10490465390209	-0.0710256040905713	0.037883968545133
ILMN_1806533	PDE7B	6	rs9376148	6	136098500	C	A	-2.10490465390209	-0.0710256040905713	0.037883968545133
ILMN_1806533	PDE7B	6	rs6906211	6	136099421	G	A	-2.10490465390209	-0.0710256040905713	0.037883968545133
ILMN_1806533	PDE7B	6	rs6906845	6	136099501	A	G	-2.10490465390209	-0.0710256040905713	0.037883968545133
ILMN_1806533	PDE7B	6	rs9494384	6	136100210	A	G	-2.10490465390209	-0.0710256040905713	0.037883968545133
ILMN_1806533	PDE7B	6	rs6570041	6	136101653	T	A	-2.10490465390209	-0.0710256040905713	0.037883968545133
ILMN_1806533	PDE7B	6	rs6923513	6	136101922	G	C	-2.10490465390209	-0.0710256040905713	0.037883968545133
ILMN_1806533	PDE7B	6	rs4895457	6	136104310	C	T	-2.10490465390209	-0.0710256040905713	0.037883968545133
ILMN_1806533	PDE7B	6	rs7764412	6	136108352	A	G	-2.10490465390209	-0.0710256040905713	0.037883968545133
ILMN_1806533	PDE7B	6	rs4896179	6	136109490	A	G	-2.10490465390209	-0.0710256040905713	0.037883968545133
ILMN_1806533	PDE7B	6	rs4896181	6	136109880	C	T	-2.10490465390209	-0.0710256040905713	0.037883968545133
ILMN_1806533	PDE7B	6	rs1936211	6	139960652	C	T	-2.10743679097049	-0.0729499816148931	0.03765869037244
ILMN_1806533	PDE7B	6	rs56405831	6	139412873	T	C	2.11464414906497	0.09508069524411	0.0370237942127139
ILMN_1806533	PDE7B	6	rs62439977	6	139414497	T	G	2.11464414906497	0.09508069524411	0.0370237942127139
ILMN_1806533	PDE7B	6	rs9495342	6	139418576	C	T	2.11464414906497	0.09508069524411	0.0370237942127139
ILMN_1806533	PDE7B	6	rs9321619	6	137874408	A	G	2.12011126524264	0.0659785840933771	0.0365483891476277
ILMN_1806533	PDE7B	6	rs12526095	6	137357409	G	A	2.1209601717618	0.147347857259239	0.0364750463621035
ILMN_1806533	PDE7B	6	rs9389458	6	137361105	A	G	2.1209601717618	0.147347857259239	0.0364750463621035
ILMN_1806533	PDE7B	6	rs9376243	6	137361292	T	G	2.1209601717618	0.147347857259239	0.0364750463621035
ILMN_1806533	PDE7B	6	rs12214209	6	137378863	C	T	2.1209601717618	0.147347857259239	0.0364750463621035
ILMN_1806533	PDE7B	6	rs12207105	6	137378880	T	C	2.1209601717618	0.147347857259239	0.0364750463621035
ILMN_1806533	PDE7B	6	rs79100253	6	137379258	G	A	2.1209601717618	0.147347857259239	0.0364750463621035
ILMN_1806533	PDE7B	6	rs9389459	6	137380251	A	T	2.1209601717618	0.147347857259239	0.0364750463621035
ILMN_1806533	PDE7B	6	rs943650	6	139578709	C	T	-2.12190622020651	-0.0782935377628665	0.0363934609111287
ILMN_1806533	PDE7B	6	rs943651	6	139579009	T	G	-2.12190622020651	-0.0782935377628665	0.0363934609111287
ILMN_1806533	PDE7B	6	rs3914898	6	137664402	C	A	-2.1285593576676	-0.0830179983076178	0.0358241549171296
ILMN_1806533	PDE7B	6	rs9399282	6	139814614	G	C	2.13598429471515	0.0707303258250062	0.0351979284122901
ILMN_1806533	PDE7B	6	rs62439980	6	139414824	A	C	2.13724355790394	0.156558887652221	0.0350926673298871
ILMN_1806533	PDE7B	6	rs9399167	6	136113816	C	T	-2.14672523876863	-0.075451431492323	0.034308826036008
ILMN_1806533	PDE7B	6	rs4569981	6	137875459	G	A	2.15086753338528	0.067524033075619	0.0339711832727834
ILMN_1806533	PDE7B	6	rs9376286	6	137876185	G	A	2.15086753338528	0.067524033075619	0.0339711832727834
ILMN_1806533	PDE7B	6	rs6915680	6	137876804	G	T	2.15086753338528	0.067524033075619	0.0339711832727834
ILMN_1806533	PDE7B	6	rs6938486	6	137876921	T	G	2.15086753338528	0.067524033075619	0.0339711832727834
ILMN_1806533	PDE7B	6	rs6915614	6	137877042	A	G	2.15086753338528	0.067524033075619	0.0339711832727834
ILMN_1806533	PDE7B	6	rs9399220	6	137877300	A	G	2.15086753338528	0.067524033075619	0.0339711832727834
ILMN_1806533	PDE7B	6	rs1829311	6	137881135	T	C	2.15086753338528	0.067524033075619	0.0339711832727834
ILMN_1806533	PDE7B	6	rs6917655	6	139960170	A	T	-2.15342407810142	-0.0742060940315286	0.0337642393781989
ILMN_1806533	PDE7B	6	rs6570368	6	139960195	A	C	-2.15342407810142	-0.0742060940315286	0.0337642393781989
ILMN_1806533	PDE7B	6	rs4895571	6	139923126	C	T	-2.16862274752364	-0.0904529440603039	0.0325564177767745
ILMN_1806533	PDE7B	6	rs4644085	6	136092355	T	C	-2.16874719959656	-0.0758571455368882	0.0325466848657132
ILMN_1806533	PDE7B	6	rs12211505	6	136074821	C	T	-2.16951065612516	-0.080584539603519	0.032487033276362
ILMN_1806533	PDE7B	6	rs12204523	6	136074994	A	C	-2.16951065612516	-0.080584539603519	0.032487033276362
ILMN_1806533	PDE7B	6	rs2208574	6	136075617	A	G	-2.16951065612516	-0.080584539603519	0.032487033276362
ILMN_1806533	PDE7B	6	rs7759402	6	139960833	A	G	-2.17026350536813	-0.0736775617875635	0.032428303625109
ILMN_1806533	PDE7B	6	rs187901978	6	139166601	C	A	-2.17346836549402	-0.259378900811566	0.0321793253030323
ILMN_1806533	PDE7B	6	rs7742626	6	136132496	C	T	-2.18396559812829	-0.0776922743597597	0.0313754312914258
ILMN_1806533	PDE7B	6	rs7739791	6	139921958	C	T	-2.19849197942362	-0.0909407438966078	0.0302918647393791
ILMN_1806533	PDE7B	6	rs10872521	6	139928779	T	C	-2.19849197942362	-0.0909407438966078	0.0302918647393791
ILMN_1806533	PDE7B	6	rs12191658	6	137354662	A	G	2.20626400882825	0.159291254272338	0.0297256442943195
ILMN_1806533	PDE7B	6	rs6570029	6	136079032	A	G	-2.20712668190564	-0.0770575715264427	0.0296633688868817
ILMN_1806533	PDE7B	6	rs9399161	6	136080464	G	A	-2.20712668190564	-0.0770575715264427	0.0296633688868817
ILMN_1806533	PDE7B	6	rs9399162	6	136080506	G	A	-2.20712668190564	-0.0770575715264427	0.0296633688868817
ILMN_1806533	PDE7B	6	rs6933507	6	136081156	G	A	-2.20712668190564	-0.0770575715264427	0.0296633688868817
ILMN_1806533	PDE7B	6	rs4896172	6	136081802	C	T	-2.20712668190564	-0.0770575715264427	0.0296633688868817
ILMN_1806533	PDE7B	6	rs6570031	6	136083156	A	G	-2.20712668190564	-0.0770575715264427	0.0296633688868817
ILMN_1806533	PDE7B	6	rs4896173	6	136083551	A	C	-2.20712668190564	-0.0770575715264427	0.0296633688868817
ILMN_1806533	PDE7B	6	rs4896174	6	136083559	T	C	-2.20712668190564	-0.0770575715264427	0.0296633688868817
ILMN_1806533	PDE7B	6	rs4896175	6	136083706	T	C	-2.20712668190564	-0.0770575715264427	0.0296633688868817
ILMN_1806533	PDE7B	6	rs2093330	6	136084672	C	T	-2.20712668190564	-0.0770575715264427	0.0296633688868817
ILMN_1806533	PDE7B	6	rs2104132	6	136084948	T	A	-2.20712668190564	-0.0770575715264427	0.0296633688868817
ILMN_1806533	PDE7B	6	rs9389324	6	136086513	G	A	-2.20712668190564	-0.0770575715264427	0.0296633688868817
ILMN_1806533	PDE7B	6	rs10872445	6	136086666	T	C	-2.20712668190564	-0.0770575715264427	0.0296633688868817
ILMN_1806533	PDE7B	6	rs73549085	6	136088058	C	A	-2.20712668190564	-0.0770575715264427	0.0296633688868817
ILMN_1806533	PDE7B	6	rs7766804	6	136093256	G	A	-2.20712668190564	-0.0770575715264427	0.0296633688868817
ILMN_1806533	PDE7B	6	rs9376146	6	136094764	T	C	-2.20712668190564	-0.0770575715264427	0.0296633688868817
ILMN_1806533	PDE7B	6	rs6900101	6	136094904	T	A	-2.20712668190564	-0.0770575715264427	0.0296633688868817
ILMN_1806533	PDE7B	6	rs6570038	6	136096603	T	C	-2.20712668190564	-0.0770575715264427	0.0296633688868817
ILMN_1806533	PDE7B	6	rs9399166	6	136097900	G	T	-2.20712668190564	-0.0770575715264427	0.0296633688868817
ILMN_1806533	PDE7B	6	rs6935371	6	136100518	C	T	-2.20712668190564	-0.0770575715264427	0.0296633688868817
ILMN_1806533	PDE7B	6	rs6570040	6	136100695	A	T	-2.20712668190564	-0.0770575715264427	0.0296633688868817
ILMN_1806533	PDE7B	6	rs7754830	6	136101042	A	G	-2.20712668190564	-0.0770575715264427	0.0296633688868817
ILMN_1806533	PDE7B	6	rs2104133	6	136102287	A	G	-2.20712668190564	-0.0770575715264427	0.0296633688868817
ILMN_1806533	PDE7B	6	rs9483880	6	136102612	G	C	-2.20712668190564	-0.0770575715264427	0.0296633688868817
ILMN_1806533	PDE7B	6	rs4895458	6	136104373	T	C	-2.20712668190564	-0.0770575715264427	0.0296633688868817
ILMN_1806533	PDE7B	6	rs4896178	6	136105095	C	A	-2.20712668190564	-0.0770575715264427	0.0296633688868817
ILMN_1806533	PDE7B	6	rs7773035	6	136105881	C	T	-2.20712668190564	-0.0770575715264427	0.0296633688868817
ILMN_1806533	PDE7B	6	rs9389330	6	136109003	A	G	-2.20712668190564	-0.0770575715264427	0.0296633688868817
ILMN_1806533	PDE7B	6	rs9376151	6	136110737	C	G	-2.20712668190564	-0.0770575715264427	0.0296633688868817
ILMN_1806533	PDE7B	6	rs4895471	6	137282117	T	C	2.21215405216396	0.082234946007351	0.0293027105171503
ILMN_1806533	PDE7B	6	rs75629635	6	137846894	C	T	-2.21590535339511	-0.2162602289834	0.0290360976731656
ILMN_1806533	PDE7B	6	rs927330	6	136131756	T	C	-2.22294833736577	-0.0793530148561644	0.0285412610360325
ILMN_1806533	PDE7B	6	rs9389329	6	136099104	T	C	-2.22683228089652	-0.0782127843348096	0.028271544971212
ILMN_1806533	PDE7B	6	rs9483879	6	136099162	A	C	-2.22683228089652	-0.0782127843348096	0.028271544971212
ILMN_1806533	PDE7B	6	rs9494383	6	136099164	A	T	-2.22683228089652	-0.0782127843348096	0.028271544971212
ILMN_1806533	PDE7B	6	rs9321547	6	136307525	G	A	-2.23865380009657	-0.202614358787562	0.0274642908872185
ILMN_1806533	PDE7B	6	rs61177685	6	136312273	A	T	-2.23865380009657	-0.202614358787562	0.0274642908872185
ILMN_1806533	PDE7B	6	rs9494433	6	136313250	A	G	-2.23865380009657	-0.202614358787562	0.0274642908872185
ILMN_1806533	PDE7B	6	rs17065190	6	136315884	A	G	-2.23865380009657	-0.202614358787562	0.0274642908872185
ILMN_1806533	PDE7B	6	rs9494434	6	136317123	C	G	-2.23865380009657	-0.202614358787562	0.0274642908872185
ILMN_1806533	PDE7B	6	rs147537652	6	136323623	G	A	-2.23865380009657	-0.202614358787562	0.0274642908872185
ILMN_1806533	PDE7B	6	rs9689289	6	136327251	A	C	-2.23865380009657	-0.202614358787562	0.0274642908872185
ILMN_1806533	PDE7B	6	rs9689290	6	136327269	A	C	-2.23865380009657	-0.202614358787562	0.0274642908872185
ILMN_1806533	PDE7B	6	rs9689291	6	136327330	G	C	-2.23865380009657	-0.202614358787562	0.0274642908872185
ILMN_1806533	PDE7B	6	rs9689292	6	136327336	A	C	-2.23865380009657	-0.202614358787562	0.0274642908872185
ILMN_1806533	PDE7B	6	rs9689307	6	136327455	T	G	-2.23865380009657	-0.202614358787562	0.0274642908872185
ILMN_1806533	PDE7B	6	rs7740628	6	136329176	A	G	-2.23865380009657	-0.202614358787562	0.0274642908872185
ILMN_1806533	PDE7B	6	rs9494439	6	136331172	G	A	-2.23865380009657	-0.202614358787562	0.0274642908872185
ILMN_1806533	PDE7B	6	rs9483901	6	136332042	A	G	-2.23865380009657	-0.202614358787562	0.0274642908872185
ILMN_1806533	PDE7B	6	rs9483902	6	136333125	T	A	-2.23865380009657	-0.202614358787562	0.0274642908872185
ILMN_1806533	PDE7B	6	rs6931583	6	136333948	C	A	-2.23865380009657	-0.202614358787562	0.0274642908872185
ILMN_1806533	PDE7B	6	rs9483903	6	136337623	A	G	-2.23865380009657	-0.202614358787562	0.0274642908872185
ILMN_1806533	PDE7B	6	rs4543383	6	136340352	G	C	-2.23865380009657	-0.202614358787562	0.0274642908872185
ILMN_1806533	PDE7B	6	rs947583	6	136133659	C	T	-2.24058250958138	-0.0792139742645539	0.0273345193026805
ILMN_1806533	PDE7B	6	rs6937373	6	136310541	T	C	-2.25232852806779	-0.203704368348857	0.0265557383988415
ILMN_1806533	PDE7B	6	rs6570028	6	136075922	C	T	-2.26250913362087	-0.0790596247946749	0.025896562292239
ILMN_1806533	PDE7B	6	rs4896222	6	137282497	T	C	2.26987882348992	0.0842919694113608	0.0254283946964875
ILMN_1806533	PDE7B	6	rs62429906	6	136242215	T	C	-2.27042963225777	-0.106828861427267	0.0253937045263389
ILMN_1806533	PDE7B	6	rs4895460	6	136341646	C	A	-2.27122067298271	-0.205321582098087	0.025343957195147
ILMN_1806533	PDE7B	6	rs4895461	6	136342176	T	G	-2.27122067298271	-0.205321582098087	0.025343957195147
ILMN_1806533	PDE7B	6	rs9494442	6	136342320	T	C	-2.27122067298271	-0.205321582098087	0.025343957195147
ILMN_1806533	PDE7B	6	rs6911611	6	136343205	T	A	-2.27122067298271	-0.205321582098087	0.025343957195147
ILMN_1806533	PDE7B	6	rs9321549	6	136345502	T	C	-2.27122067298271	-0.205321582098087	0.025343957195147
ILMN_1806533	PDE7B	6	rs9321550	6	136347659	C	T	-2.27122067298271	-0.205321582098087	0.025343957195147
ILMN_1806533	PDE7B	6	rs4896197	6	136351296	A	C	-2.27122067298271	-0.205321582098087	0.025343957195147
ILMN_1806533	PDE7B	6	rs4895462	6	136351451	G	C	-2.27122067298271	-0.205321582098087	0.025343957195147
ILMN_1806533	PDE7B	6	rs9403083	6	139817074	T	C	2.28389242106114	0.0708957335670825	0.0245586458452059
ILMN_1806533	PDE7B	6	rs9376422	6	139817115	C	T	2.28389242106114	0.0708957335670825	0.0245586458452059
ILMN_1806533	PDE7B	6	rs9376423	6	139817249	C	A	2.28389242106114	0.0708957335670825	0.0245586458452059
ILMN_1806533	PDE7B	6	rs4896464	6	139817624	T	C	2.28389242106114	0.0708957335670825	0.0245586458452059
ILMN_1806533	PDE7B	6	rs9495502	6	139818658	G	A	2.28389242106114	0.0708957335670825	0.0245586458452059
ILMN_1806533	PDE7B	6	rs9403084	6	139819473	A	G	2.28389242106114	0.0708957335670825	0.0245586458452059
ILMN_1806533	PDE7B	6	rs7770257	6	139819736	G	A	2.28389242106114	0.0708957335670825	0.0245586458452059
ILMN_1806533	PDE7B	6	rs9373159	6	136352749	T	C	-2.29881991500149	-0.20795438758077	0.0236610704280907
ILMN_1806533	PDE7B	6	rs7760254	6	136132295	T	C	-2.30441659358556	-0.0821429533940272	0.0233320722486395
ILMN_1806533	PDE7B	6	rs4333432	6	136340592	G	A	2.30584961953936	0.102612342960594	0.0232484836624416
ILMN_1806533	PDE7B	6	rs17069144	6	139967247	C	T	-2.33905326506096	-0.172271318574677	0.0213842616536324
ILMN_1806533	PDE7B	6	rs7762339	6	139411645	G	A	2.34813727594288	0.0762389083259044	0.0208978319580225
ILMN_1806533	PDE7B	6	rs7762062	6	139411647	C	G	2.34813727594288	0.0762389083259044	0.0208978319580225
ILMN_1806533	PDE7B	6	rs6941139	6	139969495	T	C	-2.35180756137843	-0.173172702017849	0.0207040901674569
ILMN_1806533	PDE7B	6	rs145655243	6	139407923	G	T	2.35600507324501	0.0763346303648391	0.0204844685444659
ILMN_1806533	PDE7B	6	rs145661827	6	139410056	G	A	2.35600507324501	0.0763346303648391	0.0204844685444659
ILMN_1806533	PDE7B	6	rs4896431	6	139411399	G	A	2.35600507324501	0.0763346303648391	0.0204844685444659
ILMN_1806533	PDE7B	6	rs1320988	6	139412777	G	T	2.35600507324501	0.0763346303648391	0.0204844685444659
ILMN_1806533	PDE7B	6	rs9403036	6	139413298	T	G	2.35600507324501	0.0763346303648391	0.0204844685444659
ILMN_1806533	PDE7B	6	rs9321699	6	139414914	G	A	2.35600507324501	0.0763346303648391	0.0204844685444659
ILMN_1806533	PDE7B	6	rs9885595	6	139416974	C	T	2.35600507324501	0.0763346303648391	0.0204844685444659
ILMN_1806533	PDE7B	6	rs9403037	6	139418007	T	C	2.35600507324501	0.0763346303648391	0.0204844685444659
ILMN_1806533	PDE7B	6	rs6938049	6	139419231	G	A	2.35600507324501	0.0763346303648391	0.0204844685444659
ILMN_1806533	PDE7B	6	rs9389655	6	139419954	A	T	2.35600507324501	0.0763346303648391	0.0204844685444659
ILMN_1806533	PDE7B	6	rs12197286	6	139420685	G	C	2.35600507324501	0.0763346303648391	0.0204844685444659
ILMN_1806533	PDE7B	6	rs12197343	6	139420797	G	T	2.35600507324501	0.0763346303648391	0.0204844685444659
ILMN_1806533	PDE7B	6	rs6926829	6	139970521	A	T	-2.35678531377701	-0.173500409036306	0.0204438730764333
ILMN_1806533	PDE7B	6	rs73554081	6	139972962	A	G	-2.35678531377701	-0.173500409036306	0.0204438730764333
ILMN_1806533	PDE7B	6	rs6570043	6	136134098	T	C	-2.35960438013602	-0.0835836625038984	0.0202977918673231
ILMN_1806533	PDE7B	6	rs7759326	6	136137559	A	G	-2.35960438013602	-0.0835836625038984	0.0202977918673231
ILMN_1806533	PDE7B	6	rs143596528	6	139813578	A	G	-2.37147184096856	-0.140990790124502	0.0196929233630291
ILMN_1806533	PDE7B	6	rs4896183	6	136236919	G	A	2.37703429801664	0.0867977390986416	0.019414955111109
ILMN_1806533	PDE7B	6	rs11154828	6	136237687	C	T	2.37703429801664	0.0867977390986416	0.019414955111109
ILMN_1806533	PDE7B	6	rs1891362	6	136239179	G	A	2.37703429801664	0.0867977390986416	0.019414955111109
ILMN_1806533	PDE7B	6	rs7349914	6	136241884	A	T	2.37703429801664	0.0867977390986416	0.019414955111109
ILMN_1806533	PDE7B	6	rs6912406	6	136242585	G	A	2.37703429801664	0.0867977390986416	0.019414955111109
ILMN_1806533	PDE7B	6	rs9389689	6	139813632	C	G	-2.41025387865915	-0.0748975768767736	0.0178262367931584
ILMN_1806533	PDE7B	6	rs10872516	6	139814140	C	T	-2.41025387865915	-0.0748975768767736	0.0178262367931584
ILMN_1806533	PDE7B	6	rs9403081	6	139814392	C	T	-2.41025387865915	-0.0748975768767736	0.0178262367931584
ILMN_1806533	PDE7B	6	rs9403082	6	139815808	T	A	-2.41025387865915	-0.0748975768767736	0.0178262367931584
ILMN_1806533	PDE7B	6	rs9376421	6	139815878	T	C	-2.41025387865915	-0.0748975768767736	0.0178262367931584
ILMN_1806533	PDE7B	6	rs9389691	6	139816000	A	G	-2.4322296487686	-0.117775893988603	0.0168398652080273
ILMN_1806533	PDE7B	6	rs75660644	6	137845634	T	C	-2.46245645062219	-0.106667922998873	0.0155626865829909
ILMN_1806533	PDE7B	6	rs72987488	6	137845676	T	C	-2.46245645062219	-0.106667922998873	0.0155626865829909
ILMN_1806533	PDE7B	6	rs6570174	6	137846731	A	G	-2.46245645062219	-0.106667922998873	0.0155626865829909
ILMN_1806533	PDE7B	6	rs1591157	6	137846871	A	G	-2.46245645062219	-0.106667922998873	0.0155626865829909
ILMN_1806533	PDE7B	6	rs72987499	6	137847346	G	A	-2.46245645062219	-0.106667922998873	0.0155626865829909
ILMN_1806533	PDE7B	6	rs76669018	6	137847833	C	T	-2.46245645062219	-0.106667922998873	0.0155626865829909
ILMN_1806533	PDE7B	6	rs73776647	6	137849428	A	G	-2.46245645062219	-0.106667922998873	0.0155626865829909
ILMN_1806533	PDE7B	6	rs72989407	6	137849565	C	T	-2.46245645062219	-0.106667922998873	0.0155626865829909
ILMN_1806533	PDE7B	6	rs72989411	6	137849641	T	C	-2.46245645062219	-0.106667922998873	0.0155626865829909
ILMN_1806533	PDE7B	6	rs61318640	6	137850389	T	A	-2.46245645062219	-0.106667922998873	0.0155626865829909
ILMN_1806533	PDE7B	6	rs17589010	6	137851233	G	A	-2.46245645062219	-0.106667922998873	0.0155626865829909
ILMN_1806533	PDE7B	6	rs111410654	6	137852181	T	C	-2.46245645062219	-0.106667922998873	0.0155626865829909
ILMN_1806533	PDE7B	6	rs12661588	6	137852374	G	A	-2.46245645062219	-0.106667922998873	0.0155626865829909
ILMN_1806533	PDE7B	6	rs56167770	6	137853884	A	G	-2.46245645062219	-0.106667922998873	0.0155626865829909
ILMN_1806533	PDE7B	6	rs72989417	6	137854094	A	G	-2.46245645062219	-0.106667922998873	0.0155626865829909
ILMN_1806533	PDE7B	6	rs72989419	6	137854163	A	G	-2.46245645062219	-0.106667922998873	0.0155626865829909
ILMN_1806533	PDE7B	6	rs112044924	6	137854595	T	C	-2.46245645062219	-0.106667922998873	0.0155626865829909
ILMN_1806533	PDE7B	6	rs72989437	6	137856252	A	G	-2.46245645062219	-0.106667922998873	0.0155626865829909
ILMN_1806533	PDE7B	6	rs72989443	6	137857367	G	A	-2.46245645062219	-0.106667922998873	0.0155626865829909
ILMN_1806533	PDE7B	6	rs12662915	6	137863930	G	T	-2.46245645062219	-0.106667922998873	0.0155626865829909
ILMN_1806533	PDE7B	6	rs11155073	6	139837128	T	C	-2.47652283668163	-0.0779754383865268	0.0149984061747512
ILMN_1806533	PDE7B	6	rs9376393	6	139325711	C	T	2.50151187223831	0.100578198619825	0.0140409430716327
ILMN_1806533	PDE7B	6	rs77820588	6	139317570	A	T	-2.50242137410795	-0.336741858649807	0.0140071522234323
ILMN_1806533	PDE7B	6	rs66554448	6	139416630	T	C	2.50443517021686	0.109668763591807	0.0139325926224108
ILMN_1806533	PDE7B	6	rs11155072	6	139835073	G	A	-2.52900981208745	-0.0827557746280582	0.0130509765189751
ILMN_1806533	PDE7B	6	rs9494414	6	136236652	T	G	-2.53596576668957	-0.106915486013664	0.0128106988882512
ILMN_1806533	PDE7B	6	rs9494415	6	136237600	A	G	-2.53596576668957	-0.106915486013664	0.0128106988882512
ILMN_1806533	PDE7B	6	rs1936207	6	139917178	C	T	-2.57454079671963	-0.104752921575026	0.0115489507132284
ILMN_1806533	PDE7B	6	rs7357040	6	139925746	G	A	-2.57454079671963	-0.104752921575026	0.0115489507132284
ILMN_1806533	PDE7B	6	rs34590248	6	137641792	G	A	-2.60899668881029	-0.207693958354936	0.0105178321376257
ILMN_1806533	PDE7B	6	rs34385919	6	137641795	C	T	-2.60899668881029	-0.207693958354936	0.0105178321376257
ILMN_1806533	PDE7B	6	rs651837	6	139829560	A	G	-2.6095423899295	-0.0805489756424854	0.0105021926937612
ILMN_1806533	PDE7B	6	rs605066	6	139829666	C	T	-2.6095423899295	-0.0805489756424854	0.0105021926937612
ILMN_1806533	PDE7B	6	rs607342	6	139830218	A	C	-2.6095423899295	-0.0805489756424854	0.0105021926937612
ILMN_1806533	PDE7B	6	rs634869	6	139831757	T	C	-2.6095423899295	-0.0805489756424854	0.0105021926937612
ILMN_1806533	PDE7B	6	rs654689	6	139834869	G	A	-2.6095423899295	-0.0805489756424854	0.0105021926937612
ILMN_1806533	PDE7B	6	rs2908522	6	139835399	C	G	-2.6095423899295	-0.0805489756424854	0.0105021926937612
ILMN_1806533	PDE7B	6	rs71562509	6	139835423	G	T	-2.6095423899295	-0.0805489756424854	0.0105021926937612
ILMN_1806533	PDE7B	6	rs17585887	6	139835498	T	C	-2.6095423899295	-0.0805489756424854	0.0105021926937612
ILMN_1806533	PDE7B	6	rs17585915	6	139835604	T	G	-2.6095423899295	-0.0805489756424854	0.0105021926937612
ILMN_1806533	PDE7B	6	rs668459	6	139835689	C	T	-2.6095423899295	-0.0805489756424854	0.0105021926937612
ILMN_1806533	PDE7B	6	rs672457	6	139836562	G	A	-2.6095423899295	-0.0805489756424854	0.0105021926937612
ILMN_1806533	PDE7B	6	rs632057	6	139834012	T	G	-2.62212616799123	-0.0836982033998479	0.0101473286053281
ILMN_1806533	PDE7B	6	rs9495339	6	139405312	A	G	2.63547638321654	0.0988899404783302	0.00978273486000558
ILMN_1806533	PDE7B	6	rs679582	6	139831180	G	A	-2.65952060948632	-0.0860769830487852	0.0091558652781978
ILMN_1806533	PDE7B	6	rs635769	6	139831981	T	C	-2.65952060948632	-0.0860769830487852	0.0091558652781978
ILMN_1806533	PDE7B	6	rs2982521	6	139835329	A	T	-2.65952060948632	-0.0860769830487852	0.0091558652781978
ILMN_1806533	PDE7B	6	rs592423	6	139840693	A	C	-2.78763187455235	-0.0860861195359221	0.00638920571884977
ILMN_1806533	PDE7B	6	rs9495340	6	139405736	G	A	2.81499537279946	0.105710596357362	0.00590773220627326
ILMN_1806533	PDE7B	6	rs628751	6	139838419	C	A	-2.93817222157704	-0.089949924136663	0.00412522199988828
ILMN_1806533	PDE7B	6	rs643381	6	139839423	C	A	-2.93817222157704	-0.089949924136663	0.00412522199988828
ILMN_1806533	PDE7B	6	rs608736	6	139839498	G	C	-2.93817222157704	-0.089949924136663	0.00412522199988828
ILMN_1806533	PDE7B	6	rs589235	6	139839960	T	C	-2.93817222157704	-0.089949924136663	0.00412522199988828
ILMN_1806533	PDE7B	6	rs6930395	6	139593772	C	T	-2.9522285313515	-0.116406348171099	0.00395693505005708
ILMN_1806533	PDE7B	6	rs34369520	6	137645359	T	C	-2.95314976111741	-0.246242156034564	0.00394612990244247
ILMN_1806533	PDE7B	6	rs67410367	6	137647383	A	G	-2.95314976111741	-0.246242156034564	0.00394612990244247
ILMN_1806533	PDE7B	6	rs34701156	6	137648196	C	G	-2.95314976111741	-0.246242156034564	0.00394612990244247
ILMN_1806533	PDE7B	6	rs34819700	6	137650993	A	G	-2.95314976111741	-0.246242156034564	0.00394612990244247
ILMN_1806533	PDE7B	6	rs58862782	6	137654545	A	G	-2.95314976111741	-0.246242156034564	0.00394612990244247
ILMN_1806533	PDE7B	6	rs9494729	6	137657982	G	T	-2.95314976111741	-0.246242156034564	0.00394612990244247
ILMN_1806533	PDE7B	6	rs35934071	6	137660217	T	C	-2.95314976111741	-0.246242156034564	0.00394612990244247
ILMN_1806533	PDE7B	6	rs58161645	6	137660612	A	G	-2.95314976111741	-0.246242156034564	0.00394612990244247
ILMN_1806533	PDE7B	6	rs4895484	6	137666088	G	A	-2.95314976111741	-0.246242156034564	0.00394612990244247
ILMN_1806533	PDE7B	6	rs35280308	6	137666193	A	G	-2.95314976111741	-0.246242156034564	0.00394612990244247
ILMN_1806533	PDE7B	6	rs34872759	6	137666318	T	G	-2.95314976111741	-0.246242156034564	0.00394612990244247
ILMN_1806533	PDE7B	6	rs35231723	6	137666323	A	C	-2.95314976111741	-0.246242156034564	0.00394612990244247
ILMN_1806533	PDE7B	6	rs77931330	6	139406048	A	G	2.97565318498107	0.111419758514959	0.00369049060969675
ILMN_1806533	PDE7B	6	rs62439966	6	139406179	A	G	2.97565318498107	0.111419758514959	0.00369049060969675
ILMN_1806533	PDE7B	6	rs143268841	6	139406989	G	T	2.97565318498107	0.111419758514959	0.00369049060969675
ILMN_1806533	PDE7B	6	rs78408680	6	139407220	T	C	2.97565318498107	0.111419758514959	0.00369049060969675
ILMN_1806533	PDE7B	6	rs142482769	6	139407504	C	G	2.97565318498107	0.111419758514959	0.00369049060969675
ILMN_1806533	PDE7B	6	rs139106177	6	139407786	G	A	2.97565318498107	0.111419758514959	0.00369049060969675
ILMN_1806533	PDE7B	6	rs143024551	6	139407804	C	T	2.97565318498107	0.111419758514959	0.00369049060969675
ILMN_1806533	PDE7B	6	rs148765259	6	139407934	G	T	2.97565318498107	0.111419758514959	0.00369049060969675
ILMN_1806533	PDE7B	6	rs146216844	6	139408593	T	C	2.97565318498107	0.111419758514959	0.00369049060969675
ILMN_1806533	PDE7B	6	rs143989618	6	139408670	T	C	2.97565318498107	0.111419758514959	0.00369049060969675
ILMN_1806533	PDE7B	6	rs118140312	6	139410270	T	G	2.97565318498107	0.111419758514959	0.00369049060969675
ILMN_1806533	PDE7B	6	rs62439971	6	139410548	C	T	2.97565318498107	0.111419758514959	0.00369049060969675
ILMN_1806533	PDE7B	6	rs17068320	6	139412129	G	A	2.97565318498107	0.111419758514959	0.00369049060969675
ILMN_1806533	PDE7B	6	rs12661007	6	139413868	A	G	2.97565318498107	0.111419758514959	0.00369049060969675
ILMN_1806533	PDE7B	6	rs62439975	6	139414404	T	C	2.97565318498107	0.111419758514959	0.00369049060969675
ILMN_1806533	PDE7B	6	rs62439976	6	139414478	A	G	2.97565318498107	0.111419758514959	0.00369049060969675
ILMN_1806533	PDE7B	6	rs62439978	6	139414623	C	T	2.97565318498107	0.111419758514959	0.00369049060969675
ILMN_1806533	PDE7B	6	rs62439979	6	139414747	C	T	2.97565318498107	0.111419758514959	0.00369049060969675
ILMN_1806533	PDE7B	6	rs62439982	6	139415425	A	G	2.97565318498107	0.111419758514959	0.00369049060969675
ILMN_1806533	PDE7B	6	rs17068329	6	139415755	G	A	2.97565318498107	0.111419758514959	0.00369049060969675
ILMN_1806533	PDE7B	6	rs62439983	6	139416201	G	A	2.97565318498107	0.111419758514959	0.00369049060969675
ILMN_1806533	PDE7B	6	rs17068331	6	139416226	T	C	2.97565318498107	0.111419758514959	0.00369049060969675
ILMN_1806533	PDE7B	6	rs67864953	6	139416688	T	G	2.97565318498107	0.111419758514959	0.00369049060969675
ILMN_1806533	PDE7B	6	rs62439984	6	139416740	G	A	2.97565318498107	0.111419758514959	0.00369049060969675
ILMN_1806533	PDE7B	6	rs62439985	6	139416757	T	C	2.97565318498107	0.111419758514959	0.00369049060969675
ILMN_1806533	PDE7B	6	rs62439986	6	139417031	C	T	2.97565318498107	0.111419758514959	0.00369049060969675
ILMN_1806533	PDE7B	6	rs62439987	6	139417076	T	C	2.97565318498107	0.111419758514959	0.00369049060969675
ILMN_1806533	PDE7B	6	rs55854734	6	139417418	T	C	2.97565318498107	0.111419758514959	0.00369049060969675
ILMN_1806533	PDE7B	6	rs56292528	6	139417509	C	T	2.97565318498107	0.111419758514959	0.00369049060969675
ILMN_1806533	PDE7B	6	rs55654213	6	139417559	G	A	2.97565318498107	0.111419758514959	0.00369049060969675
ILMN_1806533	PDE7B	6	rs60004340	6	139419005	T	A	2.97565318498107	0.111419758514959	0.00369049060969675
ILMN_1806533	PDE7B	6	rs9495343	6	139419017	A	G	2.97565318498107	0.111419758514959	0.00369049060969675
ILMN_1806533	PDE7B	6	rs58855891	6	139419366	T	C	2.97565318498107	0.111419758514959	0.00369049060969675
ILMN_1806533	PDE7B	6	rs56246920	6	139419411	G	A	2.97565318498107	0.111419758514959	0.00369049060969675
ILMN_1806533	PDE7B	6	rs61576234	6	139420033	C	T	2.97565318498107	0.111419758514959	0.00369049060969675
ILMN_1806533	PDE7B	6	rs60343922	6	139420054	T	C	2.97565318498107	0.111419758514959	0.00369049060969675
ILMN_1806533	PDE7B	6	rs56832381	6	139420253	T	C	2.97565318498107	0.111419758514959	0.00369049060969675
ILMN_1806533	PDE7B	6	rs7767115	6	137822718	C	T	-3.02018955226094	-0.106042746998725	0.00322905147627802
ILMN_1806533	PDE7B	6	rs1333227	6	137824201	C	T	-3.02018955226094	-0.106042746998725	0.00322905147627802
ILMN_1806533	PDE7B	6	rs9495341	6	139409658	A	T	3.02426982313888	0.113404474823213	0.00318956209037587
ILMN_1806533	PDE7B	6	rs78377363	6	138125881	C	T	-3.16750973272143	-0.506375529682173	0.00205609954452296
ILMN_1806533	PDE7B	6	rs13200244	6	137825631	T	G	-3.18580676280773	-0.116749868033795	0.00194203885456879
ILMN_1806533	PDE7B	6	rs9376283	6	137825845	T	A	-3.18580676280773	-0.116749868033795	0.00194203885456879
ILMN_1806533	PDE7B	6	rs10434887	6	137828675	C	T	-3.18580676280773	-0.116749868033795	0.00194203885456879
ILMN_1806533	PDE7B	6	rs1831775	6	137832768	G	C	-3.18580676280773	-0.116749868033795	0.00194203885456879
ILMN_1806533	PDE7B	6	rs2498651	6	139420548	G	A	3.20159770263768	0.118553864117592	0.00184837173250222
ILMN_1806533	PDE7B	6	rs3850214	6	137658838	A	T	-3.23536247073187	-0.223664393311731	0.0016620538924695
ILMN_1806533	PDE7B	6	rs1831776	6	137832811	A	G	-3.24379380432378	-0.13804432822369	0.00161834761855398
ILMN_1806533	PDE7B	6	rs1831777	6	137832921	A	G	-3.24379380432378	-0.13804432822369	0.00161834761855398
ILMN_1806533	PDE7B	6	rs9385797	6	137833298	G	C	-3.24379380432378	-0.13804432822369	0.00161834761855398
ILMN_1806533	PDE7B	6	rs72987463	6	137824993	A	G	-3.34237058041285	-0.258632023578819	0.00118105172365925
ILMN_1806533	PDE7B	6	rs1569528	6	137826217	A	G	-3.34237058041285	-0.258632023578819	0.00118105172365925
ILMN_1806533	PDE7B	6	rs62439974	6	139414359	C	T	3.40097679658287	0.130551309744015	0.000976442711716089
ILMN_1806533	PDE7B	6	rs7776303	6	139964142	T	C	-3.46792359877931	-0.242616901430284	0.000783619788839912
ILMN_1698007	ACKR4	3	rs7773323	6	138899859	A	G	-1.99785676715608	-0.111977386354604	0.0485324042328207
ILMN_1698007	ACKR4	3	rs9484176	6	138899924	A	C	-1.99785676715608	-0.111977386354604	0.0485324042328207
ILMN_1698007	ACKR4	3	rs9495141	6	138899973	G	A	-1.99785676715608	-0.111977386354604	0.0485324042328207
ILMN_1698007	ACKR4	3	rs9495142	6	138900003	T	G	-1.99785676715608	-0.111977386354604	0.0485324042328207
ILMN_1698007	ACKR4	3	rs9484177	6	138900125	G	A	-1.99785676715608	-0.111977386354604	0.0485324042328207
ILMN_1698007	ACKR4	3	rs9484178	6	138900226	A	G	-1.99785676715608	-0.111977386354604	0.0485324042328207
ILMN_1698007	ACKR4	3	rs9495143	6	138900229	T	C	-1.99785676715608	-0.111977386354604	0.0485324042328207
ILMN_1698007	ACKR4	3	rs12528543	6	139082246	C	T	-1.99834494400855	-0.0828682307542177	0.0484785691353847
ILMN_1698007	ACKR4	3	rs6570115	6	137253162	G	A	-2.00022584553074	-0.0721014623288337	0.0482716232320835
ILMN_1698007	ACKR4	3	rs17090838	6	138266086	A	T	-2.00485949392248	-0.259017333958296	0.0477650194407094
ILMN_1698007	ACKR4	3	rs4571582	6	138282293	C	G	-2.00485949392248	-0.259017333958296	0.0477650194407094
ILMN_1698007	ACKR4	3	rs75097297	6	138293954	T	C	-2.00485949392248	-0.259017333958296	0.0477650194407094
ILMN_1698007	ACKR4	3	rs2797671	6	137572384	A	G	-2.00564461984505	-0.0858490309450017	0.047679631596191
ILMN_1698007	ACKR4	3	rs2807900	6	137576834	G	A	-2.00564461984505	-0.0858490309450017	0.047679631596191
ILMN_1698007	ACKR4	3	rs2807896	6	137582057	T	C	-2.00564461984505	-0.0858490309450017	0.047679631596191
ILMN_1698007	ACKR4	3	rs2807895	6	137582545	T	C	-2.00564461984505	-0.0858490309450017	0.047679631596191
ILMN_1698007	ACKR4	3	rs2807894	6	137585274	G	A	-2.00564461984505	-0.0858490309450017	0.047679631596191
ILMN_1698007	ACKR4	3	rs2797678	6	137585538	C	G	-2.00564461984505	-0.0858490309450017	0.047679631596191
ILMN_1698007	ACKR4	3	rs2797680	6	137590186	G	T	-2.00564461984505	-0.0858490309450017	0.047679631596191
ILMN_1698007	ACKR4	3	rs2807888	6	137592006	G	A	-2.00564461984505	-0.0858490309450017	0.047679631596191
ILMN_1698007	ACKR4	3	rs2807887	6	137594918	G	A	-2.00564461984505	-0.0858490309450017	0.047679631596191
ILMN_1698007	ACKR4	3	rs1935887	6	137596106	G	A	-2.00564461984505	-0.0858490309450017	0.047679631596191
ILMN_1698007	ACKR4	3	rs2797664	6	137596534	C	T	-2.00564461984505	-0.0858490309450017	0.047679631596191
ILMN_1698007	ACKR4	3	rs17068850	6	139854920	G	A	-2.01216102891096	-0.0880222638930693	0.0469759431448304
ILMN_1698007	ACKR4	3	rs113883411	6	139856474	A	C	-2.01216102891096	-0.0880222638930693	0.0469759431448304
ILMN_1698007	ACKR4	3	rs35304300	6	139857341	G	A	-2.01216102891096	-0.0880222638930693	0.0469759431448304
ILMN_1698007	ACKR4	3	rs11753362	6	139857370	A	G	-2.01216102891096	-0.0880222638930693	0.0469759431448304
ILMN_1698007	ACKR4	3	rs10484820	6	139858293	G	A	-2.01216102891096	-0.0880222638930693	0.0469759431448304
ILMN_1698007	ACKR4	3	rs276574	6	137434205	A	G	2.01577351485057	0.0682674363561907	0.0465896775815559
ILMN_1698007	ACKR4	3	rs276573	6	137433986	C	T	2.01640946229241	0.0682930319961238	0.0465219605770857
ILMN_1698007	ACKR4	3	rs34379299	6	139859028	G	A	-2.01952031879714	-0.0885065744466789	0.0461919212164074
ILMN_1698007	ACKR4	3	rs11154896	6	137253534	G	C	-2.02143029710481	-0.0728348270175101	0.0459902799480432
ILMN_1698007	ACKR4	3	rs4896408	6	139158129	A	G	-2.0232277401378	-0.0749881820754995	0.045801207417141
ILMN_1698007	ACKR4	3	rs4896395	6	139054359	G	C	-2.02915721553493	-0.0898447126590174	0.0451821956683773
ILMN_1698007	ACKR4	3	rs1322553	6	137420740	G	A	2.03092600205624	0.083182082985597	0.0449989345238241
ILMN_1698007	ACKR4	3	rs17068822	6	139849920	G	C	-2.03403454707691	-0.0898686076368842	0.0446784052608479
ILMN_1698007	ACKR4	3	rs11754729	6	139853588	A	G	-2.03403454707691	-0.0898686076368842	0.0446784052608479
ILMN_1698007	ACKR4	3	rs55931080	6	137749755	C	A	-2.04757729644896	-0.100008064494998	0.0433047049748332
ILMN_1698007	ACKR4	3	rs72985495	6	137751477	C	T	-2.04757729644896	-0.100008064494998	0.0433047049748332
ILMN_1698007	ACKR4	3	rs6570114	6	137252685	T	C	-2.05017743540585	-0.0709488850935386	0.043045149925839
ILMN_1698007	ACKR4	3	rs1539495	6	137580222	C	A	2.05619510754663	0.118644564226684	0.0424495611184301
ILMN_1698007	ACKR4	3	rs6915324	6	137583003	C	G	2.05619510754663	0.118644564226684	0.0424495611184301
ILMN_1698007	ACKR4	3	rs1529152	6	139155855	G	A	-2.05621961044715	-0.0761565845682026	0.0424471505278658
ILMN_1698007	ACKR4	3	rs6916561	6	139157259	C	A	-2.05766213183595	-0.0762448882782236	0.0423054426186038
ILMN_1698007	ACKR4	3	rs61177759	6	139847293	T	C	-2.06561955304287	-0.090878319531197	0.0415310186440281
ILMN_1698007	ACKR4	3	rs6570262	6	139007737	T	C	-2.06692941709988	-0.0712814936498194	0.0414047168571557
ILMN_1698007	ACKR4	3	rs4896384	6	139009809	A	G	-2.06692941709988	-0.0712814936498194	0.0414047168571557
ILMN_1698007	ACKR4	3	rs7770253	6	139012386	G	C	-2.06692941709988	-0.0712814936498194	0.0414047168571557
ILMN_1698007	ACKR4	3	rs72987436	6	137807090	C	T	-2.08930486127077	-0.102576125235472	0.0392976792240365
ILMN_1698007	ACKR4	3	rs7762456	6	139016009	G	A	-2.10283595402783	-0.0731354533458017	0.0380688788717174
ILMN_1698007	ACKR4	3	rs76170733	6	138489578	C	A	-2.12106068330212	-0.266954814550544	0.0364663709271376
ILMN_1698007	ACKR4	3	rs76916890	6	138489907	T	C	-2.12106068330212	-0.266954814550544	0.0364663709271376
ILMN_1698007	ACKR4	3	rs77035468	6	138491105	G	A	-2.12106068330212	-0.266954814550544	0.0364663709271376
ILMN_1698007	ACKR4	3	rs116359974	6	138491807	A	G	-2.12106068330212	-0.266954814550544	0.0364663709271376
ILMN_1698007	ACKR4	3	rs74590195	6	138491854	A	G	-2.12106068330212	-0.266954814550544	0.0364663709271376
ILMN_1698007	ACKR4	3	rs76227341	6	138493831	G	A	-2.12106068330212	-0.266954814550544	0.0364663709271376
ILMN_1698007	ACKR4	3	rs9389322	6	136073782	A	T	-2.12418419133261	-0.176009884164815	0.0361976606117237
ILMN_1698007	ACKR4	3	rs9402751	6	136074220	A	G	-2.12418419133261	-0.176009884164815	0.0361976606117237
ILMN_1698007	ACKR4	3	rs62420820	6	137438057	A	G	2.12662459640118	0.0873574791293713	0.0359889108618912
ILMN_1698007	ACKR4	3	rs72975618	6	137423847	T	C	2.13271780830818	0.0877509514322696	0.0354722486290472
ILMN_1698007	ACKR4	3	rs9373150	6	136063781	C	T	-2.13450567116286	-0.176801339534814	0.0353218749223172
ILMN_1698007	ACKR4	3	rs9399159	6	136064193	A	G	-2.13450567116286	-0.176801339534814	0.0353218749223172
ILMN_1698007	ACKR4	3	rs9402749	6	136064503	G	C	-2.13450567116286	-0.176801339534814	0.0353218749223172
ILMN_1698007	ACKR4	3	rs9402750	6	136064543	G	T	-2.13450567116286	-0.176801339534814	0.0353218749223172
ILMN_1698007	ACKR4	3	rs7739804	6	136065411	G	A	-2.13450567116286	-0.176801339534814	0.0353218749223172
ILMN_1698007	ACKR4	3	rs73563821	6	136065462	A	C	-2.13450567116286	-0.176801339534814	0.0353218749223172
ILMN_1698007	ACKR4	3	rs9399160	6	136069872	A	T	-2.13450567116286	-0.176801339534814	0.0353218749223172
ILMN_1698007	ACKR4	3	rs9376143	6	136071789	T	C	-2.13450567116286	-0.176801339534814	0.0353218749223172
ILMN_1698007	ACKR4	3	rs55651009	6	137572295	T	G	2.14056587335318	0.125782884054502	0.0348162656275557
ILMN_1698007	ACKR4	3	rs56209230	6	137577344	T	C	2.14056587335318	0.125782884054502	0.0348162656275557
ILMN_1698007	ACKR4	3	rs56061112	6	137598415	A	C	2.14056587335318	0.125782884054502	0.0348162656275557
ILMN_1698007	ACKR4	3	rs9385773	6	137077350	G	A	-2.14107259440808	-0.0745959466079374	0.0347742750732878
ILMN_1698007	ACKR4	3	rs9385774	6	137077375	G	A	-2.14107259440808	-0.0745959466079374	0.0347742750732878
ILMN_1698007	ACKR4	3	rs6905203	6	137076073	T	C	2.14107259440808	0.0745959466079374	0.0347742750732879
ILMN_1698007	ACKR4	3	rs9389436	6	137076468	A	G	2.14107259440808	0.0745959466079374	0.0347742750732879
ILMN_1698007	ACKR4	3	rs12660669	6	137791968	A	G	-2.14460397465711	-0.104782391519006	0.0344828572404463
ILMN_1698007	ACKR4	3	rs60228986	6	137797403	G	C	-2.14460397465711	-0.104782391519006	0.0344828572404463
ILMN_1698007	ACKR4	3	rs55674813	6	137801385	A	T	-2.14460397465711	-0.104782391519006	0.0344828572404463
ILMN_1698007	ACKR4	3	rs1333224	6	137801943	A	G	-2.14460397465711	-0.104782391519006	0.0344828572404463
ILMN_1698007	ACKR4	3	rs72987433	6	137802664	A	C	-2.14460397465711	-0.104782391519006	0.0344828572404463
ILMN_1698007	ACKR4	3	rs12664293	6	137804099	G	A	-2.14460397465711	-0.104782391519006	0.0344828572404463
ILMN_1698007	ACKR4	3	rs72987434	6	137806395	C	A	-2.14460397465711	-0.104782391519006	0.0344828572404463
ILMN_1698007	ACKR4	3	rs9403000	6	139096620	T	C	-2.15253961300581	-0.0897370569372841	0.0338357097332224
ILMN_1698007	ACKR4	3	rs1040773	6	139097174	G	A	-2.15253961300581	-0.0897370569372841	0.0338357097332224
ILMN_1698007	ACKR4	3	rs35030927	6	139111451	A	C	-2.15253961300581	-0.0897370569372841	0.0338357097332224
ILMN_1698007	ACKR4	3	rs75525878	6	138489573	A	G	-2.15313045436716	-0.270931266987725	0.0337879514767946
ILMN_1698007	ACKR4	3	rs74328492	6	138489817	G	A	-2.15313045436716	-0.270931266987725	0.0337879514767946
ILMN_1698007	ACKR4	3	rs77474491	6	138490000	G	A	-2.15313045436716	-0.270931266987725	0.0337879514767946
ILMN_1698007	ACKR4	3	rs7745069	6	138490132	A	G	-2.15313045436716	-0.270931266987725	0.0337879514767946
ILMN_1698007	ACKR4	3	rs7745393	6	138490302	C	G	-2.15313045436716	-0.270931266987725	0.0337879514767946
ILMN_1698007	ACKR4	3	rs74826552	6	138490715	G	A	-2.15313045436716	-0.270931266987725	0.0337879514767946
ILMN_1698007	ACKR4	3	rs80117110	6	138491115	G	C	-2.15313045436716	-0.270931266987725	0.0337879514767946
ILMN_1698007	ACKR4	3	rs78170431	6	138491673	A	G	-2.15313045436716	-0.270931266987725	0.0337879514767946
ILMN_1698007	ACKR4	3	rs9285487	6	139156267	T	A	-2.15426098049513	-0.0810179036145544	0.0336967331370657
ILMN_1698007	ACKR4	3	rs76957951	6	138496991	G	C	-2.17609509994255	-0.27364546346371	0.0319765023806741
ILMN_1698007	ACKR4	3	rs77963294	6	138519316	T	C	-2.17609509994255	-0.27364546346371	0.0319765023806741
ILMN_1698007	ACKR4	3	rs6570284	6	139122785	G	A	-2.1790051764691	-0.0802351513896249	0.0317531014182105
ILMN_1698007	ACKR4	3	rs722653	6	139125140	G	A	-2.1790051764691	-0.0802351513896249	0.0317531014182105
ILMN_1698007	ACKR4	3	rs6910623	6	139125951	A	G	-2.1790051764691	-0.0802351513896249	0.0317531014182105
ILMN_1698007	ACKR4	3	rs17796321	6	139164462	T	C	-2.18284446869969	-0.234290462360106	0.0314604463956134
ILMN_1698007	ACKR4	3	rs4896380	6	138996043	A	G	2.18526246661098	0.0806926449223207	0.0312773396410018
ILMN_1698007	ACKR4	3	rs4604288	6	138997358	G	A	2.18526246661098	0.0806926449223207	0.0312773396410018
ILMN_1698007	ACKR4	3	rs4343933	6	138997940	T	C	2.18526246661098	0.0806926449223207	0.0312773396410018
ILMN_1698007	ACKR4	3	rs72985501	6	137760776	G	A	-2.19701894349252	-0.108343906545835	0.0304002351725629
ILMN_1698007	ACKR4	3	rs56131525	6	137763080	G	A	-2.19701894349252	-0.108343906545835	0.0304002351725629
ILMN_1698007	ACKR4	3	rs78116124	6	138920105	C	A	-2.19992911253938	-0.196726215381839	0.0301864606506329
ILMN_1698007	ACKR4	3	rs56144730	6	137758369	T	C	-2.21075132605075	-0.107728764057744	0.0294029532679638
ILMN_1698007	ACKR4	3	rs56141642	6	137759051	C	T	-2.21075132605075	-0.107728764057744	0.0294029532679638
ILMN_1698007	ACKR4	3	rs72987411	6	137775204	C	T	-2.21075132605075	-0.107728764057744	0.0294029532679638
ILMN_1698007	ACKR4	3	rs60280135	6	137784510	C	T	-2.21075132605075	-0.107728764057744	0.0294029532679638
ILMN_1698007	ACKR4	3	rs72987418	6	137785234	T	G	-2.21075132605075	-0.107728764057744	0.0294029532679638
ILMN_1698007	ACKR4	3	rs9373223	6	139131062	C	A	-2.23132539108505	-0.0851286567656018	0.0279623106885002
ILMN_1698007	ACKR4	3	rs276566	6	137421581	A	G	2.23731629570453	0.0847714558943774	0.0275546003570331
ILMN_1698007	ACKR4	3	rs2273509	6	139094355	C	T	-2.24427200754955	-0.0998489426529213	0.0270877707972106
ILMN_1698007	ACKR4	3	rs9389617	6	139087892	C	T	-2.29445592435384	-0.0956894307412099	0.0239204349252943
ILMN_1698007	ACKR4	3	rs12528486	6	139090860	A	G	-2.29520424281773	-0.0987076776705854	0.0238757831182726
ILMN_1698007	ACKR4	3	rs9376369	6	139095721	T	C	-2.29520424281773	-0.0987076776705854	0.0238757831182726
ILMN_1698007	ACKR4	3	rs11155001	6	139107196	G	A	-2.29520424281773	-0.0987076776705854	0.0238757831182726
ILMN_1698007	ACKR4	3	rs11155002	6	139107230	A	G	-2.29520424281773	-0.0987076776705854	0.0238757831182726
ILMN_1698007	ACKR4	3	rs1919690	6	139147954	T	G	-2.29587586568232	-0.0984126001805949	0.0238357702312818
ILMN_1698007	ACKR4	3	rs4895474	6	137434738	C	T	2.29855323017041	0.0775013019357805	0.0236768488992452
ILMN_1698007	ACKR4	3	rs4895475	6	137435023	A	G	2.29855323017041	0.0775013019357805	0.0236768488992452
ILMN_1698007	ACKR4	3	rs9483989	6	137435667	G	T	2.29855323017041	0.0775013019357805	0.0236768488992452
ILMN_1698007	ACKR4	3	rs9373178	6	137436809	T	C	2.29855323017041	0.0775013019357805	0.0236768488992452
ILMN_1698007	ACKR4	3	rs4896234	6	137437437	T	C	2.29855323017041	0.0775013019357805	0.0236768488992452
ILMN_1698007	ACKR4	3	rs2327798	6	137437988	A	G	2.29855323017041	0.0775013019357805	0.0236768488992452
ILMN_1698007	ACKR4	3	rs62420823	6	137438566	A	G	2.29855323017041	0.0775013019357805	0.0236768488992452
ILMN_1698007	ACKR4	3	rs62420824	6	137438606	T	G	2.29855323017041	0.0775013019357805	0.0236768488992452
ILMN_1698007	ACKR4	3	rs17252967	6	137438707	T	C	2.29855323017041	0.0775013019357805	0.0236768488992452
ILMN_1698007	ACKR4	3	rs9389472	6	137439544	C	T	2.29855323017041	0.0775013019357805	0.0236768488992452
ILMN_1698007	ACKR4	3	rs9494657	6	137439915	G	A	2.29855323017041	0.0775013019357805	0.0236768488992452
ILMN_1698007	ACKR4	3	rs9402871	6	137440100	A	G	2.29855323017041	0.0775013019357805	0.0236768488992452
ILMN_1698007	ACKR4	3	rs9402872	6	137440301	T	C	2.29855323017041	0.0775013019357805	0.0236768488992452
ILMN_1698007	ACKR4	3	rs9399201	6	137441113	A	G	2.29855323017041	0.0775013019357805	0.0236768488992452
ILMN_1698007	ACKR4	3	rs4896235	6	137441248	C	A	2.29855323017041	0.0775013019357805	0.0236768488992452
ILMN_1698007	ACKR4	3	rs4895476	6	137443924	A	G	2.29855323017041	0.0775013019357805	0.0236768488992452
ILMN_1698007	ACKR4	3	rs9321587	6	137444356	T	G	2.29855323017041	0.0775013019357805	0.0236768488992452
ILMN_1698007	ACKR4	3	rs9373179	6	137444478	G	A	2.29855323017041	0.0775013019357805	0.0236768488992452
ILMN_1698007	ACKR4	3	rs9385784	6	137445387	C	T	2.29855323017041	0.0775013019357805	0.0236768488992452
ILMN_1698007	ACKR4	3	rs2146275	6	137445769	C	A	2.29855323017041	0.0775013019357805	0.0236768488992452
ILMN_1698007	ACKR4	3	rs6941440	6	137446489	G	T	2.29855323017041	0.0775013019357805	0.0236768488992452
ILMN_1698007	ACKR4	3	rs6918806	6	137446533	A	G	2.29855323017041	0.0775013019357805	0.0236768488992452
ILMN_1698007	ACKR4	3	rs4896237	6	137447327	C	T	2.29855323017041	0.0775013019357805	0.0236768488992452
ILMN_1698007	ACKR4	3	rs4896238	6	137447642	C	G	2.29855323017041	0.0775013019357805	0.0236768488992452
ILMN_1698007	ACKR4	3	rs6929580	6	137447736	C	G	2.29855323017041	0.0775013019357805	0.0236768488992452
ILMN_1698007	ACKR4	3	rs4896239	6	137448873	C	T	2.29855323017041	0.0775013019357805	0.0236768488992452
ILMN_1698007	ACKR4	3	rs4895479	6	137448972	T	C	2.29855323017041	0.0775013019357805	0.0236768488992452
ILMN_1698007	ACKR4	3	rs4895480	6	137449229	G	T	2.29855323017041	0.0775013019357805	0.0236768488992452
ILMN_1698007	ACKR4	3	rs4280975	6	137449423	A	G	2.29855323017041	0.0775013019357805	0.0236768488992452
ILMN_1698007	ACKR4	3	rs6911523	6	137452314	T	A	2.29855323017041	0.0775013019357805	0.0236768488992452
ILMN_1698007	ACKR4	3	rs6912319	6	137452537	T	G	2.29855323017041	0.0775013019357805	0.0236768488992452
ILMN_1698007	ACKR4	3	rs6914881	6	139100135	C	T	-2.34937385353373	-0.0915139917945254	0.0208323787743326
ILMN_1698007	ACKR4	3	rs6915060	6	139100194	C	T	-2.34937385353373	-0.0915139917945254	0.0208323787743326
ILMN_1698007	ACKR4	3	rs4896399	6	139083699	C	T	-2.35887858883011	-0.104785132374661	0.0203353129881084
ILMN_1698007	ACKR4	3	rs9389620	6	139135418	T	C	-2.38107400943703	-0.118674786012497	0.0192152695659696
ILMN_1698007	ACKR4	3	rs4895548	6	139134754	C	T	-2.46180481390538	-0.0980111480372274	0.0155892811899234
ILMN_1698007	ACKR4	3	rs9403004	6	139135392	C	A	-2.46180481390538	-0.0980111480372274	0.0155892811899234
ILMN_1698007	ACKR4	3	rs1188852	6	139192374	G	A	-2.47683734267206	-0.0921448799470391	0.0149860015126574
ILMN_1698007	ACKR4	3	rs7754723	6	138899640	C	T	-2.51044996958484	-0.130918952828464	0.0137120120410377
ILMN_1698007	ACKR4	3	rs4472369	6	139085617	G	C	-2.52543767664395	-0.0983913306995446	0.0131759341837236
ILMN_1698007	ACKR4	3	rs6924729	6	139088456	C	A	-2.52543767664395	-0.0983913306995446	0.0131759341837236
ILMN_1698007	ACKR4	3	rs62420822	6	137438563	C	T	2.52998067812239	0.0922130044270244	0.0130171988943969
ILMN_1698007	ACKR4	3	rs2698744	6	139185697	T	C	-2.57218589362511	-0.09677549442062	0.011622642977808
ILMN_1698007	ACKR4	3	rs35802975	6	139154150	C	T	-2.58081738749329	-0.101881061899089	0.0113545889173687
ILMN_1698007	ACKR4	3	rs76280344	6	139162052	A	T	-2.58281437456885	-0.625960040700123	0.0112933711920158
ILMN_1698007	ACKR4	3	rs138584977	6	139178131	A	C	-2.58281437456885	-0.625960040700123	0.0112933711920158
ILMN_1698007	ACKR4	3	rs139277007	6	139185000	T	C	-2.58281437456885	-0.625960040700123	0.0112933711920158
ILMN_1698007	ACKR4	3	rs79160897	6	139257701	A	C	-2.58281437456885	-0.625960040700123	0.0112933711920158
ILMN_1698007	ACKR4	3	rs1321356	6	139134978	T	C	-2.62651879194937	-0.1070358812918	0.0100260320276507
ILMN_1698007	ACKR4	3	rs17067906	6	139128583	C	G	-2.64690520432456	-0.104107745588853	0.00948007804005092
ILMN_1698007	ACKR4	3	rs9376372	6	139135990	A	C	-2.65011254529009	-0.105172904315379	0.00939667897655494
ILMN_1698007	ACKR4	3	rs4896407	6	139137868	C	T	-2.65872187841833	-0.10586993225947	0.00917609057507264
ILMN_1698007	ACKR4	3	rs34748294	6	139127111	T	G	-2.79803912754744	-0.113008545881494	0.00620201039257972
ILMN_1698007	ACKR4	3	rs9403002	6	139127902	A	G	-2.79803912754744	-0.113008545881494	0.00620201039257972
ILMN_1698007	ACKR4	3	rs1810614	6	139130138	G	A	-2.79803912754744	-0.113008545881494	0.00620201039257972
ILMN_1698007	ACKR4	3	rs62440908	6	139130616	A	G	-2.79803912754744	-0.113008545881494	0.00620201039257972
ILMN_1698007	ACKR4	3	rs9389604	6	139022863	A	T	-2.82108309667275	-0.131885462655128	0.00580523545563752
ILMN_1698007	ACKR4	3	rs4598095	6	139023312	G	A	-2.82108309667275	-0.131885462655128	0.00580523545563752
ILMN_1698007	ACKR4	3	rs62432555	6	139008552	A	G	-2.91240840190956	-0.162550411710003	0.00445090503854228
ILMN_1698007	ACKR4	3	rs9495206	6	139010062	A	T	-2.91240840190956	-0.162550411710003	0.00445090503854228
ILMN_1698007	ACKR4	3	rs9495209	6	139010973	T	C	-2.91240840190956	-0.162550411710003	0.00445090503854228
ILMN_1698007	ACKR4	3	rs4896385	6	139011266	T	G	-2.91240840190956	-0.162550411710003	0.00445090503854228
ILMN_1698007	ACKR4	3	rs62432557	6	139011616	G	A	-2.91240840190956	-0.162550411710003	0.00445090503854228
ILMN_1698007	ACKR4	3	rs9321669	6	139013015	A	G	-2.91240840190956	-0.162550411710003	0.00445090503854228
ILMN_1698007	ACKR4	3	rs10223712	6	139013263	C	A	-2.91240840190956	-0.162550411710003	0.00445090503854228
ILMN_1698007	ACKR4	3	rs117648354	6	139013686	T	G	-2.91240840190956	-0.162550411710003	0.00445090503854228
ILMN_1698007	ACKR4	3	rs4073520	6	139014623	A	G	-2.91240840190956	-0.162550411710003	0.00445090503854228
ILMN_1698007	ACKR4	3	rs9402987	6	139017080	A	G	-2.91240840190956	-0.162550411710003	0.00445090503854228
ILMN_1698007	ACKR4	3	rs9402988	6	139017229	A	T	-2.91240840190956	-0.162550411710003	0.00445090503854228
ILMN_1698007	ACKR4	3	rs9484199	6	139017657	C	T	-2.91240840190956	-0.162550411710003	0.00445090503854228
ILMN_1698007	ACKR4	3	rs9399250	6	139017832	T	C	-2.91240840190956	-0.162550411710003	0.00445090503854228
ILMN_1698007	ACKR4	3	rs118044713	6	138483373	T	C	-2.98409254117209	-0.42214623961219	0.00359862709209844
ILMN_1698007	ACKR4	3	rs112402381	6	138484007	G	A	-2.98409254117209	-0.42214623961219	0.00359862709209844
ILMN_1698007	ACKR4	3	rs118170540	6	138485143	A	G	-2.98409254117209	-0.42214623961219	0.00359862709209844
ILMN_1698007	ACKR4	3	rs77342458	6	138487747	C	A	-2.99027774259846	-0.422721748005318	0.00353264657289254
ILMN_1698007	ACKR4	3	rs79617019	6	138488487	G	T	-2.99027774259846	-0.422721748005318	0.00353264657289254
ILMN_1698007	ACKR4	3	rs111563396	6	138488610	T	C	-2.99027774259846	-0.422721748005318	0.00353264657289254
ILMN_1698007	ACKR4	3	rs3935065	6	139023684	A	C	-3.31805070676689	-0.153169305109788	0.00127724327871898
ILMN_1853711	SGK1	6	rs12201389	6	137955452	A	G	1.99366911204834	0.103537367488898	0.0489963077955946
ILMN_1853711	SGK1	6	rs12201430	6	137955515	A	G	1.99366911204834	0.103537367488898	0.0489963077955946
ILMN_1853711	SGK1	6	rs12192746	6	137955572	T	C	1.99366911204834	0.103537367488898	0.0489963077955946
ILMN_1853711	SGK1	6	rs56740201	6	137747960	C	A	2.00846626081213	0.0993039193406837	0.047373833558217
ILMN_1853711	SGK1	6	rs113791838	6	137763410	C	T	2.00846626081213	0.0993039193406837	0.047373833558217
ILMN_1853711	SGK1	6	rs76097451	6	137770686	C	G	2.00846626081213	0.0993039193406837	0.047373833558217
ILMN_1853711	SGK1	6	rs79541245	6	137776584	T	C	2.00846626081213	0.0993039193406837	0.047373833558217
ILMN_1853711	SGK1	6	rs138492374	6	137777846	T	C	2.00846626081213	0.0993039193406837	0.047373833558217
ILMN_1853711	SGK1	6	rs6904154	6	137787541	G	A	2.00846626081213	0.0993039193406837	0.047373833558217
ILMN_1853711	SGK1	6	rs111702635	6	137793120	T	C	2.00846626081213	0.0993039193406837	0.047373833558217
ILMN_1853711	SGK1	6	rs59827236	6	137222387	A	T	2.01060839100242	0.148364339985149	0.0471427979415492
ILMN_1853711	SGK1	6	rs35350783	6	136687065	T	C	-2.02893752557412	-0.149017254018695	0.0452050019419777
ILMN_1853711	SGK1	6	rs117702072	6	136882518	C	T	-2.02893752557412	-0.149017254018695	0.0452050019419777
ILMN_1853711	SGK1	6	rs73566277	6	138232812	T	C	-2.04119940624154	-0.221286851266577	0.0439470614514693
ILMN_1853711	SGK1	6	rs6921041	6	136370658	G	T	-2.0454594239742	-0.0712094438209483	0.0435171097515282
ILMN_1853711	SGK1	6	rs606167	6	137974348	A	G	-2.06496022742024	-0.184120262338819	0.0415947184319795
ILMN_1853711	SGK1	6	rs139818974	6	137225843	T	C	2.0650757666831	0.220997618839243	0.0415835497070103
ILMN_1853711	SGK1	6	rs9494838	6	137944758	T	G	2.07252640027497	0.104930891791009	0.0408687502916664
ILMN_1853711	SGK1	6	rs77080039	6	137944988	G	A	2.07252640027497	0.104930891791009	0.0408687502916664
ILMN_1853711	SGK1	6	rs79731087	6	137945598	G	A	2.07252640027497	0.104930891791009	0.0408687502916664
ILMN_1853711	SGK1	6	rs12213095	6	137947570	T	C	2.07252640027497	0.104930891791009	0.0408687502916664
ILMN_1853711	SGK1	6	rs12198885	6	137950420	G	T	2.07252640027497	0.104930891791009	0.0408687502916664
ILMN_1853711	SGK1	6	rs60046935	6	137950799	T	C	2.07252640027497	0.104930891791009	0.0408687502916664
ILMN_1853711	SGK1	6	rs76822624	6	137951776	A	G	2.07252640027497	0.104930891791009	0.0408687502916664
ILMN_1853711	SGK1	6	rs17066649	6	137952694	C	T	2.07252640027497	0.104930891791009	0.0408687502916664
ILMN_1853711	SGK1	6	rs12197157	6	137952912	T	C	2.07252640027497	0.104930891791009	0.0408687502916664
ILMN_1853711	SGK1	6	rs12210705	6	137953165	C	A	2.07252640027497	0.104930891791009	0.0408687502916664
ILMN_1853711	SGK1	6	rs12199435	6	137954339	A	G	2.07252640027497	0.104930891791009	0.0408687502916664
ILMN_1853711	SGK1	6	rs12201110	6	137954963	A	G	2.07252640027497	0.104930891791009	0.0408687502916664
ILMN_1853711	SGK1	6	rs9494414	6	136236652	T	G	-2.07676450599598	-0.0807498850355942	0.0404668917960688
ILMN_1853711	SGK1	6	rs9494415	6	136237600	A	G	-2.07676450599598	-0.0807498850355942	0.0404668917960688
ILMN_1853711	SGK1	6	rs616885	6	137960354	T	G	-2.07876216687624	-0.185167823778407	0.0402786557193608
ILMN_1853711	SGK1	6	rs563511	6	137960630	C	T	-2.07876216687624	-0.185167823778407	0.0402786557193608
ILMN_1853711	SGK1	6	rs634040	6	137960787	T	C	-2.07876216687624	-0.185167823778407	0.0402786557193608
ILMN_1853711	SGK1	6	rs584616	6	137962946	A	C	-2.07876216687624	-0.185167823778407	0.0402786557193608
ILMN_1853711	SGK1	6	rs9494841	6	137964930	T	A	-2.07876216687624	-0.185167823778407	0.0402786557193608
ILMN_1853711	SGK1	6	rs583504	6	137967742	G	C	-2.07876216687624	-0.185167823778407	0.0402786557193608
ILMN_1853711	SGK1	6	rs679251	6	137968152	T	C	-2.07876216687624	-0.185167823778407	0.0402786557193608
ILMN_1853711	SGK1	6	rs694586	6	137970014	G	A	-2.07876216687624	-0.185167823778407	0.0402786557193608
ILMN_1853711	SGK1	6	rs548301	6	137973846	C	G	-2.07876216687624	-0.185167823778407	0.0402786557193608
ILMN_1853711	SGK1	6	rs625124	6	137994669	A	G	-2.07876216687624	-0.185167823778407	0.0402786557193608
ILMN_1853711	SGK1	6	rs521822	6	137998174	G	A	-2.07876216687624	-0.185167823778407	0.0402786557193608
ILMN_1853711	SGK1	6	rs587516	6	137998890	G	A	-2.07876216687624	-0.185167823778407	0.0402786557193608
ILMN_1853711	SGK1	6	rs56251346	6	137520886	T	C	2.12804167913587	0.0778355860602659	0.035868174062563
ILMN_1853711	SGK1	6	rs9389484	6	137529927	T	C	2.12804167913587	0.0778355860602659	0.035868174062563
ILMN_1853711	SGK1	6	rs9376267	6	137531031	T	C	2.12804167913587	0.0778355860602659	0.035868174062563
ILMN_1853711	SGK1	6	rs9402879	6	137531192	C	T	2.12804167913587	0.0778355860602659	0.035868174062563
ILMN_1853711	SGK1	6	rs9376268	6	137532751	A	G	2.12804167913587	0.0778355860602659	0.035868174062563
ILMN_1853711	SGK1	6	rs7759040	6	137517491	T	A	2.1358824151604	0.0783348228793653	0.0352064564188443
ILMN_1853711	SGK1	6	rs9389480	6	137520205	A	G	2.1358824151604	0.0783348228793653	0.0352064564188443
ILMN_1853711	SGK1	6	rs76227521	6	137941813	A	G	2.14039001173121	0.106025578787671	0.034830849062115
ILMN_1853711	SGK1	6	rs4585576	6	138281021	A	G	-2.15058665016708	-0.136349073542001	0.0339939868442631
ILMN_1853711	SGK1	6	rs6917580	6	136960278	T	C	-2.15532205730938	-0.0656276371157106	0.0336113130731653
ILMN_1853711	SGK1	6	rs1360605	6	137800894	G	C	-2.21566734372075	-0.164895096562022	0.0290529503082308
ILMN_1853711	SGK1	6	rs4896262	6	137698390	T	G	2.22490712743626	0.0696007135608197	0.0284049550489972
ILMN_1853711	SGK1	6	rs2876317	6	136263815	C	A	2.228331361465	0.0683194572556768	0.0281680410677504
ILMN_1853711	SGK1	6	rs9402836	6	136950893	T	C	-2.23022397655485	-0.0690295232759354	0.0280378393407779
ILMN_1853711	SGK1	6	rs2237268	6	136952930	T	C	-2.23022397655485	-0.0690295232759354	0.0280378393407779
ILMN_1853711	SGK1	6	rs985221	6	137743314	A	T	-2.25745996191922	-0.0718765145466409	0.0262216696972283
ILMN_1853711	SGK1	6	rs1521171	6	137744438	C	G	-2.25745996191922	-0.0718765145466409	0.0262216696972283
ILMN_1853711	SGK1	6	rs9494759	6	137745086	A	G	-2.25745996191922	-0.0718765145466409	0.0262216696972283
ILMN_1853711	SGK1	6	rs9494447	6	136372622	C	T	-2.25865011417497	-0.0774478084897027	0.0261447168838412
ILMN_1853711	SGK1	6	rs9402930	6	138282933	G	T	-2.37795686408338	-0.0787896589560584	0.0193691905453276
ILMN_1853711	SGK1	6	rs9376307	6	138283265	T	C	-2.37795686408338	-0.0787896589560584	0.0193691905453276
ILMN_1853711	SGK1	6	rs9376308	6	138283786	T	C	-2.37795686408338	-0.0787896589560584	0.0193691905453276
ILMN_1853711	SGK1	6	rs9402931	6	138285587	G	A	-2.37795686408338	-0.0787896589560584	0.0193691905453276
ILMN_1853711	SGK1	6	rs113039123	6	138136334	C	T	-2.38788406388138	-0.294008288320344	0.0188827683916278
ILMN_1853711	SGK1	6	rs140901182	6	136663241	G	A	-2.40471341425667	-0.25504606922001	0.01808289458656
ILMN_1853711	SGK1	6	rs118140959	6	136773480	A	G	-2.40471341425667	-0.25504606922001	0.01808289458656
ILMN_1853711	SGK1	6	rs111453551	6	138173858	A	G	-2.40673586114177	-0.296255498140633	0.0179888278555052
ILMN_1853711	SGK1	6	rs9399173	6	136256356	A	T	2.41332896686738	0.0747345879351225	0.0176851888126411
ILMN_1853711	SGK1	6	rs6934436	6	136257057	A	G	2.41332896686738	0.0747345879351225	0.0176851888126411
ILMN_1853711	SGK1	6	rs6913992	6	136257122	A	T	2.41332896686738	0.0747345879351225	0.0176851888126411
ILMN_1853711	SGK1	6	rs6934614	6	136257153	C	G	2.41332896686738	0.0747345879351225	0.0176851888126411
ILMN_1853711	SGK1	6	rs58623381	6	137690520	A	T	-2.42466731948388	-0.0767089769558137	0.0171736666309521
ILMN_1853711	SGK1	6	rs36075184	6	137690979	A	G	-2.42466731948388	-0.0767089769558137	0.0171736666309521
ILMN_1853711	SGK1	6	rs56794441	6	137691411	G	C	-2.42466731948388	-0.0767089769558137	0.0171736666309521
ILMN_1853711	SGK1	6	rs1591208	6	137692864	T	C	-2.42466731948388	-0.0767089769558137	0.0171736666309521
ILMN_1853711	SGK1	6	rs1112557	6	137693837	A	G	-2.42466731948388	-0.0767089769558137	0.0171736666309521
ILMN_1853711	SGK1	6	rs12662095	6	137695321	A	G	-2.42466731948388	-0.0767089769558137	0.0171736666309521
ILMN_1853711	SGK1	6	rs12663604	6	137695358	C	T	-2.42466731948388	-0.0767089769558137	0.0171736666309521
ILMN_1853711	SGK1	6	rs117039023	6	137035562	C	T	-2.45107196252745	-0.259778388166764	0.0160331907856143
ILMN_1853711	SGK1	6	rs4896263	6	137698614	G	T	2.46884594350406	0.0747818197806132	0.0153040583318906
ILMN_1853711	SGK1	6	rs585925	6	138004710	C	T	-2.47909498638808	-0.240475982314231	0.0148972252015465
ILMN_1853711	SGK1	6	rs1759676	6	137965534	C	T	-2.49375260718622	-0.241650027902253	0.014332207616159
ILMN_1853711	SGK1	6	rs533947	6	137965860	G	A	-2.49375260718622	-0.241650027902253	0.014332207616159
ILMN_1853711	SGK1	6	rs684474	6	137972038	C	T	-2.49375260718622	-0.241650027902253	0.014332207616159
ILMN_1853711	SGK1	6	rs517357	6	137972810	C	G	-2.49375260718622	-0.241650027902253	0.014332207616159
ILMN_1853711	SGK1	6	rs624616	6	137976591	G	A	-2.49375260718622	-0.241650027902253	0.014332207616159
ILMN_1853711	SGK1	6	rs625786	6	137982866	T	C	-2.49375260718622	-0.241650027902253	0.014332207616159
ILMN_1853711	SGK1	6	rs555491	6	137986606	T	A	-2.49375260718622	-0.241650027902253	0.014332207616159
ILMN_1853711	SGK1	6	rs630173	6	137988454	A	C	-2.49375260718622	-0.241650027902253	0.014332207616159
ILMN_1853711	SGK1	6	rs607417	6	138005107	G	C	-2.49375260718622	-0.241650027902253	0.014332207616159
ILMN_1853711	SGK1	6	rs576612	6	138007960	C	T	-2.49375260718622	-0.241650027902253	0.014332207616159
ILMN_1853711	SGK1	6	rs630483	6	138010041	T	G	-2.49375260718622	-0.241650027902253	0.014332207616159
ILMN_1853711	SGK1	6	rs589035	6	138017109	C	A	-2.49375260718622	-0.241650027902253	0.014332207616159
ILMN_1853711	SGK1	6	rs549786	6	138017299	G	T	-2.49375260718622	-0.241650027902253	0.014332207616159
ILMN_1853711	SGK1	6	rs9373189	6	137693095	C	G	-2.53308411670435	-0.0805554053537997	0.0129097524837874
ILMN_1853711	SGK1	6	rs13196638	6	137758414	G	T	2.6036392226129	0.082686845046645	0.0106724944878303
ILMN_1853711	SGK1	6	rs13210362	6	137765213	T	C	2.6036392226129	0.082686845046645	0.0106724944878303
ILMN_1853711	SGK1	6	rs10484594	6	137757594	C	G	-2.61934933962442	-0.0827104187031413	0.0102246899931171
ILMN_1853711	SGK1	6	rs9389501	6	137758169	G	T	-2.61934933962442	-0.0827104187031413	0.0102246899931171
ILMN_1853711	SGK1	6	rs9385795	6	137759063	G	A	-2.61934933962442	-0.0827104187031413	0.0102246899931171
ILMN_1853711	SGK1	6	rs7758293	6	137759904	G	A	-2.61934933962442	-0.0827104187031413	0.0102246899931171
ILMN_1853711	SGK1	6	rs7758365	6	137760139	C	G	-2.61934933962442	-0.0827104187031413	0.0102246899931171
ILMN_1853711	SGK1	6	rs13204943	6	137760206	T	A	-2.61934933962442	-0.0827104187031413	0.0102246899931171
ILMN_1853711	SGK1	6	rs7773301	6	137768325	C	T	-2.61934933962442	-0.0827104187031413	0.0102246899931171
ILMN_1853711	SGK1	6	rs6917000	6	137774749	T	C	-2.61934933962442	-0.0827104187031413	0.0102246899931171
ILMN_1853711	SGK1	6	rs13207023	6	137781849	C	T	-2.61934933962442	-0.0827104187031413	0.0102246899931171
ILMN_1853711	SGK1	6	rs17090838	6	138266086	A	T	-2.64188128226554	-0.289522493488611	0.00961206091676416
ILMN_1853711	SGK1	6	rs4571582	6	138282293	C	G	-2.64188128226554	-0.289522493488611	0.00961206091676416
ILMN_1853711	SGK1	6	rs75097297	6	138293954	T	C	-2.64188128226554	-0.289522493488611	0.00961206091676416
ILMN_1853711	SGK1	6	rs1015112	6	137726614	G	C	2.64279711223099	0.0782082217950489	0.00958787795794756
ILMN_1853711	SGK1	6	rs7749390	6	137540370	G	A	2.69182623885928	0.0816201385115672	0.0083709398805045
ILMN_1853711	SGK1	6	rs2234711	6	137540520	G	A	2.69182623885928	0.0816201385115672	0.0083709398805045
ILMN_1853711	SGK1	6	rs62429906	6	136242215	T	C	-2.73691877386927	-0.116224419229994	0.00737739818309334
ILMN_1853711	SGK1	6	rs975676	6	136393753	A	T	-2.78843775392082	-0.0917062881436703	0.00637452801204714
ILMN_1853711	SGK1	6	rs975675	6	136393805	G	A	-2.78843775392082	-0.0917062881436703	0.00637452801204714
ILMN_1853711	SGK1	6	rs1013022	6	136394722	G	T	-2.78843775392082	-0.0917062881436703	0.00637452801204714
ILMN_1853711	SGK1	6	rs1013021	6	136394865	G	C	-2.78843775392082	-0.0917062881436703	0.00637452801204714
ILMN_1853711	SGK1	6	rs1013020	6	136394895	T	C	-2.78843775392082	-0.0917062881436703	0.00637452801204714
ILMN_1853711	SGK1	6	rs9389369	6	136395708	C	T	-2.78843775392082	-0.0917062881436703	0.00637452801204714
ILMN_1853711	SGK1	6	rs7765567	6	136396874	G	A	-2.78843775392082	-0.0917062881436703	0.00637452801204714
ILMN_1853711	SGK1	6	rs12190327	6	137801137	A	G	-2.86182945775526	-0.160722253249578	0.005160072546431
ILMN_1853711	SGK1	6	rs9494780	6	137779680	A	G	-3.21072798215381	-0.126387338371472	0.00179615432793842
ILMN_1853711	SGK1	6	rs12212451	6	137745877	G	A	-3.22855518815562	-0.12663084765932	0.00169814343705963
ILMN_1853711	SGK1	6	rs9484036	6	137753946	T	C	-3.22855518815562	-0.12663084765932	0.00169814343705963
ILMN_1853711	SGK1	6	rs73777543	6	137755764	G	A	-3.22855518815562	-0.12663084765932	0.00169814343705963
ILMN_1853711	SGK1	6	rs9321605	6	137756528	G	A	-3.22855518815562	-0.12663084765932	0.00169814343705963
ILMN_1853711	SGK1	6	rs7742170	6	137756994	A	G	-3.22855518815562	-0.12663084765932	0.00169814343705963
ILMN_1853711	SGK1	6	rs9494766	6	137757514	A	G	-3.22855518815562	-0.12663084765932	0.00169814343705963
ILMN_1853711	SGK1	6	rs12213608	6	137758717	T	C	-3.22855518815562	-0.12663084765932	0.00169814343705963
ILMN_1853711	SGK1	6	rs2327814	6	137760467	C	T	-3.22855518815562	-0.12663084765932	0.00169814343705963
ILMN_1853711	SGK1	6	rs714617	6	137760707	T	C	-3.22855518815562	-0.12663084765932	0.00169814343705963
ILMN_1853711	SGK1	6	rs9321607	6	137762434	C	G	-3.22855518815562	-0.12663084765932	0.00169814343705963
ILMN_1853711	SGK1	6	rs9494768	6	137762522	T	C	-3.22855518815562	-0.12663084765932	0.00169814343705963
ILMN_1853711	SGK1	6	rs9484037	6	137763241	T	C	-3.22855518815562	-0.12663084765932	0.00169814343705963
ILMN_1853711	SGK1	6	rs9484038	6	137763298	T	C	-3.22855518815562	-0.12663084765932	0.00169814343705963
ILMN_1853711	SGK1	6	rs9494770	6	137763925	T	C	-3.22855518815562	-0.12663084765932	0.00169814343705963
ILMN_1853711	SGK1	6	rs9484040	6	137764505	A	G	-3.22855518815562	-0.12663084765932	0.00169814343705963
ILMN_1853711	SGK1	6	rs9494771	6	137764938	G	A	-3.22855518815562	-0.12663084765932	0.00169814343705963
ILMN_1853711	SGK1	6	rs9494772	6	137765376	C	T	-3.22855518815562	-0.12663084765932	0.00169814343705963
ILMN_1853711	SGK1	6	rs9494773	6	137765420	A	G	-3.22855518815562	-0.12663084765932	0.00169814343705963
ILMN_1853711	SGK1	6	rs6931900	6	137766700	A	G	-3.22855518815562	-0.12663084765932	0.00169814343705963
ILMN_1853711	SGK1	6	rs6931979	6	137766977	G	A	-3.22855518815562	-0.12663084765932	0.00169814343705963
ILMN_1853711	SGK1	6	rs6932198	6	137767125	G	A	-3.22855518815562	-0.12663084765932	0.00169814343705963
ILMN_1853711	SGK1	6	rs6918853	6	137768539	C	T	-3.22855518815562	-0.12663084765932	0.00169814343705963
ILMN_1853711	SGK1	6	rs9484042	6	137768879	G	A	-3.22855518815562	-0.12663084765932	0.00169814343705963
ILMN_1853711	SGK1	6	rs9494775	6	137770339	C	T	-3.22855518815562	-0.12663084765932	0.00169814343705963
ILMN_1853711	SGK1	6	rs9494776	6	137771120	T	C	-3.22855518815562	-0.12663084765932	0.00169814343705963
ILMN_1853711	SGK1	6	rs9484043	6	137774284	C	T	-3.22855518815562	-0.12663084765932	0.00169814343705963
ILMN_1853711	SGK1	6	rs9484044	6	137774337	G	A	-3.22855518815562	-0.12663084765932	0.00169814343705963
ILMN_1853711	SGK1	6	rs9484045	6	137774574	G	T	-3.22855518815562	-0.12663084765932	0.00169814343705963
ILMN_1853711	SGK1	6	rs9484046	6	137774625	T	A	-3.22855518815562	-0.12663084765932	0.00169814343705963
ILMN_1853711	SGK1	6	rs9484047	6	137774916	G	A	-3.22855518815562	-0.12663084765932	0.00169814343705963
ILMN_1853711	SGK1	6	rs9494778	6	137776471	A	G	-3.22855518815562	-0.12663084765932	0.00169814343705963
ILMN_1853711	SGK1	6	rs7754847	6	137776988	A	G	-3.22855518815562	-0.12663084765932	0.00169814343705963
ILMN_1853711	SGK1	6	rs6570161	6	137777235	C	T	-3.22855518815562	-0.12663084765932	0.00169814343705963
ILMN_1853711	SGK1	6	rs6570162	6	137777253	A	G	-3.22855518815562	-0.12663084765932	0.00169814343705963
ILMN_1853711	SGK1	6	rs6570163	6	137777267	G	A	-3.22855518815562	-0.12663084765932	0.00169814343705963
ILMN_1853711	SGK1	6	rs2176980	6	137777610	A	T	-3.22855518815562	-0.12663084765932	0.00169814343705963
ILMN_1853711	SGK1	6	rs9321608	6	137778169	G	T	-3.22855518815562	-0.12663084765932	0.00169814343705963
ILMN_1853711	SGK1	6	rs1413177	6	137780054	A	G	-3.22855518815562	-0.12663084765932	0.00169814343705963
ILMN_1853711	SGK1	6	rs2065581	6	137780243	C	T	-3.22855518815562	-0.12663084765932	0.00169814343705963
ILMN_1853711	SGK1	6	rs9484048	6	137780620	C	T	-3.22855518815562	-0.12663084765932	0.00169814343705963
ILMN_1853711	SGK1	6	rs9484051	6	137781447	T	G	-3.22855518815562	-0.12663084765932	0.00169814343705963
ILMN_1853711	SGK1	6	rs9484052	6	137781898	G	T	-3.22855518815562	-0.12663084765932	0.00169814343705963
ILMN_1853711	SGK1	6	rs6905788	6	137782395	C	A	-3.22855518815562	-0.12663084765932	0.00169814343705963
ILMN_1853711	SGK1	6	rs12212304	6	137782767	A	G	-3.22855518815562	-0.12663084765932	0.00169814343705963
ILMN_1853711	SGK1	6	rs12192616	6	137782965	C	T	-3.22855518815562	-0.12663084765932	0.00169814343705963
ILMN_1853711	SGK1	6	rs10214870	6	137783583	C	G	-3.22855518815562	-0.12663084765932	0.00169814343705963
ILMN_1853711	SGK1	6	rs2327815	6	137783872	T	C	-3.22855518815562	-0.12663084765932	0.00169814343705963
ILMN_1853711	SGK1	6	rs9494765	6	137757468	C	A	-3.37879210486158	-0.132680616291984	0.00104962606470253
ILMN_1853711	SGK1	6	rs10457663	6	137759907	G	A	-3.37879210486158	-0.132680616291984	0.00104962606470253
ILMN_1853711	SGK1	6	rs10046263	6	137777840	T	C	-3.37879210486158	-0.132680616291984	0.00104962606470253
ILMN_1853711	SGK1	6	rs75290230	6	137800208	G	T	-3.37879210486158	-0.132680616291984	0.00104962606470253
ILMN_1853711	SGK1	6	rs9484049	6	137780825	T	G	-3.47200551971958	-0.136189540226975	0.000773108181905039
ILMN_1853711	SGK1	6	rs9494781	6	137781786	T	C	-3.47200551971958	-0.136189540226975	0.000773108181905039
ILMN_1853711	SGK1	6	rs2185805	6	137324515	T	C	-3.55083808511238	-0.341497557662415	0.000594404925007067
ILMN_1853711	SGK1	6	rs76815584	6	136254157	T	A	-3.77145234899076	-0.296883147961055	0.000279139642685707
ILMN_1853711	SGK1	6	rs10457023	6	137761954	T	C	-3.83048192739613	-0.169190968987556	0.000226905957531893
ILMN_1853711	SGK1	6	rs75916231	6	137788754	T	C	-3.83048192739613	-0.169190968987556	0.000226905957531893
ILMN_1853711	SGK1	6	rs79086539	6	137789006	T	C	-3.83048192739613	-0.169190968987556	0.000226905957531893
ILMN_1853711	SGK1	6	rs12192462	6	137791790	T	C	-3.83048192739613	-0.169190968987556	0.000226905957531893
ILMN_1853711	SGK1	6	rs78579451	6	136276578	A	G	-3.83523896147265	-0.300984004602672	0.0002231291918799
ILMN_1853711	SGK1	6	rs9373159	6	136352749	T	C	-4.91966788210941	-0.373173989125823	3.54124146094731e-06
ILMN_1853711	SGK1	6	rs4895460	6	136341646	C	A	-4.9575896464191	-0.374990548804362	3.03196553125781e-06
ILMN_1853711	SGK1	6	rs4895461	6	136342176	T	G	-4.9575896464191	-0.374990548804362	3.03196553125781e-06
ILMN_1853711	SGK1	6	rs9494442	6	136342320	T	C	-4.9575896464191	-0.374990548804362	3.03196553125781e-06
ILMN_1853711	SGK1	6	rs6911611	6	136343205	T	A	-4.9575896464191	-0.374990548804362	3.03196553125781e-06
ILMN_1853711	SGK1	6	rs9321549	6	136345502	T	C	-4.9575896464191	-0.374990548804362	3.03196553125781e-06
ILMN_1853711	SGK1	6	rs9321550	6	136347659	C	T	-4.9575896464191	-0.374990548804362	3.03196553125781e-06
ILMN_1853711	SGK1	6	rs4896197	6	136351296	A	C	-4.9575896464191	-0.374990548804362	3.03196553125781e-06
ILMN_1853711	SGK1	6	rs4895462	6	136351451	G	C	-4.9575896464191	-0.374990548804362	3.03196553125781e-06
ILMN_1853711	SGK1	6	rs6937373	6	136310541	T	C	-4.9807244767317	-0.376394788452072	2.75709901667508e-06
ILMN_1853711	SGK1	6	rs9321547	6	136307525	G	A	-4.99918260226458	-0.377664296263811	2.55535459592413e-06
ILMN_1853711	SGK1	6	rs61177685	6	136312273	A	T	-4.99918260226458	-0.377664296263811	2.55535459592413e-06
ILMN_1853711	SGK1	6	rs9494433	6	136313250	A	G	-4.99918260226458	-0.377664296263811	2.55535459592413e-06
ILMN_1853711	SGK1	6	rs17065190	6	136315884	A	G	-4.99918260226458	-0.377664296263811	2.55535459592413e-06
ILMN_1853711	SGK1	6	rs9494434	6	136317123	C	G	-4.99918260226458	-0.377664296263811	2.55535459592413e-06
ILMN_1853711	SGK1	6	rs147537652	6	136323623	G	A	-4.99918260226458	-0.377664296263811	2.55535459592413e-06
ILMN_1853711	SGK1	6	rs9689289	6	136327251	A	C	-4.99918260226458	-0.377664296263811	2.55535459592413e-06
ILMN_1853711	SGK1	6	rs9689290	6	136327269	A	C	-4.99918260226458	-0.377664296263811	2.55535459592413e-06
ILMN_1853711	SGK1	6	rs9689291	6	136327330	G	C	-4.99918260226458	-0.377664296263811	2.55535459592413e-06
ILMN_1853711	SGK1	6	rs9689292	6	136327336	A	C	-4.99918260226458	-0.377664296263811	2.55535459592413e-06
ILMN_1853711	SGK1	6	rs9689307	6	136327455	T	G	-4.99918260226458	-0.377664296263811	2.55535459592413e-06
ILMN_1853711	SGK1	6	rs7740628	6	136329176	A	G	-4.99918260226458	-0.377664296263811	2.55535459592413e-06
ILMN_1853711	SGK1	6	rs9494439	6	136331172	G	A	-4.99918260226458	-0.377664296263811	2.55535459592413e-06
ILMN_1853711	SGK1	6	rs9483901	6	136332042	A	G	-4.99918260226458	-0.377664296263811	2.55535459592413e-06
ILMN_1853711	SGK1	6	rs9483902	6	136333125	T	A	-4.99918260226458	-0.377664296263811	2.55535459592413e-06
ILMN_1853711	SGK1	6	rs6931583	6	136333948	C	A	-4.99918260226458	-0.377664296263811	2.55535459592413e-06
ILMN_1853711	SGK1	6	rs9483903	6	136337623	A	G	-4.99918260226458	-0.377664296263811	2.55535459592413e-06
ILMN_1853711	SGK1	6	rs4543383	6	136340352	G	C	-4.99918260226458	-0.377664296263811	2.55535459592413e-06
ILMN_1853711	SGK1	6	rs9483897	6	136271077	T	C	-5.09955004039649	-0.360810676370519	1.68614866561964e-06
ILMN_1853711	SGK1	6	rs9321545	6	136275745	G	A	-5.09955004039649	-0.360810676370519	1.68614866561964e-06
ILMN_1853711	SGK1	6	rs9494429	6	136288895	C	T	-5.09955004039649	-0.360810676370519	1.68614866561964e-06
ILMN_1853711	SGK1	6	rs9494430	6	136290713	C	A	-5.09955004039649	-0.360810676370519	1.68614866561964e-06
ILMN_1853711	SGK1	6	rs9494428	6	136277563	A	G	-5.11318817558904	-0.361373426492402	1.59301182301917e-06
ILMN_1853711	SGK1	6	rs10080318	6	136293826	T	C	-5.11318817558904	-0.361373426492402	1.59301182301917e-06
ILMN_1853711	SGK1	6	rs7744526	6	136296168	C	T	-5.11318817558904	-0.361373426492402	1.59301182301917e-06
ILMN_1853711	SGK1	6	rs11967535	6	136298212	A	G	-5.11318817558904	-0.361373426492402	1.59301182301917e-06
ILMN_1853711	SGK1	6	rs6938424	6	136305170	T	C	-5.11318817558904	-0.361373426492402	1.59301182301917e-06
ILMN_1853711	SGK1	6	rs4075415	6	136306362	A	C	-5.11318817558904	-0.361373426492402	1.59301182301917e-06
ILMN_1762024	TAAR9	6	rs4142308	6	136240547	T	C	-2.07661848489512	-0.0522400157812254	0.0404806807649237
ILMN_1762024	TAAR9	6	rs9389322	6	136073782	A	T	-2.09966867005584	-0.121439149618542	0.0383534959499199
ILMN_1762024	TAAR9	6	rs9402751	6	136074220	A	G	-2.09966867005584	-0.121439149618542	0.0383534959499199
ILMN_1762024	TAAR9	6	rs9373150	6	136063781	C	T	-2.13906846900755	-0.123598351876752	0.0349406083803802
ILMN_1762024	TAAR9	6	rs9399159	6	136064193	A	G	-2.13906846900755	-0.123598351876752	0.0349406083803802
ILMN_1762024	TAAR9	6	rs9402749	6	136064503	G	C	-2.13906846900755	-0.123598351876752	0.0349406083803802
ILMN_1762024	TAAR9	6	rs9402750	6	136064543	G	T	-2.13906846900755	-0.123598351876752	0.0349406083803802
ILMN_1762024	TAAR9	6	rs7739804	6	136065411	G	A	-2.13906846900755	-0.123598351876752	0.0349406083803802
ILMN_1762024	TAAR9	6	rs73563821	6	136065462	A	C	-2.13906846900755	-0.123598351876752	0.0349406083803802
ILMN_1762024	TAAR9	6	rs9399160	6	136069872	A	T	-2.13906846900755	-0.123598351876752	0.0349406083803802
ILMN_1762024	TAAR9	6	rs9376143	6	136071789	T	C	-2.13906846900755	-0.123598351876752	0.0349406083803802
ILMN_1762024	TAAR9	6	rs4142309	6	136244673	A	G	-2.14074851738232	-0.0733060472149971	0.0348011253631985
ILMN_1762024	TAAR9	6	rs6919578	6	136244220	C	A	-2.14877126026078	-0.0717862963480946	0.0341416904401887
ILMN_1762024	TAAR9	6	rs4895454	6	136067804	G	T	-2.35828807330665	-0.150199011822429	0.0203658860963027
ILMN_1762024	TAAR9	6	rs4895455	6	136068016	G	A	-2.35828807330665	-0.150199011822429	0.0203658860963027
ILMN_1762024	TAAR9	6	rs4896171	6	136068340	G	C	-2.35828807330665	-0.150199011822429	0.0203658860963027
ILMN_1762024	TAAR9	6	rs12176517	6	136073605	T	A	-2.35828807330665	-0.150199011822429	0.0203658860963027
ILMN_1762024	TAAR9	6	rs718330	6	136079900	G	A	-2.35828807330665	-0.150199011822429	0.0203658860963027
ILMN_1762024	TAAR9	6	rs7774426	6	136082343	G	A	-2.35828807330665	-0.150199011822429	0.0203658860963027
ILMN_1762024	TAAR9	6	rs4895456	6	136084611	T	G	-2.35828807330665	-0.150199011822429	0.0203658860963027
ILMN_1762024	TAAR9	6	rs9389326	6	136092304	T	G	-2.35828807330665	-0.150199011822429	0.0203658860963027
ILMN_1762024	TAAR9	6	rs9389327	6	136097078	A	G	-2.35828807330665	-0.150199011822429	0.0203658860963027
ILMN_1762024	TAAR9	6	rs12198880	6	136099892	C	A	-2.35828807330665	-0.150199011822429	0.0203658860963027
ILMN_1762024	TAAR9	6	rs4896177	6	136104937	C	G	-2.35828807330665	-0.150199011822429	0.0203658860963027
ILMN_1762024	TAAR9	6	rs73550725	6	136108147	G	A	-2.35828807330665	-0.150199011822429	0.0203658860963027
ILMN_1762024	TAAR9	6	rs9402755	6	136108658	T	C	-2.35828807330665	-0.150199011822429	0.0203658860963027
ILMN_1762024	TAAR9	6	rs4896180	6	136109831	C	T	-2.35828807330665	-0.150199011822429	0.0203658860963027
ILMN_1762024	TAAR9	6	rs9389331	6	136111734	G	T	-2.35828807330665	-0.150199011822429	0.0203658860963027
ILMN_1762024	TAAR9	6	rs76614345	6	136788134	A	G	-2.35914068910208	-0.182717710506986	0.0203217561489785
ILMN_1762024	TAAR9	6	rs9376167	6	136258623	A	C	-2.50378784072143	-0.0676506034342015	0.0139565207178725
ILMN_1762024	TAAR9	6	rs6916391	6	136261407	G	A	-2.50378784072143	-0.0676506034342015	0.0139565207178725
ILMN_1762024	TAAR9	6	rs4895460	6	136341646	C	A	-2.52842811626323	-0.168123241525301	0.0130712521247011
ILMN_1762024	TAAR9	6	rs4895461	6	136342176	T	G	-2.52842811626323	-0.168123241525301	0.0130712521247011
ILMN_1762024	TAAR9	6	rs9494442	6	136342320	T	C	-2.52842811626323	-0.168123241525301	0.0130712521247011
ILMN_1762024	TAAR9	6	rs6911611	6	136343205	T	A	-2.52842811626323	-0.168123241525301	0.0130712521247011
ILMN_1762024	TAAR9	6	rs9321549	6	136345502	T	C	-2.52842811626323	-0.168123241525301	0.0130712521247011
ILMN_1762024	TAAR9	6	rs9321550	6	136347659	C	T	-2.52842811626323	-0.168123241525301	0.0130712521247011
ILMN_1762024	TAAR9	6	rs4896197	6	136351296	A	C	-2.52842811626323	-0.168123241525301	0.0130712521247011
ILMN_1762024	TAAR9	6	rs4895462	6	136351451	G	C	-2.52842811626323	-0.168123241525301	0.0130712521247011
ILMN_1762024	TAAR9	6	rs9373159	6	136352749	T	C	-2.53025919555862	-0.168452905068936	0.0130075234345658
ILMN_1762024	TAAR9	6	rs9321547	6	136307525	G	A	-2.6010177394534	-0.17271714772415	0.0107489187093546
ILMN_1762024	TAAR9	6	rs61177685	6	136312273	A	T	-2.6010177394534	-0.17271714772415	0.0107489187093546
ILMN_1762024	TAAR9	6	rs9494433	6	136313250	A	G	-2.6010177394534	-0.17271714772415	0.0107489187093546
ILMN_1762024	TAAR9	6	rs17065190	6	136315884	A	G	-2.6010177394534	-0.17271714772415	0.0107489187093546
ILMN_1762024	TAAR9	6	rs9494434	6	136317123	C	G	-2.6010177394534	-0.17271714772415	0.0107489187093546
ILMN_1762024	TAAR9	6	rs147537652	6	136323623	G	A	-2.6010177394534	-0.17271714772415	0.0107489187093546
ILMN_1762024	TAAR9	6	rs9689289	6	136327251	A	C	-2.6010177394534	-0.17271714772415	0.0107489187093546
ILMN_1762024	TAAR9	6	rs9689290	6	136327269	A	C	-2.6010177394534	-0.17271714772415	0.0107489187093546
ILMN_1762024	TAAR9	6	rs9689291	6	136327330	G	C	-2.6010177394534	-0.17271714772415	0.0107489187093546
ILMN_1762024	TAAR9	6	rs9689292	6	136327336	A	C	-2.6010177394534	-0.17271714772415	0.0107489187093546
ILMN_1762024	TAAR9	6	rs9689307	6	136327455	T	G	-2.6010177394534	-0.17271714772415	0.0107489187093546
ILMN_1762024	TAAR9	6	rs7740628	6	136329176	A	G	-2.6010177394534	-0.17271714772415	0.0107489187093546
ILMN_1762024	TAAR9	6	rs9494439	6	136331172	G	A	-2.6010177394534	-0.17271714772415	0.0107489187093546
ILMN_1762024	TAAR9	6	rs9483901	6	136332042	A	G	-2.6010177394534	-0.17271714772415	0.0107489187093546
ILMN_1762024	TAAR9	6	rs9483902	6	136333125	T	A	-2.6010177394534	-0.17271714772415	0.0107489187093546
ILMN_1762024	TAAR9	6	rs6931583	6	136333948	C	A	-2.6010177394534	-0.17271714772415	0.0107489187093546
ILMN_1762024	TAAR9	6	rs9483903	6	136337623	A	G	-2.6010177394534	-0.17271714772415	0.0107489187093546
ILMN_1762024	TAAR9	6	rs4543383	6	136340352	G	C	-2.6010177394534	-0.17271714772415	0.0107489187093546
ILMN_1762024	TAAR9	6	rs6937373	6	136310541	T	C	-2.6102831245015	-0.173218689057856	0.0104809973277807
ILMN_1762024	TAAR9	6	rs149200049	6	136084480	A	G	-2.98876819056633	-0.212268611262726	0.00354864578327274
ILMN_1762024	TAAR9	6	rs143537481	6	136092231	T	A	-2.98876819056633	-0.212268611262726	0.00354864578327274
ILMN_1762024	TAAR9	6	rs9483897	6	136271077	T	C	-3.32675883826183	-0.203577443096939	0.00124198603386152
ILMN_1762024	TAAR9	6	rs9321545	6	136275745	G	A	-3.32675883826183	-0.203577443096939	0.00124198603386152
ILMN_1762024	TAAR9	6	rs9494429	6	136288895	C	T	-3.32675883826183	-0.203577443096939	0.00124198603386152
ILMN_1762024	TAAR9	6	rs9494430	6	136290713	C	A	-3.32675883826183	-0.203577443096939	0.00124198603386152
ILMN_1762024	TAAR9	6	rs9494428	6	136277563	A	G	-3.36017361972117	-0.205297753895695	0.00111499122459217
ILMN_1762024	TAAR9	6	rs10080318	6	136293826	T	C	-3.36017361972117	-0.205297753895695	0.00111499122459217
ILMN_1762024	TAAR9	6	rs7744526	6	136296168	C	T	-3.36017361972117	-0.205297753895695	0.00111499122459217
ILMN_1762024	TAAR9	6	rs11967535	6	136298212	A	G	-3.36017361972117	-0.205297753895695	0.00111499122459217
ILMN_1762024	TAAR9	6	rs6938424	6	136305170	T	C	-3.36017361972117	-0.205297753895695	0.00111499122459217
ILMN_1762024	TAAR9	6	rs4075415	6	136306362	A	C	-3.36017361972117	-0.205297753895695	0.00111499122459217
ILMN_1762024	TAAR9	6	rs76815584	6	136254157	T	A	-3.51189292667068	-0.226040703518388	0.000677156884718288
ILMN_1762024	TAAR9	6	rs78579451	6	136276578	A	G	-3.53501460525358	-0.227160346467842	0.000626803161854133
ILMN_1762024	TAAR9	6	rs141035978	6	136014127	C	T	-3.81684798636446	-0.320609649006122	0.000238070864818266
ILMN_1813100	KIAA1244	6	rs9494519	6	136777545	C	T	-1.98707471906102	-0.0828805129509917	0.0497344872314016
ILMN_1813100	KIAA1244	6	rs7772089	6	136780412	T	C	-1.98707471906102	-0.0828805129509917	0.0497344872314016
ILMN_1813100	KIAA1244	6	rs720565	6	136792964	C	G	-1.98707471906102	-0.0828805129509917	0.0497344872314016
ILMN_1813100	KIAA1244	6	rs5029924	6	138187498	T	C	-1.98774071839878	-0.163578457772039	0.0496595074602866
ILMN_1813100	KIAA1244	6	rs5029937	6	138195151	T	G	-1.98774071839878	-0.163578457772039	0.0496595074602866
ILMN_1813100	KIAA1244	6	rs5029939	6	138195723	G	C	-1.98774071839878	-0.163578457772039	0.0496595074602866
ILMN_1813100	KIAA1244	6	rs2230926	6	138196066	G	T	-1.98774071839878	-0.163578457772039	0.0496595074602866
ILMN_1813100	KIAA1244	6	rs58424023	6	138173826	C	T	-2.00063356311027	-0.172959828425799	0.0482268636843865
ILMN_1813100	KIAA1244	6	rs9376310	6	138298682	A	C	-2.01697421280404	-0.0727156560707033	0.0464618953172628
ILMN_1813100	KIAA1244	6	rs9376311	6	138299226	T	G	-2.01697421280404	-0.0727156560707033	0.0464618953172628
ILMN_1813100	KIAA1244	6	rs9321593	6	137670808	T	C	-2.0296164307145	-0.0652670855311796	0.0451345558129819
ILMN_1813100	KIAA1244	6	rs2327731	6	136761394	G	A	-2.03222356779699	-0.0853914888788185	0.0448649008783838
ILMN_1813100	KIAA1244	6	rs12194812	6	137668535	T	C	-2.03601019189289	-0.0654770730310571	0.0444757100867766
ILMN_1813100	KIAA1244	6	rs10457658	6	137672723	C	G	-2.03601019189289	-0.0654770730310571	0.0444757100867766
ILMN_1813100	KIAA1244	6	rs9321597	6	137672746	A	G	-2.03601019189289	-0.0654770730310571	0.0444757100867766
ILMN_1813100	KIAA1244	6	rs9494736	6	137673055	A	G	-2.03601019189289	-0.0654770730310571	0.0444757100867766
ILMN_1813100	KIAA1244	6	rs12207738	6	137674945	G	C	-2.03601019189289	-0.0654770730310571	0.0444757100867766
ILMN_1813100	KIAA1244	6	rs55931080	6	137749755	C	A	-2.03680192697948	-0.0896850154390713	0.0443947018906298
ILMN_1813100	KIAA1244	6	rs72985495	6	137751477	C	T	-2.03680192697948	-0.0896850154390713	0.0443947018906298
ILMN_1813100	KIAA1244	6	rs4896210	6	136774165	A	G	-2.04402103907109	-0.0855830785399195	0.0436618767057804
ILMN_1813100	KIAA1244	6	rs926370	6	136781280	G	A	-2.04402103907109	-0.0855830785399195	0.0436618767057804
ILMN_1813100	KIAA1244	6	rs3799438	6	136792473	A	T	-2.04402103907109	-0.0855830785399195	0.0436618767057804
ILMN_1813100	KIAA1244	6	rs112030256	6	138691537	A	G	-2.0514526693806	-0.160371995118643	0.0429183403379496
ILMN_1813100	KIAA1244	6	rs114827196	6	138691541	G	A	-2.0514526693806	-0.160371995118643	0.0429183403379496
ILMN_1813100	KIAA1244	6	rs76266817	6	138693209	G	T	-2.0514526693806	-0.160371995118643	0.0429183403379496
ILMN_1813100	KIAA1244	6	rs17583988	6	138698418	A	C	-2.0514526693806	-0.160371995118643	0.0429183403379496
ILMN_1813100	KIAA1244	6	rs4243456	6	138916450	T	C	2.07483621839396	0.066872498084515	0.04064930886337
ILMN_1813100	KIAA1244	6	rs4397246	6	138917270	T	C	2.07483621839396	0.066872498084515	0.04064930886337
ILMN_1813100	KIAA1244	6	rs4424103	6	138920704	C	T	2.07483621839396	0.066872498084515	0.04064930886337
ILMN_1813100	KIAA1244	6	rs9389689	6	139813632	C	G	-2.10073156483956	-0.062834112477223	0.0382577784487895
ILMN_1813100	KIAA1244	6	rs10872516	6	139814140	C	T	-2.10073156483956	-0.062834112477223	0.0382577784487895
ILMN_1813100	KIAA1244	6	rs9403081	6	139814392	C	T	-2.10073156483956	-0.062834112477223	0.0382577784487895
ILMN_1813100	KIAA1244	6	rs9403082	6	139815808	T	A	-2.10073156483956	-0.062834112477223	0.0382577784487895
ILMN_1813100	KIAA1244	6	rs9376421	6	139815878	T	C	-2.10073156483956	-0.062834112477223	0.0382577784487895
ILMN_1813100	KIAA1244	6	rs7751745	6	139109125	G	A	2.1055317135294	0.0869877446668126	0.037828072383317
ILMN_1813100	KIAA1244	6	rs632057	6	139834012	T	G	-2.111064637705	-0.0651825384653264	0.0373379470777548
ILMN_1813100	KIAA1244	6	rs9389690	6	139815797	A	G	-2.1136968341107	-0.0688124823316884	0.0371067113332373
ILMN_1813100	KIAA1244	6	rs2038077	6	136689360	A	C	-2.11636847846022	-0.087451425877824	0.036873277315169
ILMN_1813100	KIAA1244	6	rs2179288	6	136689430	A	G	-2.11636847846022	-0.087451425877824	0.036873277315169
ILMN_1813100	KIAA1244	6	rs1073785	6	136691338	T	C	-2.11636847846022	-0.087451425877824	0.036873277315169
ILMN_1813100	KIAA1244	6	rs7750613	6	136691962	A	G	-2.11636847846022	-0.087451425877824	0.036873277315169
ILMN_1813100	KIAA1244	6	rs4140635	6	136698507	C	T	-2.11636847846022	-0.087451425877824	0.036873277315169
ILMN_1813100	KIAA1244	6	rs2076192	6	136698697	C	A	-2.11636847846022	-0.087451425877824	0.036873277315169
ILMN_1813100	KIAA1244	6	rs7747443	6	136713749	G	A	-2.11636847846022	-0.087451425877824	0.036873277315169
ILMN_1813100	KIAA1244	6	rs6923953	6	136726688	C	T	-2.11636847846022	-0.087451425877824	0.036873277315169
ILMN_1813100	KIAA1244	6	rs10484489	6	136728471	A	G	-2.11636847846022	-0.087451425877824	0.036873277315169
ILMN_1813100	KIAA1244	6	rs6916323	6	136737876	G	A	-2.11636847846022	-0.087451425877824	0.036873277315169
ILMN_1813100	KIAA1244	6	rs7759353	6	136739421	C	T	-2.11636847846022	-0.087451425877824	0.036873277315169
ILMN_1813100	KIAA1244	6	rs3778299	6	136739916	C	T	-2.11636847846022	-0.087451425877824	0.036873277315169
ILMN_1813100	KIAA1244	6	rs3823166	6	136741690	C	T	-2.11636847846022	-0.087451425877824	0.036873277315169
ILMN_1813100	KIAA1244	6	rs4896209	6	136746167	T	C	-2.11636847846022	-0.087451425877824	0.036873277315169
ILMN_1813100	KIAA1244	6	rs3778301	6	136748214	T	C	-2.11636847846022	-0.087451425877824	0.036873277315169
ILMN_1813100	KIAA1244	6	rs997139	6	136751118	G	A	-2.11636847846022	-0.087451425877824	0.036873277315169
ILMN_1813100	KIAA1244	6	rs6926583	6	136752092	G	C	-2.11636847846022	-0.087451425877824	0.036873277315169
ILMN_1813100	KIAA1244	6	rs6911334	6	136752616	T	A	-2.11636847846022	-0.087451425877824	0.036873277315169
ILMN_1813100	KIAA1244	6	rs9321558	6	136753553	G	A	-2.11636847846022	-0.087451425877824	0.036873277315169
ILMN_1813100	KIAA1244	6	rs9376317	6	138359705	A	G	-2.11805344451835	-0.096019048532268	0.0367267079832749
ILMN_1813100	KIAA1244	6	rs61286700	6	139839267	T	C	2.12236342515045	0.154138771509887	0.0363540890457673
ILMN_1813100	KIAA1244	6	rs61492526	6	139841334	G	A	2.12236342515045	0.154138771509887	0.0363540890457673
ILMN_1813100	KIAA1244	6	rs10485152	6	139841478	A	T	2.12236342515045	0.154138771509887	0.0363540890457673
ILMN_1813100	KIAA1244	6	rs7738075	6	136685674	T	G	-2.1284402268985	-0.087620697356001	0.0358342806761467
ILMN_1813100	KIAA1244	6	rs3778296	6	136692461	C	G	-2.1284402268985	-0.087620697356001	0.0358342806761467
ILMN_1813100	KIAA1244	6	rs2206054	6	136696544	T	C	-2.1284402268985	-0.087620697356001	0.0358342806761467
ILMN_1813100	KIAA1244	6	rs2206057	6	136706310	T	C	-2.1284402268985	-0.087620697356001	0.0358342806761467
ILMN_1813100	KIAA1244	6	rs6570080	6	136711714	T	C	-2.1284402268985	-0.087620697356001	0.0358342806761467
ILMN_1813100	KIAA1244	6	rs1474616	6	136719004	C	T	-2.1284402268985	-0.087620697356001	0.0358342806761467
ILMN_1813100	KIAA1244	6	rs6919515	6	136720730	A	G	-2.1284402268985	-0.087620697356001	0.0358342806761467
ILMN_1813100	KIAA1244	6	rs10484490	6	136728497	C	T	-2.1284402268985	-0.087620697356001	0.0358342806761467
ILMN_1813100	KIAA1244	6	rs3799415	6	136731402	A	T	-2.1284402268985	-0.087620697356001	0.0358342806761467
ILMN_1813100	KIAA1244	6	rs6915850	6	136737816	C	T	-2.1284402268985	-0.087620697356001	0.0358342806761467
ILMN_1813100	KIAA1244	6	rs6916078	6	136738040	A	G	-2.1284402268985	-0.087620697356001	0.0358342806761467
ILMN_1813100	KIAA1244	6	rs6916254	6	136738115	A	G	-2.1284402268985	-0.087620697356001	0.0358342806761467
ILMN_1813100	KIAA1244	6	rs3823165	6	136741193	G	A	-2.1284402268985	-0.087620697356001	0.0358342806761467
ILMN_1813100	KIAA1244	6	rs1040438	6	136745657	A	G	-2.1284402268985	-0.087620697356001	0.0358342806761467
ILMN_1813100	KIAA1244	6	rs2179287	6	136745873	T	C	-2.1284402268985	-0.087620697356001	0.0358342806761467
ILMN_1813100	KIAA1244	6	rs1555055	6	136746175	C	T	-2.1284402268985	-0.087620697356001	0.0358342806761467
ILMN_1813100	KIAA1244	6	rs4895467	6	136746303	A	G	-2.1284402268985	-0.087620697356001	0.0358342806761467
ILMN_1813100	KIAA1244	6	rs3823167	6	136748317	C	T	-2.1284402268985	-0.087620697356001	0.0358342806761467
ILMN_1813100	KIAA1244	6	rs3778302	6	136748751	C	A	-2.1284402268985	-0.087620697356001	0.0358342806761467
ILMN_1813100	KIAA1244	6	rs3778303	6	136749066	T	C	-2.1284402268985	-0.087620697356001	0.0358342806761467
ILMN_1813100	KIAA1244	6	rs9376185	6	136749257	A	T	-2.1284402268985	-0.087620697356001	0.0358342806761467
ILMN_1813100	KIAA1244	6	rs9402811	6	136749572	C	T	-2.1284402268985	-0.087620697356001	0.0358342806761467
ILMN_1813100	KIAA1244	6	rs3799420	6	136753948	C	T	-2.1284402268985	-0.087620697356001	0.0358342806761467
ILMN_1813100	KIAA1244	6	rs3799424	6	136759036	A	G	-2.1284402268985	-0.087620697356001	0.0358342806761467
ILMN_1813100	KIAA1244	6	rs9495146	6	138912833	C	T	2.12997534030781	0.0683768275972228	0.0357039902673597
ILMN_1813100	KIAA1244	6	rs4445072	6	138914474	A	G	2.12997534030781	0.0683768275972228	0.0357039902673597
ILMN_1813100	KIAA1244	6	rs3935783	6	138905118	T	C	2.13432041824656	0.068618716780842	0.0353374304917411
ILMN_1813100	KIAA1244	6	rs62420992	6	137711600	T	C	2.13921960876856	0.138863181432311	0.0349280404603824
ILMN_1813100	KIAA1244	6	rs7766444	6	139806747	C	A	-2.14258124227592	-0.0697785846380235	0.0346495175837646
ILMN_1813100	KIAA1244	6	rs4580887	6	136678543	T	C	-2.14297720071915	-0.0883618817412022	0.0346168382259578
ILMN_1813100	KIAA1244	6	rs4640907	6	136678549	A	G	-2.14297720071915	-0.0883618817412022	0.0346168382259578
ILMN_1813100	KIAA1244	6	rs3823162	6	136679476	T	C	-2.14297720071915	-0.0883618817412022	0.0346168382259578
ILMN_1813100	KIAA1244	6	rs909737	6	136682755	A	C	-2.14297720071915	-0.0883618817412022	0.0346168382259578
ILMN_1813100	KIAA1244	6	rs7759040	6	137517491	T	A	2.15557764689346	0.0827650402855142	0.0335907654272057
ILMN_1813100	KIAA1244	6	rs9389480	6	137520205	A	G	2.15557764689346	0.0827650402855142	0.0335907654272057
ILMN_1813100	KIAA1244	6	rs3010306	6	139761364	G	T	2.16606520348465	0.0690466015433618	0.0327569946415677
ILMN_1813100	KIAA1244	6	rs3778307	6	136765459	C	T	-2.17210704425636	-0.0906833347296097	0.0322848793071268
ILMN_1813100	KIAA1244	6	rs1473677	6	136767530	G	A	-2.17210704425636	-0.0906833347296097	0.0322848793071268
ILMN_1813100	KIAA1244	6	rs7763124	6	139861016	A	G	2.17404994867265	0.096472779621994	0.0321343221962764
ILMN_1813100	KIAA1244	6	rs6928244	6	139861491	C	G	2.17404994867265	0.096472779621994	0.0321343221962764
ILMN_1813100	KIAA1244	6	rs6939903	6	139863095	C	G	2.17404994867265	0.096472779621994	0.0321343221962764
ILMN_1813100	KIAA1244	6	rs73568961	6	138683862	G	A	-2.19420793033918	-0.249339143574624	0.0306079786782342
ILMN_1813100	KIAA1244	6	rs34592648	6	137825538	A	G	-2.19803766539753	-0.0829224748461627	0.0303252523662892
ILMN_1813100	KIAA1244	6	rs1019237	6	139745739	A	G	2.19845251817887	0.0851533852174532	0.0302947634815555
ILMN_1813100	KIAA1244	6	rs56251346	6	137520886	T	C	2.20067363799785	0.0841722008514752	0.030131980652516
ILMN_1813100	KIAA1244	6	rs9389484	6	137529927	T	C	2.20067363799785	0.0841722008514752	0.030131980652516
ILMN_1813100	KIAA1244	6	rs9376267	6	137531031	T	C	2.20067363799785	0.0841722008514752	0.030131980652516
ILMN_1813100	KIAA1244	6	rs9402879	6	137531192	C	T	2.20067363799785	0.0841722008514752	0.030131980652516
ILMN_1813100	KIAA1244	6	rs9376268	6	137532751	A	G	2.20067363799785	0.0841722008514752	0.030131980652516
ILMN_1813100	KIAA1244	6	rs72987436	6	137807090	C	T	-2.20089941059935	-0.0971635501806866	0.0301154769046834
ILMN_1813100	KIAA1244	6	rs17066882	6	138125831	C	T	-2.2019831352658	-0.146370712233113	0.0300363675015022
ILMN_1813100	KIAA1244	6	rs73562261	6	138126153	A	C	-2.2019831352658	-0.146370712233113	0.0300363675015022
ILMN_1813100	KIAA1244	6	rs73562264	6	138126294	A	G	-2.2019831352658	-0.146370712233113	0.0300363675015022
ILMN_1813100	KIAA1244	6	rs55707616	6	138126732	C	T	-2.2019831352658	-0.146370712233113	0.0300363675015022
ILMN_1813100	KIAA1244	6	rs58151208	6	138126759	C	A	-2.2019831352658	-0.146370712233113	0.0300363675015022
ILMN_1813100	KIAA1244	6	rs17066884	6	138127852	G	C	-2.2019831352658	-0.146370712233113	0.0300363675015022
ILMN_1813100	KIAA1244	6	rs17066886	6	138128750	T	C	-2.2019831352658	-0.146370712233113	0.0300363675015022
ILMN_1813100	KIAA1244	6	rs139172983	6	138131194	A	G	-2.2019831352658	-0.146370712233113	0.0300363675015022
ILMN_1813100	KIAA1244	6	rs6911335	6	139083742	C	T	2.20648893366001	0.0733419645305451	0.0297093962288914
ILMN_1813100	KIAA1244	6	rs2005734	6	139745045	A	G	2.20690348543404	0.08618181667567	0.0296794702561115
ILMN_1813100	KIAA1244	6	rs1028332	6	136764016	C	T	-2.20737385698294	-0.0929194582968962	0.0296455466055532
ILMN_1813100	KIAA1244	6	rs2473095	6	138414112	A	G	-2.20753518376078	-0.0869776710172116	0.029633919363509
ILMN_1813100	KIAA1244	6	rs2506842	6	138414419	T	G	-2.20753518376078	-0.0869776710172116	0.029633919363509
ILMN_1813100	KIAA1244	6	rs2473098	6	138415246	A	G	-2.20753518376078	-0.0869776710172116	0.029633919363509
ILMN_1813100	KIAA1244	6	rs679582	6	139831180	G	A	-2.20832800826808	-0.0690604818824579	0.029576836291329
ILMN_1813100	KIAA1244	6	rs635769	6	139831981	T	C	-2.20832800826808	-0.0690604818824579	0.029576836291329
ILMN_1813100	KIAA1244	6	rs2982521	6	139835329	A	T	-2.20832800826808	-0.0690604818824579	0.029576836291329
ILMN_1813100	KIAA1244	6	rs4895538	6	139034727	T	G	-2.21216986398318	-0.0678532368750643	0.029301582264085
ILMN_1813100	KIAA1244	6	rs113403917	6	137774672	C	T	2.21575912251303	0.12054336410284	0.0290464507595548
ILMN_1813100	KIAA1244	6	rs2327902	6	139114732	T	A	2.22093076222149	0.0922213104126879	0.0286822554698166
ILMN_1813100	KIAA1244	6	rs7753418	6	139104107	T	C	2.23071802800653	0.0920472449077591	0.0280039380862863
ILMN_1813100	KIAA1244	6	rs7773485	6	139113098	T	C	2.23071802800653	0.0920472449077591	0.0280039380862863
ILMN_1813100	KIAA1244	6	rs9321673	6	139113392	A	G	2.23071802800653	0.0920472449077591	0.0280039380862863
ILMN_1813100	KIAA1244	6	rs1474962	6	139115518	G	A	2.23071802800653	0.0920472449077591	0.0280039380862863
ILMN_1813100	KIAA1244	6	rs1474963	6	139115882	A	G	2.23071802800653	0.0920472449077591	0.0280039380862863
ILMN_1813100	KIAA1244	6	rs11155072	6	139835073	G	A	-2.23964073149825	-0.0705333209313203	0.0273978187699461
ILMN_1813100	KIAA1244	6	rs9403083	6	139817074	T	C	2.25130839594077	0.0668565982116743	0.0266225945720843
ILMN_1813100	KIAA1244	6	rs9376422	6	139817115	C	T	2.25130839594077	0.0668565982116743	0.0266225945720843
ILMN_1813100	KIAA1244	6	rs9376423	6	139817249	C	A	2.25130839594077	0.0668565982116743	0.0266225945720843
ILMN_1813100	KIAA1244	6	rs4896464	6	139817624	T	C	2.25130839594077	0.0668565982116743	0.0266225945720843
ILMN_1813100	KIAA1244	6	rs9495502	6	139818658	G	A	2.25130839594077	0.0668565982116743	0.0266225945720843
ILMN_1813100	KIAA1244	6	rs9403084	6	139819473	A	G	2.25130839594077	0.0668565982116743	0.0266225945720843
ILMN_1813100	KIAA1244	6	rs7770257	6	139819736	G	A	2.25130839594077	0.0668565982116743	0.0266225945720843
ILMN_1813100	KIAA1244	6	rs17069017	6	139901509	G	C	-2.28003253941155	-0.138201442290533	0.0247955572325947
ILMN_1813100	KIAA1244	6	rs11751645	6	139902376	T	C	-2.28003253941155	-0.138201442290533	0.0247955572325947
ILMN_1813100	KIAA1244	6	rs12660850	6	139903229	G	C	-2.28003253941155	-0.138201442290533	0.0247955572325947
ILMN_1813100	KIAA1244	6	rs2041620	6	139744364	G	A	-2.28132102552071	-0.0754987303865503	0.0247162501143212
ILMN_1813100	KIAA1244	6	rs72985501	6	137760776	G	A	-2.28173500619994	-0.101230221210228	0.0246908167514774
ILMN_1813100	KIAA1244	6	rs56131525	6	137763080	G	A	-2.28173500619994	-0.101230221210228	0.0246908167514774
ILMN_1813100	KIAA1244	6	rs118012205	6	137809858	A	G	-2.28790138456231	-0.358674460683749	0.0243146948646417
ILMN_1813100	KIAA1244	6	rs117070989	6	137811647	A	C	-2.28790138456231	-0.358674460683749	0.0243146948646417
ILMN_1813100	KIAA1244	6	rs12660669	6	137791968	A	G	-2.29087124831228	-0.100563782953765	0.0241353523473587
ILMN_1813100	KIAA1244	6	rs60228986	6	137797403	G	C	-2.29087124831228	-0.100563782953765	0.0241353523473587
ILMN_1813100	KIAA1244	6	rs55674813	6	137801385	A	T	-2.29087124831228	-0.100563782953765	0.0241353523473587
ILMN_1813100	KIAA1244	6	rs1333224	6	137801943	A	G	-2.29087124831228	-0.100563782953765	0.0241353523473587
ILMN_1813100	KIAA1244	6	rs72987433	6	137802664	A	C	-2.29087124831228	-0.100563782953765	0.0241353523473587
ILMN_1813100	KIAA1244	6	rs12664293	6	137804099	G	A	-2.29087124831228	-0.100563782953765	0.0241353523473587
ILMN_1813100	KIAA1244	6	rs72987434	6	137806395	C	A	-2.29087124831228	-0.100563782953765	0.0241353523473587
ILMN_1813100	KIAA1244	6	rs7769440	6	136227135	C	T	2.29359410959886	0.0757404061201314	0.0239719501120711
ILMN_1813100	KIAA1244	6	rs7752169	6	136227558	T	C	2.29359410959886	0.0757404061201314	0.0239719501120711
ILMN_1813100	KIAA1244	6	rs3010316	6	139746168	G	A	2.29483232766026	0.0894516655389132	0.0238979659342559
ILMN_1813100	KIAA1244	6	rs73568941	6	138674499	T	C	-2.29553295230916	-0.151327652147974	0.0238561923970275
ILMN_1813100	KIAA1244	6	rs4896346	6	138675494	T	G	-2.29553295230916	-0.151327652147974	0.0238561923970275
ILMN_1813100	KIAA1244	6	rs6942221	6	138677059	A	G	-2.29553295230916	-0.151327652147974	0.0238561923970275
ILMN_1813100	KIAA1244	6	rs7748451	6	138678996	C	A	-2.29553295230916	-0.151327652147974	0.0238561923970275
ILMN_1813100	KIAA1244	6	rs7748815	6	138679252	G	A	-2.29553295230916	-0.151327652147974	0.0238561923970275
ILMN_1813100	KIAA1244	6	rs9403085	6	139820868	C	T	-2.29791462384892	-0.0737728152687712	0.0237146698775799
ILMN_1813100	KIAA1244	6	rs9402995	6	139037038	A	G	-2.30054046796116	-0.0716921048389428	0.0235594960236269
ILMN_1813100	KIAA1244	6	rs56144730	6	137758369	T	C	-2.30212721576313	-0.100908076635208	0.0234661617219741
ILMN_1813100	KIAA1244	6	rs56141642	6	137759051	C	T	-2.30212721576313	-0.100908076635208	0.0234661617219741
ILMN_1813100	KIAA1244	6	rs72987411	6	137775204	C	T	-2.30212721576313	-0.100908076635208	0.0234661617219741
ILMN_1813100	KIAA1244	6	rs60280135	6	137784510	C	T	-2.30212721576313	-0.100908076635208	0.0234661617219741
ILMN_1813100	KIAA1244	6	rs72987418	6	137785234	T	G	-2.30212721576313	-0.100908076635208	0.0234661617219741
ILMN_1813100	KIAA1244	6	rs13212190	6	139816305	A	G	-2.31061113127048	-0.0740418606928731	0.0229726371292595
ILMN_1813100	KIAA1244	6	rs112073504	6	139832177	T	C	2.35147852099612	0.24074904303176	0.0207213939617938
ILMN_1813100	KIAA1244	6	rs113584346	6	139838674	G	A	2.35147852099612	0.24074904303176	0.0207213939617938
ILMN_1813100	KIAA1244	6	rs9494969	6	138547411	C	G	-2.38896508488748	-0.221374166432786	0.0188304600558449
ILMN_1813100	KIAA1244	6	rs9484130	6	138547964	G	A	-2.38896508488748	-0.221374166432786	0.0188304600558449
ILMN_1813100	KIAA1244	6	rs9494970	6	138548175	T	A	-2.38896508488748	-0.221374166432786	0.0188304600558449
ILMN_1813100	KIAA1244	6	rs7739406	6	136240616	G	A	2.39365161976997	0.0784036601372196	0.0186051739182866
ILMN_1813100	KIAA1244	6	rs12194832	6	139073407	G	C	2.39425772764028	0.106419401130397	0.0185762133219863
ILMN_1813100	KIAA1244	6	rs6570229	6	138712576	G	T	-2.39771431124881	-0.147496879426304	0.0184118177525863
ILMN_1813100	KIAA1244	6	rs6570230	6	138712885	T	C	-2.39771431124881	-0.147496879426304	0.0184118177525863
ILMN_1813100	KIAA1244	6	rs6570231	6	138713015	T	C	-2.39771431124881	-0.147496879426304	0.0184118177525863
ILMN_1813100	KIAA1244	6	rs9495070	6	138714619	T	G	-2.39771431124881	-0.147496879426304	0.0184118177525863
ILMN_1813100	KIAA1244	6	rs61340543	6	138715366	C	G	-2.39771431124881	-0.147496879426304	0.0184118177525863
ILMN_1813100	KIAA1244	6	rs60102994	6	138715866	T	C	-2.39771431124881	-0.147496879426304	0.0184118177525863
ILMN_1813100	KIAA1244	6	rs57894510	6	138715886	A	G	-2.39771431124881	-0.147496879426304	0.0184118177525863
ILMN_1813100	KIAA1244	6	rs57152898	6	138716104	A	T	-2.39771431124881	-0.147496879426304	0.0184118177525863
ILMN_1813100	KIAA1244	6	rs17053774	6	138716237	C	G	-2.39771431124881	-0.147496879426304	0.0184118177525863
ILMN_1813100	KIAA1244	6	rs62429906	6	136242215	T	C	-2.40481388108945	-0.107840345028079	0.0180782114328348
ILMN_1813100	KIAA1244	6	rs28385693	6	137482795	G	A	-2.42676756632291	-0.242837764211331	0.0170803754681901
ILMN_1813100	KIAA1244	6	rs28385691	6	137484257	G	A	-2.42676756632291	-0.242837764211331	0.0170803754681901
ILMN_1813100	KIAA1244	6	rs28741386	6	137485458	T	C	-2.42676756632291	-0.242837764211331	0.0170803754681901
ILMN_1813100	KIAA1244	6	rs28741385	6	137485869	T	C	-2.42676756632291	-0.242837764211331	0.0170803754681901
ILMN_1813100	KIAA1244	6	rs76992640	6	137496969	T	G	-2.42676756632291	-0.242837764211331	0.0170803754681901
ILMN_1813100	KIAA1244	6	rs6927430	6	138922670	G	C	2.45004606954268	0.0762895161286981	0.016076206921793
ILMN_1813100	KIAA1244	6	rs12198924	6	137801589	G	T	2.4525030058766	0.0781496826832239	0.015973358161455
ILMN_1813100	KIAA1244	6	rs12191965	6	137801687	T	C	2.4525030058766	0.0781496826832239	0.015973358161455
ILMN_1813100	KIAA1244	6	rs7767327	6	137801725	C	G	2.4525030058766	0.0781496826832239	0.015973358161455
ILMN_1813100	KIAA1244	6	rs10457664	6	137804081	G	A	2.4525030058766	0.0781496826832239	0.015973358161455
ILMN_1813100	KIAA1244	6	rs9321612	6	137806582	A	G	2.4525030058766	0.0781496826832239	0.015973358161455
ILMN_1813100	KIAA1244	6	rs4896262	6	137698390	T	G	2.45309422466208	0.0799540759288084	0.0159486972635868
ILMN_1813100	KIAA1244	6	rs9495044	6	138689653	A	C	-2.4902041302324	-0.153004080610417	0.0144672035624485
ILMN_1813100	KIAA1244	6	rs9484150	6	138699838	A	G	-2.4902041302324	-0.153004080610417	0.0144672035624485
ILMN_1813100	KIAA1244	6	rs9495054	6	138701018	A	C	-2.4902041302324	-0.153004080610417	0.0144672035624485
ILMN_1813100	KIAA1244	6	rs9495055	6	138701150	C	T	-2.4902041302324	-0.153004080610417	0.0144672035624485
ILMN_1813100	KIAA1244	6	rs73570912	6	138701626	C	G	-2.4902041302324	-0.153004080610417	0.0144672035624485
ILMN_1813100	KIAA1244	6	rs73570915	6	138701960	C	A	-2.4902041302324	-0.153004080610417	0.0144672035624485
ILMN_1813100	KIAA1244	6	rs17053764	6	138701980	C	T	-2.4902041302324	-0.153004080610417	0.0144672035624485
ILMN_1813100	KIAA1244	6	rs73570918	6	138702087	T	C	-2.4902041302324	-0.153004080610417	0.0144672035624485
ILMN_1813100	KIAA1244	6	rs6913692	6	138702191	G	C	-2.4902041302324	-0.153004080610417	0.0144672035624485
ILMN_1813100	KIAA1244	6	rs6913735	6	138702261	T	C	-2.4902041302324	-0.153004080610417	0.0144672035624485
ILMN_1813100	KIAA1244	6	rs6918995	6	138702797	A	C	-2.4902041302324	-0.153004080610417	0.0144672035624485
ILMN_1813100	KIAA1244	6	rs9484151	6	138703205	G	A	-2.4902041302324	-0.153004080610417	0.0144672035624485
ILMN_1813100	KIAA1244	6	rs12183809	6	138703466	G	A	-2.4902041302324	-0.153004080610417	0.0144672035624485
ILMN_1813100	KIAA1244	6	rs2076274	6	138703496	T	C	-2.4902041302324	-0.153004080610417	0.0144672035624485
ILMN_1813100	KIAA1244	6	rs2076273	6	138703640	G	A	-2.4902041302324	-0.153004080610417	0.0144672035624485
ILMN_1813100	KIAA1244	6	rs2076272	6	138703762	G	A	-2.4902041302324	-0.153004080610417	0.0144672035624485
ILMN_1813100	KIAA1244	6	rs11968662	6	138704539	C	T	-2.4902041302324	-0.153004080610417	0.0144672035624485
ILMN_1813100	KIAA1244	6	rs11966257	6	138705795	G	T	-2.4902041302324	-0.153004080610417	0.0144672035624485
ILMN_1813100	KIAA1244	6	rs12198968	6	139120627	T	C	2.50240765011145	0.0982496152480507	0.0140076615708467
ILMN_1813100	KIAA1244	6	rs79981479	6	139120787	T	C	2.50240765011145	0.0982496152480507	0.0140076615708467
ILMN_1813100	KIAA1244	6	rs9321674	6	139122341	G	A	2.50240765011145	0.0982496152480507	0.0140076615708467
ILMN_1813100	KIAA1244	6	rs9495019	6	138665889	A	G	-2.51278071724432	-0.154140398106669	0.0136273820794248
ILMN_1813100	KIAA1244	6	rs11968499	6	138668756	C	T	-2.51278071724432	-0.154140398106669	0.0136273820794248
ILMN_1813100	KIAA1244	6	rs9495020	6	138669247	G	A	-2.51278071724432	-0.154140398106669	0.0136273820794248
ILMN_1813100	KIAA1244	6	rs28562699	6	138669582	C	T	-2.51278071724432	-0.154140398106669	0.0136273820794248
ILMN_1813100	KIAA1244	6	rs60935091	6	138672368	T	C	-2.51278071724432	-0.154140398106669	0.0136273820794248
ILMN_1813100	KIAA1244	6	rs4896345	6	138675197	G	A	-2.51278071724432	-0.154140398106669	0.0136273820794248
ILMN_1813100	KIAA1244	6	rs7753628	6	138679839	T	C	-2.51278071724432	-0.154140398106669	0.0136273820794248
ILMN_1813100	KIAA1244	6	rs11965703	6	138681114	G	A	-2.51278071724432	-0.154140398106669	0.0136273820794248
ILMN_1813100	KIAA1244	6	rs11970756	6	138681453	C	G	-2.51278071724432	-0.154140398106669	0.0136273820794248
ILMN_1813100	KIAA1244	6	rs11970727	6	138681455	T	C	-2.51278071724432	-0.154140398106669	0.0136273820794248
ILMN_1813100	KIAA1244	6	rs6570265	6	139029626	G	C	-2.52487545468122	-0.0793202661720992	0.0131956989438914
ILMN_1813100	KIAA1244	6	rs7765991	6	138710524	G	A	-2.56431130663416	-0.149068629956148	0.0118721502615209
ILMN_1813100	KIAA1244	6	rs4896347	6	138710904	A	G	-2.56431130663416	-0.149068629956148	0.0118721502615209
ILMN_1813100	KIAA1244	6	rs4896348	6	138711155	T	C	-2.56431130663416	-0.149068629956148	0.0118721502615209
ILMN_1813100	KIAA1244	6	rs9495067	6	138711891	G	A	-2.56431130663416	-0.149068629956148	0.0118721502615209
ILMN_1813100	KIAA1244	6	rs9495068	6	138712295	C	A	-2.56431130663416	-0.149068629956148	0.0118721502615209
ILMN_1813100	KIAA1244	6	rs9495069	6	138712312	T	C	-2.56431130663416	-0.149068629956148	0.0118721502615209
ILMN_1813100	KIAA1244	6	rs9495071	6	138717824	A	G	-2.56431130663416	-0.149068629956148	0.0118721502615209
ILMN_1813100	KIAA1244	6	rs9495072	6	138717849	C	T	-2.56431130663416	-0.149068629956148	0.0118721502615209
ILMN_1813100	KIAA1244	6	rs6903793	6	138718118	A	G	-2.56431130663416	-0.149068629956148	0.0118721502615209
ILMN_1813100	KIAA1244	6	rs1928278	6	138718523	A	G	-2.56431130663416	-0.149068629956148	0.0118721502615209
ILMN_1813100	KIAA1244	6	rs10457678	6	139122240	G	A	2.57262433414165	0.0969084799171693	0.011608890793089
ILMN_1813100	KIAA1244	6	rs11154998	6	139089070	A	T	2.58019019966226	0.111683729799224	0.0113738770289927
ILMN_1813100	KIAA1244	6	rs12210412	6	139091791	T	C	2.58019019966226	0.111683729799224	0.0113738770289927
ILMN_1813100	KIAA1244	6	rs11155000	6	139099401	C	T	2.58019019966226	0.111683729799224	0.0113738770289927
ILMN_1813100	KIAA1244	6	rs3763185	6	139106599	C	A	2.58019019966226	0.111683729799224	0.0113738770289927
ILMN_1813100	KIAA1244	6	rs12205733	6	139112228	G	A	2.58019019966226	0.111683729799224	0.0113738770289927
ILMN_1813100	KIAA1244	6	rs6930622	6	137797918	C	T	2.60328023337725	0.0814360366714969	0.0106829310416775
ILMN_1813100	KIAA1244	6	rs9376278	6	137804521	T	G	2.60328023337725	0.0814360366714969	0.0106829310416775
ILMN_1813100	KIAA1244	6	rs9376279	6	137804686	T	C	2.60328023337725	0.0814360366714969	0.0106829310416775
ILMN_1813100	KIAA1244	6	rs9376280	6	137805414	A	G	2.60328023337725	0.0814360366714969	0.0106829310416775
ILMN_1813100	KIAA1244	6	rs56740201	6	137747960	C	A	2.61486026404449	0.133565177038055	0.0103508821269965
ILMN_1813100	KIAA1244	6	rs113791838	6	137763410	C	T	2.61486026404449	0.133565177038055	0.0103508821269965
ILMN_1813100	KIAA1244	6	rs76097451	6	137770686	C	G	2.61486026404449	0.133565177038055	0.0103508821269965
ILMN_1813100	KIAA1244	6	rs79541245	6	137776584	T	C	2.61486026404449	0.133565177038055	0.0103508821269965
ILMN_1813100	KIAA1244	6	rs138492374	6	137777846	T	C	2.61486026404449	0.133565177038055	0.0103508821269965
ILMN_1813100	KIAA1244	6	rs6904154	6	137787541	G	A	2.61486026404449	0.133565177038055	0.0103508821269965
ILMN_1813100	KIAA1244	6	rs111702635	6	137793120	T	C	2.61486026404449	0.133565177038055	0.0103508821269965
ILMN_1813100	KIAA1244	6	rs9389496	6	137712235	G	A	2.62706197271185	0.10504583489724	0.0100111242589069
ILMN_1813100	KIAA1244	6	rs6935663	6	137719667	T	C	2.62706197271185	0.10504583489724	0.0100111242589069
ILMN_1813100	KIAA1244	6	rs13197011	6	137722642	C	T	2.62706197271185	0.10504583489724	0.0100111242589069
ILMN_1813100	KIAA1244	6	rs4257875	6	138905710	C	T	2.63063772342992	0.0811257270905614	0.00991348602226767
ILMN_1813100	KIAA1244	6	rs9495065	6	138709856	T	C	-2.63361508092017	-0.16618134010155	0.00983284549445803
ILMN_1813100	KIAA1244	6	rs7765298	6	138907520	C	T	2.63402483630153	0.0811665623048494	0.00982179402097558
ILMN_1813100	KIAA1244	6	rs4521605	6	138908662	G	C	2.63402483630153	0.0811665623048494	0.00982179402097558
ILMN_1813100	KIAA1244	6	rs6918682	6	138909231	T	C	2.63402483630153	0.0811665623048494	0.00982179402097558
ILMN_1813100	KIAA1244	6	rs6923972	6	138909661	T	G	2.63402483630153	0.0811665623048494	0.00982179402097558
ILMN_1813100	KIAA1244	6	rs3861392	6	138910102	G	A	2.63402483630153	0.0811665623048494	0.00982179402097558
ILMN_1813100	KIAA1244	6	rs6570245	6	138915745	T	C	2.63402483630153	0.0811665623048494	0.00982179402097558
ILMN_1813100	KIAA1244	6	rs4316021	6	138919711	C	A	2.63402483630153	0.0811665623048494	0.00982179402097558
ILMN_1813100	KIAA1244	6	rs2908511	6	139820958	T	C	2.66607299901246	0.120237441569055	0.00899146643462244
ILMN_1813100	KIAA1244	6	rs2908514	6	139821672	T	C	2.66607299901246	0.120237441569055	0.00899146643462244
ILMN_1813100	KIAA1244	6	rs952730	6	137707508	T	C	2.68835528285407	0.107302744849043	0.00845224105944255
ILMN_1813100	KIAA1244	6	rs4096446	6	137707763	C	A	2.68835528285407	0.107302744849043	0.00845224105944255
ILMN_1813100	KIAA1244	6	rs7740453	6	137708976	A	G	2.68835528285407	0.107302744849043	0.00845224105944255
ILMN_1813100	KIAA1244	6	rs7740396	6	137709191	C	A	2.68835528285407	0.107302744849043	0.00845224105944255
ILMN_1813100	KIAA1244	6	rs35493044	6	137709655	G	A	2.68835528285407	0.107302744849043	0.00845224105944255
ILMN_1813100	KIAA1244	6	rs9373190	6	137710394	T	C	2.68835528285407	0.107302744849043	0.00845224105944255
ILMN_1813100	KIAA1244	6	rs9402891	6	137711215	T	G	2.68835528285407	0.107302744849043	0.00845224105944255
ILMN_1813100	KIAA1244	6	rs4896264	6	137711725	G	T	2.68835528285407	0.107302744849043	0.00845224105944255
ILMN_1813100	KIAA1244	6	rs4896265	6	137711813	A	G	2.68835528285407	0.107302744849043	0.00845224105944255
ILMN_1813100	KIAA1244	6	rs4896266	6	137713689	G	A	2.68835528285407	0.107302744849043	0.00845224105944255
ILMN_1813100	KIAA1244	6	rs1572101	6	137714458	T	C	2.68835528285407	0.107302744849043	0.00845224105944255
ILMN_1813100	KIAA1244	6	rs4895487	6	137715065	A	G	2.68835528285407	0.107302744849043	0.00845224105944255
ILMN_1813100	KIAA1244	6	rs4896267	6	137715871	G	A	2.68835528285407	0.107302744849043	0.00845224105944255
ILMN_1813100	KIAA1244	6	rs4895488	6	137716372	G	A	2.68835528285407	0.107302744849043	0.00845224105944255
ILMN_1813100	KIAA1244	6	rs4895489	6	137717336	T	C	2.68835528285407	0.107302744849043	0.00845224105944255
ILMN_1813100	KIAA1244	6	rs4895490	6	137717437	G	A	2.68835528285407	0.107302744849043	0.00845224105944255
ILMN_1813100	KIAA1244	6	rs9402893	6	137718393	T	G	2.68835528285407	0.107302744849043	0.00845224105944255
ILMN_1813100	KIAA1244	6	rs9321599	6	137718533	A	G	2.68835528285407	0.107302744849043	0.00845224105944255
ILMN_1813100	KIAA1244	6	rs9399215	6	137718594	T	G	2.68835528285407	0.107302744849043	0.00845224105944255
ILMN_1813100	KIAA1244	6	rs62421001	6	137720271	G	A	2.68835528285407	0.107302744849043	0.00845224105944255
ILMN_1813100	KIAA1244	6	rs7749295	6	137723074	T	C	2.68835528285407	0.107302744849043	0.00845224105944255
ILMN_1813100	KIAA1244	6	rs9389498	6	137724238	T	C	2.68835528285407	0.107302744849043	0.00845224105944255
ILMN_1813100	KIAA1244	6	rs9373191	6	137735772	A	C	2.68835528285407	0.107302744849043	0.00845224105944255
ILMN_1813100	KIAA1244	6	rs3010304	6	139762442	C	T	2.69338137403224	0.106761332588954	0.00833474447158228
ILMN_1813100	KIAA1244	6	rs4896263	6	137698614	G	T	2.69661623834378	0.0850635435345097	0.0082599088348718
ILMN_1813100	KIAA1244	6	rs9321662	6	138832027	G	A	2.70872700470749	0.0865555109417819	0.00798512790134313
ILMN_1813100	KIAA1244	6	rs4243452	6	138833026	C	T	2.70872700470749	0.0865555109417819	0.00798512790134313
ILMN_1813100	KIAA1244	6	rs3923724	6	138857296	A	G	2.75180983278686	0.0911739194751888	0.00707368369070208
ILMN_1813100	KIAA1244	6	rs6570228	6	138691095	C	G	-2.78087999581879	-0.164968000074855	0.00651339810873632
ILMN_1813100	KIAA1244	6	rs9495052	6	138696718	A	G	-2.78087999581879	-0.164968000074855	0.00651339810873632
ILMN_1813100	KIAA1244	6	rs9484152	6	138703243	C	T	-2.78087999581879	-0.164968000074855	0.00651339810873632
ILMN_1813100	KIAA1244	6	rs73570934	6	138707470	G	A	-2.78087999581879	-0.164968000074855	0.00651339810873632
ILMN_1813100	KIAA1244	6	rs58594850	6	138707667	G	C	-2.78087999581879	-0.164968000074855	0.00651339810873632
ILMN_1813100	KIAA1244	6	rs9495063	6	138708184	A	C	-2.78087999581879	-0.164968000074855	0.00651339810873632
ILMN_1813100	KIAA1244	6	rs9495064	6	138709209	G	A	-2.78087999581879	-0.164968000074855	0.00651339810873632
ILMN_1813100	KIAA1244	6	rs9495066	6	138709960	G	A	-2.78087999581879	-0.164968000074855	0.00651339810873632
ILMN_1813100	KIAA1244	6	rs7775124	6	138826139	C	T	2.80169520297233	0.0889335096557906	0.00613744798114736
ILMN_1813100	KIAA1244	6	rs4475339	6	138826964	T	C	2.80169520297233	0.0889335096557906	0.00613744798114736
ILMN_1813100	KIAA1244	6	rs6922771	6	138830566	C	T	2.80169520297233	0.0889335096557906	0.00613744798114736
ILMN_1813100	KIAA1244	6	rs9376349	6	138830614	A	G	2.80169520297233	0.0889335096557906	0.00613744798114736
ILMN_1813100	KIAA1244	6	rs7740144	6	138663385	C	T	-2.80554416294028	-0.166170190552507	0.00607014404681444
ILMN_1813100	KIAA1244	6	rs6928895	6	138681734	A	G	-2.80554416294028	-0.166170190552507	0.00607014404681444
ILMN_1813100	KIAA1244	6	rs13209729	6	139865139	T	C	-2.82899721146576	-0.0899931429351834	0.0056744225656853
ILMN_1813100	KIAA1244	6	rs9376353	6	138855975	A	T	2.85230002059366	0.0946492192977368	0.00530477124311712
ILMN_1813100	KIAA1244	6	rs56921989	6	139865504	A	G	-2.85611841105137	-0.0910338039497649	0.00524635018219707
ILMN_1813100	KIAA1244	6	rs13209699	6	139864959	A	G	-2.86757443437144	-0.0910154403524472	0.00507459771751122
ILMN_1813100	KIAA1244	6	rs1015112	6	137726614	G	C	2.87475911483266	0.08855641683902	0.00496953216485003
ILMN_1813100	KIAA1244	6	rs4896349	6	138711311	A	T	-2.95882628038779	-0.17469299027523	0.0038801479091181
ILMN_1813100	KIAA1244	6	rs9484155	6	138711633	A	C	-2.95882628038779	-0.17469299027523	0.0038801479091181
ILMN_1813100	KIAA1244	6	rs7742292	6	138864489	C	T	3.0145441812942	0.095814683742896	0.00328443433251523
ILMN_1813100	KIAA1244	6	rs9399243	6	138864637	T	C	3.03171249097186	0.0962028291455297	0.00311867994342234
ILMN_1813100	KIAA1244	6	rs6904605	6	139865680	C	T	-3.03387714839749	-0.0966708574658976	0.0030983397002605
ILMN_1813100	KIAA1244	6	rs149698611	6	137857776	G	A	-3.05608656699656	-0.472573187539957	0.00289662860395441
ILMN_1813100	KIAA1244	6	rs13204631	6	137739024	T	C	3.05787176683817	0.110502698013334	0.00288095524947922
ILMN_1813100	KIAA1244	6	rs62421003	6	137739360	A	G	3.05787176683817	0.110502698013334	0.00288095524947922
ILMN_1813100	KIAA1244	6	rs79615930	6	137834392	T	G	-3.07903406102895	-0.302610393680147	0.00270105291780745
ILMN_1813100	KIAA1244	6	rs4243455	6	138868655	C	T	3.09235969904601	0.0971818385416063	0.00259317916533074
ILMN_1813100	KIAA1244	6	rs9402894	6	137741905	T	A	3.11075852342646	0.117585633620943	0.00245080151015227
ILMN_1813100	KIAA1244	6	rs7761954	6	137742990	A	G	3.11075852342646	0.117585633620943	0.00245080151015227
ILMN_1813100	KIAA1244	6	rs7755363	6	137747267	A	G	3.19952762947368	0.119400186862666	0.00186040611883457
ILMN_1813100	KIAA1244	6	rs141137774	6	137857959	G	A	-3.42374822586415	-0.428194121758289	0.000906332060287775
ILMN_1813100	KIAA1244	6	rs17068852	6	139855050	C	T	-3.78979702164401	-0.572828055627686	0.00026179117691995
ILMN_1813100	KIAA1244	6	rs142863006	6	139808127	A	G	-4.19316275977021	-0.875396804619667	6.08235567904825e-05
ILMN_1813100	KIAA1244	6	rs80080795	6	137864827	T	C	-4.2065748319057	-0.877902083738412	5.78525506711247e-05
ILMN_1813100	KIAA1244	6	rs9494968	6	138539327	G	A	-4.82469800822914	-0.978423012575158	5.20966373709539e-06
ILMN_1813100	KIAA1244	6	rs139202397	6	139240166	C	A	-4.83735917628132	-0.980609091876724	4.94948713657416e-06
ILMN_1669831	SLC18B1	6	rs9376167	6	136258623	A	C	-2.0668716143083	-0.103115465393876	0.0414102834347346
ILMN_1669831	SLC18B1	6	rs6916391	6	136261407	G	A	-2.0668716143083	-0.103115465393876	0.0414102834347346
ILMN_1669831	SLC18B1	6	rs9399176	6	136303107	T	C	-2.19683914509731	-0.0975601697397794	0.0304134859736768
ILMN_1669831	SLC18B1	6	rs190323256	6	136042439	A	T	2.47595716891101	0.451855081840389	0.015020740211833
ILMN_1766261	SLC2A12	6	rs7767594	6	136151199	A	G	-1.98924170262634	-0.106518241373513	0.0494908760589314
ILMN_1766261	SLC2A12	6	rs62429906	6	136242215	T	C	2.01579956523678	0.0565869834412242	0.0465869020283931
ILMN_1766261	SLC2A12	6	rs66735796	6	137333787	C	A	-2.02415682474243	-0.0457818042859288	0.0457037382307275
ILMN_1766261	SLC2A12	6	rs9494428	6	136277563	A	G	2.04392344476178	0.10360639977473	0.0436717140787698
ILMN_1766261	SLC2A12	6	rs10080318	6	136293826	T	C	2.04392344476178	0.10360639977473	0.0436717140787698
ILMN_1766261	SLC2A12	6	rs7744526	6	136296168	C	T	2.04392344476178	0.10360639977473	0.0436717140787698
ILMN_1766261	SLC2A12	6	rs11967535	6	136298212	A	G	2.04392344476178	0.10360639977473	0.0436717140787698
ILMN_1766261	SLC2A12	6	rs6938424	6	136305170	T	C	2.04392344476178	0.10360639977473	0.0436717140787698
ILMN_1766261	SLC2A12	6	rs4075415	6	136306362	A	C	2.04392344476178	0.10360639977473	0.0436717140787698
ILMN_1766261	SLC2A12	6	rs1744061	6	137324655	T	C	-2.05610716177722	-0.0462887241442455	0.0424582141744461
ILMN_1766261	SLC2A12	6	rs1744065	6	137326635	A	G	-2.05610716177722	-0.0462887241442455	0.0424582141744461
ILMN_1766261	SLC2A12	6	rs11754200	6	137327093	G	A	-2.05610716177722	-0.0462887241442455	0.0424582141744461
ILMN_1766261	SLC2A12	6	rs9402894	6	137741905	T	A	-2.0586193868006	-0.0495830216858627	0.0422116299599274
ILMN_1766261	SLC2A12	6	rs7761954	6	137742990	A	G	-2.0586193868006	-0.0495830216858627	0.0422116299599274
ILMN_1766261	SLC2A12	6	rs34592648	6	137825538	A	G	2.06578492926003	0.048510257660262	0.0415150542256145
ILMN_1766261	SLC2A12	6	rs9483897	6	136271077	T	C	2.06950117186651	0.104905748446178	0.0411576997812717
ILMN_1766261	SLC2A12	6	rs9321545	6	136275745	G	A	2.06950117186651	0.104905748446178	0.0411576997812717
ILMN_1766261	SLC2A12	6	rs9494429	6	136288895	C	T	2.06950117186651	0.104905748446178	0.0411576997812717
ILMN_1766261	SLC2A12	6	rs9494430	6	136290713	C	A	2.06950117186651	0.104905748446178	0.0411576997812717
ILMN_1766261	SLC2A12	6	rs9376310	6	138298682	A	C	2.07634714778965	0.0464099976355484	0.0405063142353443
ILMN_1766261	SLC2A12	6	rs9376311	6	138299226	T	G	2.07634714778965	0.0464099976355484	0.0405063142353443
ILMN_1766261	SLC2A12	6	rs646006	6	137906617	T	C	2.086267790752	0.0590641281709044	0.0395781378088183
ILMN_1766261	SLC2A12	6	rs501291	6	137907966	G	A	2.086267790752	0.0590641281709044	0.0395781378088183
ILMN_1766261	SLC2A12	6	rs526077	6	137920217	A	G	2.086267790752	0.0590641281709044	0.0395781378088183
ILMN_1766261	SLC2A12	6	rs75660644	6	137845634	T	C	2.08632843577849	0.0540803137412617	0.0395725207009737
ILMN_1766261	SLC2A12	6	rs72987488	6	137845676	T	C	2.08632843577849	0.0540803137412617	0.0395725207009737
ILMN_1766261	SLC2A12	6	rs6570174	6	137846731	A	G	2.08632843577849	0.0540803137412617	0.0395725207009737
ILMN_1766261	SLC2A12	6	rs1591157	6	137846871	A	G	2.08632843577849	0.0540803137412617	0.0395725207009737
ILMN_1766261	SLC2A12	6	rs72987499	6	137847346	G	A	2.08632843577849	0.0540803137412617	0.0395725207009737
ILMN_1766261	SLC2A12	6	rs76669018	6	137847833	C	T	2.08632843577849	0.0540803137412617	0.0395725207009737
ILMN_1766261	SLC2A12	6	rs73776647	6	137849428	A	G	2.08632843577849	0.0540803137412617	0.0395725207009737
ILMN_1766261	SLC2A12	6	rs72989407	6	137849565	C	T	2.08632843577849	0.0540803137412617	0.0395725207009737
ILMN_1766261	SLC2A12	6	rs72989411	6	137849641	T	C	2.08632843577849	0.0540803137412617	0.0395725207009737
ILMN_1766261	SLC2A12	6	rs61318640	6	137850389	T	A	2.08632843577849	0.0540803137412617	0.0395725207009737
ILMN_1766261	SLC2A12	6	rs17589010	6	137851233	G	A	2.08632843577849	0.0540803137412617	0.0395725207009737
ILMN_1766261	SLC2A12	6	rs111410654	6	137852181	T	C	2.08632843577849	0.0540803137412617	0.0395725207009737
ILMN_1766261	SLC2A12	6	rs12661588	6	137852374	G	A	2.08632843577849	0.0540803137412617	0.0395725207009737
ILMN_1766261	SLC2A12	6	rs56167770	6	137853884	A	G	2.08632843577849	0.0540803137412617	0.0395725207009737
ILMN_1766261	SLC2A12	6	rs72989417	6	137854094	A	G	2.08632843577849	0.0540803137412617	0.0395725207009737
ILMN_1766261	SLC2A12	6	rs72989419	6	137854163	A	G	2.08632843577849	0.0540803137412617	0.0395725207009737
ILMN_1766261	SLC2A12	6	rs112044924	6	137854595	T	C	2.08632843577849	0.0540803137412617	0.0395725207009737
ILMN_1766261	SLC2A12	6	rs72989437	6	137856252	A	G	2.08632843577849	0.0540803137412617	0.0395725207009737
ILMN_1766261	SLC2A12	6	rs72989443	6	137857367	G	A	2.08632843577849	0.0540803137412617	0.0395725207009737
ILMN_1766261	SLC2A12	6	rs12662915	6	137863930	G	T	2.08632843577849	0.0540803137412617	0.0395725207009737
ILMN_1766261	SLC2A12	6	rs12524810	6	137768385	A	G	-2.0873465270259	-0.0478711279772695	0.0394783248570778
ILMN_1766261	SLC2A12	6	rs9402896	6	137778904	G	A	-2.0873465270259	-0.0478711279772695	0.0394783248570778
ILMN_1766261	SLC2A12	6	rs7748038	6	137782655	T	A	-2.0873465270259	-0.0478711279772695	0.0394783248570778
ILMN_1766261	SLC2A12	6	rs11757939	6	137786769	T	C	-2.0873465270259	-0.0478711279772695	0.0394783248570778
ILMN_1766261	SLC2A12	6	rs9494414	6	136236652	T	G	2.09336807473716	0.0528985551578967	0.0389251423940144
ILMN_1766261	SLC2A12	6	rs9494415	6	136237600	A	G	2.09336807473716	0.0528985551578967	0.0389251423940144
ILMN_1766261	SLC2A12	6	rs12198924	6	137801589	G	T	-2.09794200062757	-0.0418258274177309	0.0385094294441932
ILMN_1766261	SLC2A12	6	rs12191965	6	137801687	T	C	-2.09794200062757	-0.0418258274177309	0.0385094294441932
ILMN_1766261	SLC2A12	6	rs7767327	6	137801725	C	G	-2.09794200062757	-0.0418258274177309	0.0385094294441932
ILMN_1766261	SLC2A12	6	rs10457664	6	137804081	G	A	-2.09794200062757	-0.0418258274177309	0.0385094294441932
ILMN_1766261	SLC2A12	6	rs9321612	6	137806582	A	G	-2.09794200062757	-0.0418258274177309	0.0385094294441932
ILMN_1766261	SLC2A12	6	rs1775321	6	137310872	G	A	-2.1017002832199	-0.0474438625300911	0.0381707215790129
ILMN_1766261	SLC2A12	6	rs1744090	6	137313390	G	C	-2.1017002832199	-0.0474438625300911	0.0381707215790129
ILMN_1766261	SLC2A12	6	rs1775311	6	137313467	T	C	-2.1017002832199	-0.0474438625300911	0.0381707215790129
ILMN_1766261	SLC2A12	6	rs9402758	6	136131047	A	G	-2.12734706425977	-0.148980728574543	0.0359273120123649
ILMN_1766261	SLC2A12	6	rs9399168	6	136133245	G	A	-2.12734706425977	-0.148980728574543	0.0359273120123649
ILMN_1766261	SLC2A12	6	rs9389332	6	136133668	G	C	-2.12734706425977	-0.148980728574543	0.0359273120123649
ILMN_1766261	SLC2A12	6	rs9376153	6	136141151	C	G	-2.12734706425977	-0.148980728574543	0.0359273120123649
ILMN_1766261	SLC2A12	6	rs9399229	6	138299093	C	T	2.12844632509301	0.0474542586251922	0.0358337622876694
ILMN_1766261	SLC2A12	6	rs606622	6	137899748	C	T	-2.13262630491708	-0.0431051368956957	0.0354799597017538
ILMN_1766261	SLC2A12	6	rs7755363	6	137747267	A	G	-2.14286954690362	-0.0509991772445213	0.0346257204948043
ILMN_1766261	SLC2A12	6	rs13204631	6	137739024	T	C	-2.15865829176718	-0.0495265800729282	0.033343959772832
ILMN_1766261	SLC2A12	6	rs62421003	6	137739360	A	G	-2.15865829176718	-0.0495265800729282	0.033343959772832
ILMN_1766261	SLC2A12	6	rs6910459	6	136975106	T	C	2.18023740864167	0.105485590405241	0.0316589156543319
ILMN_1766261	SLC2A12	6	rs6910488	6	136975201	T	A	2.18023740864167	0.105485590405241	0.0316589156543319
ILMN_1766261	SLC2A12	6	rs6916746	6	136968999	T	C	2.2041198930288	0.106597100321713	0.0298809203370579
ILMN_1766261	SLC2A12	6	rs78128515	6	136970081	C	A	2.2041198930288	0.106597100321713	0.0298809203370579
ILMN_1766261	SLC2A12	6	rs75439394	6	136971275	C	T	2.2041198930288	0.106597100321713	0.0298809203370579
ILMN_1766261	SLC2A12	6	rs13200244	6	137825631	T	G	2.25212856002278	0.0501796535868399	0.0265688320432675
ILMN_1766261	SLC2A12	6	rs9376283	6	137825845	T	A	2.25212856002278	0.0501796535868399	0.0265688320432675
ILMN_1766261	SLC2A12	6	rs10434887	6	137828675	C	T	2.25212856002278	0.0501796535868399	0.0265688320432675
ILMN_1766261	SLC2A12	6	rs1831775	6	137832768	G	C	2.25212856002278	0.0501796535868399	0.0265688320432675
ILMN_1766261	SLC2A12	6	rs671890	6	137953385	T	C	-2.25626954866494	-0.0409379906981822	0.0262988381635953
ILMN_1766261	SLC2A12	6	rs590951	6	137950789	A	T	-2.26380367010104	-0.0405900600568155	0.0258137815077853
ILMN_1766261	SLC2A12	6	rs190323256	6	136042439	A	T	-2.36313188642986	-0.18964734209201	0.020116303019696
ILMN_1766261	SLC2A12	6	rs147535393	6	137386456	T	C	-2.36677263299627	-0.322591270363886	0.0199304974904107
ILMN_1766261	SLC2A12	6	rs556008	6	137951850	T	C	-2.37194313564295	-0.0425587480565788	0.0196692356189498
ILMN_1766261	SLC2A12	6	rs632535	6	137953682	C	A	-2.37194313564295	-0.0425587480565788	0.0196692356189498
ILMN_1766261	SLC2A12	6	rs634313	6	137949680	T	C	-2.37932863965097	-0.0421877958654637	0.0193013195898845
ILMN_1766261	SLC2A12	6	rs148558920	6	137456578	T	C	-2.38945742104966	-0.325488559305645	0.0188066796264667
ILMN_1766261	SLC2A12	6	rs118089736	6	137954972	A	C	-2.45124555680425	-0.242001664769146	0.0160259220759772
ILMN_1766261	SLC2A12	6	rs9389496	6	137712235	G	A	-2.46009039154973	-0.0613123023335695	0.0156594442746472
ILMN_1766261	SLC2A12	6	rs6935663	6	137719667	T	C	-2.46009039154973	-0.0613123023335695	0.0156594442746472
ILMN_1766261	SLC2A12	6	rs13197011	6	137722642	C	T	-2.46009039154973	-0.0613123023335695	0.0156594442746472
ILMN_1766261	SLC2A12	6	rs952730	6	137707508	T	C	-2.51611140904149	-0.0626087865399708	0.0135072570954643
ILMN_1766261	SLC2A12	6	rs4096446	6	137707763	C	A	-2.51611140904149	-0.0626087865399708	0.0135072570954643
ILMN_1766261	SLC2A12	6	rs7740453	6	137708976	A	G	-2.51611140904149	-0.0626087865399708	0.0135072570954643
ILMN_1766261	SLC2A12	6	rs7740396	6	137709191	C	A	-2.51611140904149	-0.0626087865399708	0.0135072570954643
ILMN_1766261	SLC2A12	6	rs35493044	6	137709655	G	A	-2.51611140904149	-0.0626087865399708	0.0135072570954643
ILMN_1766261	SLC2A12	6	rs9373190	6	137710394	T	C	-2.51611140904149	-0.0626087865399708	0.0135072570954643
ILMN_1766261	SLC2A12	6	rs9402891	6	137711215	T	G	-2.51611140904149	-0.0626087865399708	0.0135072570954643
ILMN_1766261	SLC2A12	6	rs4896264	6	137711725	G	T	-2.51611140904149	-0.0626087865399708	0.0135072570954643
ILMN_1766261	SLC2A12	6	rs4896265	6	137711813	A	G	-2.51611140904149	-0.0626087865399708	0.0135072570954643
ILMN_1766261	SLC2A12	6	rs4896266	6	137713689	G	A	-2.51611140904149	-0.0626087865399708	0.0135072570954643
ILMN_1766261	SLC2A12	6	rs1572101	6	137714458	T	C	-2.51611140904149	-0.0626087865399708	0.0135072570954643
ILMN_1766261	SLC2A12	6	rs4895487	6	137715065	A	G	-2.51611140904149	-0.0626087865399708	0.0135072570954643
ILMN_1766261	SLC2A12	6	rs4896267	6	137715871	G	A	-2.51611140904149	-0.0626087865399708	0.0135072570954643
ILMN_1766261	SLC2A12	6	rs4895488	6	137716372	G	A	-2.51611140904149	-0.0626087865399708	0.0135072570954643
ILMN_1766261	SLC2A12	6	rs4895489	6	137717336	T	C	-2.51611140904149	-0.0626087865399708	0.0135072570954643
ILMN_1766261	SLC2A12	6	rs4895490	6	137717437	G	A	-2.51611140904149	-0.0626087865399708	0.0135072570954643
ILMN_1766261	SLC2A12	6	rs9402893	6	137718393	T	G	-2.51611140904149	-0.0626087865399708	0.0135072570954643
ILMN_1766261	SLC2A12	6	rs9321599	6	137718533	A	G	-2.51611140904149	-0.0626087865399708	0.0135072570954643
ILMN_1766261	SLC2A12	6	rs9399215	6	137718594	T	G	-2.51611140904149	-0.0626087865399708	0.0135072570954643
ILMN_1766261	SLC2A12	6	rs62421001	6	137720271	G	A	-2.51611140904149	-0.0626087865399708	0.0135072570954643
ILMN_1766261	SLC2A12	6	rs7749295	6	137723074	T	C	-2.51611140904149	-0.0626087865399708	0.0135072570954643
ILMN_1766261	SLC2A12	6	rs9389498	6	137724238	T	C	-2.51611140904149	-0.0626087865399708	0.0135072570954643
ILMN_1766261	SLC2A12	6	rs9373191	6	137735772	A	C	-2.51611140904149	-0.0626087865399708	0.0135072570954643
ILMN_1766261	SLC2A12	6	rs677252	6	137940857	C	T	-2.69345893331686	-0.0479345593232189	0.00833294302500834
ILMN_1766261	SLC2A12	6	rs10484595	6	137753197	G	A	-3.01289725296496	-0.0892204332025044	0.00330075600704492
ILMN_1766261	SLC2A12	6	rs12173589	6	137767557	G	C	-3.01289725296496	-0.0892204332025044	0.00330075600704492
ILMN_1766261	SLC2A12	6	rs11154932	6	137767988	T	C	-3.01289725296496	-0.0892204332025044	0.00330075600704492
ILMN_1766261	SLC2A12	6	rs12524583	6	137798739	C	T	-3.01289725296496	-0.0892204332025044	0.00330075600704492
ILMN_1766261	SLC2A12	6	rs12529641	6	137798792	C	G	-3.01289725296496	-0.0892204332025044	0.00330075600704492
ILMN_1766261	SLC2A12	6	rs9389506	6	137800300	A	C	-3.01289725296496	-0.0892204332025044	0.00330075600704492
ILMN_1766261	SLC2A12	6	rs9389507	6	137800468	G	C	-3.01289725296496	-0.0892204332025044	0.00330075600704492
ILMN_1766261	SLC2A12	6	rs9389508	6	137801211	T	C	-3.01289725296496	-0.0892204332025044	0.00330075600704492
ILMN_1766261	SLC2A12	6	rs9399216	6	137802937	C	A	-3.01289725296496	-0.0892204332025044	0.00330075600704492
ILMN_1766261	SLC2A12	6	rs4896286	6	137951925	G	C	3.08170008951456	0.0960013131903976	0.00267914321640572
ILMN_1766261	SLC2A12	6	rs35741167	6	137955463	G	C	3.08170008951456	0.0960013131903976	0.00267914321640572
ILMN_1766261	SLC2A12	6	rs13209759	6	137941096	A	G	3.21459454392932	0.101509782333531	0.00177445861862754
ILMN_1766261	SLC2A12	6	rs11755071	6	137741748	C	G	-3.30604564733506	-0.10101496891525	0.00132738926422326
ILMN_1766261	SLC2A12	6	rs9389499	6	137749619	G	A	-3.31243289519529	-0.0994322074024661	0.00130048407202185
ILMN_1719172	NA	NA	rs2005735	6	139786299	C	G	1.98925137074218	0.0827029479673523	0.0494897914560995
ILMN_1719172	NA	NA	rs6921233	6	138001115	A	G	-2.01901412617127	-0.074033613806307	0.0462454878167114
ILMN_1719172	NA	NA	rs9484295	6	139927204	C	T	-2.0251603279204	-0.0902567914921487	0.0455986612938113
ILMN_1719172	NA	NA	rs4563734	6	139020695	T	C	2.03149747587077	0.103391295651621	0.0449398612409815
ILMN_1719172	NA	NA	rs7739791	6	139921958	C	T	-2.03745766372122	-0.0930295575608354	0.0443277044335857
ILMN_1719172	NA	NA	rs10872521	6	139928779	T	C	-2.03745766372122	-0.0930295575608354	0.0443277044335857
ILMN_1719172	NA	NA	rs7741612	6	139010568	A	T	2.05363878236712	0.106659763857144	0.042701698761233
ILMN_1719172	NA	NA	rs7764696	6	139011233	A	G	2.05363878236712	0.106659763857144	0.042701698761233
ILMN_1719172	NA	NA	rs12524395	6	139011698	T	C	2.05363878236712	0.106659763857144	0.042701698761233
ILMN_1719172	NA	NA	rs58674844	6	139013188	T	C	2.05363878236712	0.106659763857144	0.042701698761233
ILMN_1719172	NA	NA	rs4348337	6	139017780	A	G	2.05363878236712	0.106659763857144	0.042701698761233
ILMN_1719172	NA	NA	rs6914893	6	139021470	T	C	2.05363878236712	0.106659763857144	0.042701698761233
ILMN_1719172	NA	NA	rs183555402	6	137822695	G	T	2.05454076535893	0.371222317202202	0.0426125871725242
ILMN_1719172	NA	NA	rs1936207	6	139917178	C	T	-2.05821309984718	-0.093210982943925	0.0422514249379575
ILMN_1719172	NA	NA	rs7357040	6	139925746	G	A	-2.05821309984718	-0.093210982943925	0.0422514249379575
ILMN_1719172	NA	NA	rs6570290	6	139140891	A	G	2.05821832197457	0.0813290544253562	0.0422509132368308
ILMN_1719172	NA	NA	rs1889135	6	137970525	A	T	-2.05936600650371	-0.075598448420493	0.042138584042272
ILMN_1719172	NA	NA	rs928721	6	137970954	A	G	-2.05936600650371	-0.075598448420493	0.042138584042272
ILMN_1719172	NA	NA	rs928720	6	137971064	G	T	-2.05936600650371	-0.075598448420493	0.042138584042272
ILMN_1719172	NA	NA	rs9389530	6	137971814	A	G	-2.05936600650371	-0.075598448420493	0.042138584042272
ILMN_1719172	NA	NA	rs2090108	6	137974635	T	C	-2.05936600650371	-0.075598448420493	0.042138584042272
ILMN_1719172	NA	NA	rs9376290	6	137977167	T	C	-2.05936600650371	-0.075598448420493	0.042138584042272
ILMN_1719172	NA	NA	rs9376291	6	137977513	C	T	-2.05936600650371	-0.075598448420493	0.042138584042272
ILMN_1719172	NA	NA	rs9321626	6	137982245	G	T	-2.05936600650371	-0.075598448420493	0.042138584042272
ILMN_1719172	NA	NA	rs11758213	6	137982944	G	A	-2.05936600650371	-0.075598448420493	0.042138584042272
ILMN_1719172	NA	NA	rs10782265	6	137988295	G	C	-2.05936600650371	-0.075598448420493	0.042138584042272
ILMN_1719172	NA	NA	rs7768363	6	137989264	A	T	-2.05936600650371	-0.075598448420493	0.042138584042272
ILMN_1719172	NA	NA	rs2137868	6	137991460	A	G	-2.05936600650371	-0.075598448420493	0.042138584042272
ILMN_1719172	NA	NA	rs9402913	6	137991761	A	G	-2.05936600650371	-0.075598448420493	0.042138584042272
ILMN_1719172	NA	NA	rs2152655	6	137993578	T	C	-2.05936600650371	-0.075598448420493	0.042138584042272
ILMN_1719172	NA	NA	rs4895531	6	138840190	A	C	2.07103694077955	0.0800948607063446	0.0410107945626934
ILMN_1719172	NA	NA	rs4896372	6	138840198	T	C	2.07103694077955	0.0800948607063446	0.0410107945626934
ILMN_1719172	NA	NA	rs6570242	6	138841157	C	T	2.07103694077955	0.0800948607063446	0.0410107945626934
ILMN_1719172	NA	NA	rs6927172	6	138002175	G	C	-2.08699549721047	-0.0884226228524321	0.039510780984162
ILMN_1719172	NA	NA	rs11757201	6	138003822	C	G	-2.08699549721047	-0.0884226228524321	0.039510780984162
ILMN_1719172	NA	NA	rs17264332	6	138005515	G	A	-2.08699549721047	-0.0884226228524321	0.039510780984162
ILMN_1719172	NA	NA	rs6920220	6	138006504	A	G	-2.08699549721047	-0.0884226228524321	0.039510780984162
ILMN_1719172	NA	NA	rs4895498	6	138236977	C	T	-2.09757037519635	-0.0872185232266212	0.0385430619671355
ILMN_1719172	NA	NA	rs6933987	6	138239434	T	C	-2.09757037519635	-0.0872185232266212	0.0385430619671355
ILMN_1719172	NA	NA	rs6933108	6	139199890	A	G	-2.10849290879214	-0.077603570499762	0.0375650726976954
ILMN_1719172	NA	NA	rs74542756	6	138937397	T	C	-2.10940222482163	-0.0997603721008839	0.0374846291885108
ILMN_1719172	NA	NA	rs12528006	6	138942131	C	A	-2.10940222482163	-0.0997603721008839	0.0374846291885108
ILMN_1719172	NA	NA	rs9376263	6	137489626	T	C	-2.11799151784639	-0.0752384357605776	0.0367320858349176
ILMN_1719172	NA	NA	rs6570137	6	137498645	C	T	-2.11799151784639	-0.0752384357605776	0.0367320858349176
ILMN_1719172	NA	NA	rs1891596	6	137501535	A	G	-2.11799151784639	-0.0752384357605776	0.0367320858349176
ILMN_1719172	NA	NA	rs6570139	6	137502056	A	G	-2.11799151784639	-0.0752384357605776	0.0367320858349176
ILMN_1719172	NA	NA	rs9402876	6	137509025	C	T	-2.11799151784639	-0.0752384357605776	0.0367320858349176
ILMN_1719172	NA	NA	rs9402877	6	137509075	A	T	-2.11799151784639	-0.0752384357605776	0.0367320858349176
ILMN_1719172	NA	NA	rs1936211	6	139960652	C	T	-2.13999400002092	-0.0814379171603031	0.0348637079754905
ILMN_1719172	NA	NA	rs78323144	6	138154056	C	T	-2.15412642876901	-0.390035312201215	0.0337075784376944
ILMN_1719172	NA	NA	rs111543057	6	138180351	T	C	-2.15412642876901	-0.390035312201215	0.0337075784376944
ILMN_1719172	NA	NA	rs583522	6	138189884	C	T	-2.17034661596201	-0.0913550984751954	0.0324218258451592
ILMN_1719172	NA	NA	rs598493	6	138195402	T	C	-2.17034661596201	-0.0913550984751954	0.0324218258451592
ILMN_1719172	NA	NA	rs643177	6	138195693	T	C	-2.17034661596201	-0.0913550984751954	0.0324218258451592
ILMN_1719172	NA	NA	rs582757	6	138197824	C	T	-2.17034661596201	-0.0913550984751954	0.0324218258451592
ILMN_1719172	NA	NA	rs7761956	6	138935052	A	C	-2.17882021906021	-0.0936995892376225	0.0317672596915283
ILMN_1719172	NA	NA	rs7744480	6	138935301	C	T	-2.17882021906021	-0.0936995892376225	0.0317672596915283
ILMN_1719172	NA	NA	rs742931	6	137495707	T	G	-2.18093265419913	-0.0770514211873955	0.0316058819385962
ILMN_1719172	NA	NA	rs6570138	6	137501914	T	G	-2.18093265419913	-0.0770514211873955	0.0316058819385962
ILMN_1719172	NA	NA	rs6907167	6	137503761	T	G	-2.18093265419913	-0.0770514211873955	0.0316058819385962
ILMN_1719172	NA	NA	rs1529151	6	139197609	A	G	-2.18295028643415	-0.0820773691786457	0.0314524136830051
ILMN_1719172	NA	NA	rs4895571	6	139923126	C	T	-2.18843635488052	-0.100375485820594	0.0310384017092394
ILMN_1719172	NA	NA	rs1854155	6	137494269	G	A	-2.18940226467068	-0.0774717416461075	0.0309660021658178
ILMN_1719172	NA	NA	rs6570136	6	137494622	A	G	-2.18940226467068	-0.0774717416461075	0.0309660021658178
ILMN_1719172	NA	NA	rs9389641	6	139306311	T	C	-2.21446226805999	-0.0811153057801224	0.0291384087994144
ILMN_1719172	NA	NA	rs9495294	6	139308149	C	G	-2.21446226805999	-0.0811153057801224	0.0291384087994144
ILMN_1719172	NA	NA	rs9495295	6	139308258	T	C	-2.21446226805999	-0.0811153057801224	0.0291384087994144
ILMN_1719172	NA	NA	rs6922568	6	139311050	G	A	-2.21446226805999	-0.0811153057801224	0.0291384087994144
ILMN_1719172	NA	NA	rs6923228	6	139311272	T	C	-2.21446226805999	-0.0811153057801224	0.0291384087994144
ILMN_1719172	NA	NA	rs2698737	6	139226719	C	T	-2.22588146628521	-0.0783014469856904	0.0283373662362941
ILMN_1719172	NA	NA	rs2698738	6	139226738	C	T	-2.22588146628521	-0.0783014469856904	0.0283373662362941
ILMN_1719172	NA	NA	rs1188866	6	139227575	G	A	-2.22588146628521	-0.0783014469856904	0.0283373662362941
ILMN_1719172	NA	NA	rs1188870	6	139230423	A	T	-2.22588146628521	-0.0783014469856904	0.0283373662362941
ILMN_1719172	NA	NA	rs1518048	6	138008124	C	T	-2.2269914927472	-0.0807977172133649	0.0282605364283409
ILMN_1719172	NA	NA	rs1188852	6	139192374	G	A	-2.2374255426616	-0.086812503792336	0.0275472141636124
ILMN_1719172	NA	NA	rs642627	6	138206783	A	G	-2.24711606973514	-0.0903505442923982	0.0268988985508364
ILMN_1719172	NA	NA	rs612217	6	138212961	A	G	-2.24711606973514	-0.0903505442923982	0.0268988985508364
ILMN_1719172	NA	NA	rs536331	6	137993049	C	T	2.256076831654	0.0857097832604083	0.0263113497574142
ILMN_1719172	NA	NA	rs651973	6	137996134	A	G	2.256076831654	0.0857097832604083	0.0263113497574142
ILMN_1719172	NA	NA	rs7776303	6	139964142	T	C	-2.25626854076477	-0.179454534113005	0.0262989035850112
ILMN_1719172	NA	NA	rs9484190	6	138935569	G	A	-2.2735314436055	-0.100858226113767	0.0251991265771554
ILMN_1719172	NA	NA	rs55956024	6	138936807	A	C	-2.27849916236281	-0.0962313386063738	0.0248902291383025
ILMN_1719172	NA	NA	rs7759402	6	139960833	A	G	-2.28151642230116	-0.0850023314953696	0.0247042428258947
ILMN_1719172	NA	NA	rs2750413	6	139227099	T	C	-2.29957837138785	-0.083379823367536	0.0236162468073207
ILMN_1719172	NA	NA	rs1188871	6	139230877	G	A	-2.29957837138785	-0.083379823367536	0.0236162468073207
ILMN_1719172	NA	NA	rs1188872	6	139230969	T	C	-2.29957837138785	-0.083379823367536	0.0236162468073207
ILMN_1719172	NA	NA	rs1188878	6	139246314	C	G	-2.29957837138785	-0.083379823367536	0.0236162468073207
ILMN_1719172	NA	NA	rs1188879	6	139246359	C	T	-2.29957837138785	-0.083379823367536	0.0236162468073207
ILMN_1719172	NA	NA	rs1188880	6	139248639	G	A	-2.29957837138785	-0.083379823367536	0.0236162468073207
ILMN_1719172	NA	NA	rs1188892	6	139252590	T	C	-2.29957837138785	-0.083379823367536	0.0236162468073207
ILMN_1719172	NA	NA	rs1188891	6	139254700	T	C	-2.29957837138785	-0.083379823367536	0.0236162468073207
ILMN_1719172	NA	NA	rs1188889	6	139256955	C	T	-2.29957837138785	-0.083379823367536	0.0236162468073207
ILMN_1719172	NA	NA	rs1188888	6	139257740	G	A	-2.29957837138785	-0.083379823367536	0.0236162468073207
ILMN_1719172	NA	NA	rs1188886	6	139258014	T	C	-2.29957837138785	-0.083379823367536	0.0236162468073207
ILMN_1719172	NA	NA	rs1188885	6	139259494	C	T	-2.29957837138785	-0.083379823367536	0.0236162468073207
ILMN_1719172	NA	NA	rs1188884	6	139260184	G	A	-2.29957837138785	-0.083379823367536	0.0236162468073207
ILMN_1719172	NA	NA	rs1188883	6	139260691	C	T	-2.29957837138785	-0.083379823367536	0.0236162468073207
ILMN_1719172	NA	NA	rs1188882	6	139261379	T	C	-2.29957837138785	-0.083379823367536	0.0236162468073207
ILMN_1719172	NA	NA	rs1188895	6	139269486	T	C	-2.29957837138785	-0.083379823367536	0.0236162468073207
ILMN_1719172	NA	NA	rs9321684	6	139273559	G	A	-2.29957837138785	-0.083379823367536	0.0236162468073207
ILMN_1719172	NA	NA	rs7775078	6	139278799	A	G	-2.29957837138785	-0.083379823367536	0.0236162468073207
ILMN_1719172	NA	NA	rs7775630	6	139279321	G	C	-2.29957837138785	-0.083379823367536	0.0236162468073207
ILMN_1719172	NA	NA	rs9403017	6	139282622	A	G	-2.29957837138785	-0.083379823367536	0.0236162468073207
ILMN_1719172	NA	NA	rs9376389	6	139286637	G	A	-2.29957837138785	-0.083379823367536	0.0236162468073207
ILMN_1719172	NA	NA	rs9389638	6	139287999	A	T	-2.29957837138785	-0.083379823367536	0.0236162468073207
ILMN_1719172	NA	NA	rs9373224	6	139288924	G	T	-2.29957837138785	-0.083379823367536	0.0236162468073207
ILMN_1719172	NA	NA	rs6919566	6	139294705	T	G	-2.29957837138785	-0.083379823367536	0.0236162468073207
ILMN_1719172	NA	NA	rs9376391	6	139296434	G	C	-2.29957837138785	-0.083379823367536	0.0236162468073207
ILMN_1719172	NA	NA	rs498549	6	137984935	G	A	2.30030482957072	0.0872905763072261	0.0235733844020904
ILMN_1719172	NA	NA	rs1188875	6	139224686	C	A	-2.31003347835605	-0.0825246590135576	0.0230059474514058
ILMN_1719172	NA	NA	rs12619	6	139225925	G	T	-2.31003347835605	-0.0825246590135576	0.0230059474514058
ILMN_1719172	NA	NA	rs2698741	6	139237644	G	A	-2.31003347835605	-0.0825246590135576	0.0230059474514058
ILMN_1719172	NA	NA	rs9399259	6	139197806	C	T	-2.31071463118098	-0.0873024686304932	0.0229666733088622
ILMN_1719172	NA	NA	rs9389619	6	139135077	T	C	2.34308058458159	0.087926489466194	0.0211673849449833
ILMN_1719172	NA	NA	rs142685384	6	138980526	A	G	-2.34395194442252	-0.430561807500265	0.0211207178576709
ILMN_1719172	NA	NA	rs146123284	6	138908255	A	G	-2.35580471972747	-0.432657470181686	0.0204949043363568
ILMN_1719172	NA	NA	rs4896479	6	139932889	G	A	-2.3648557937583	-0.0966684942448324	0.0200281328961942
ILMN_1719172	NA	NA	rs7774663	6	137510893	C	T	-2.3649309271859	-0.0834410365163891	0.0200242979599064
ILMN_1719172	NA	NA	rs9495538	6	139919937	C	T	-2.3696920767566	-0.0847926967937537	0.0197826044170544
ILMN_1719172	NA	NA	rs9321736	6	139949706	C	A	-2.3696920767566	-0.0847926967937537	0.0197826044170544
ILMN_1719172	NA	NA	rs6900336	6	139302164	C	A	-2.38607021564892	-0.0959198059825072	0.0189708266550992
ILMN_1719172	NA	NA	rs9484217	6	139304065	A	T	-2.38607021564892	-0.0959198059825072	0.0189708266550992
ILMN_1719172	NA	NA	rs9495296	6	139308316	A	G	-2.38607021564892	-0.0959198059825072	0.0189708266550992
ILMN_1719172	NA	NA	rs1188834	6	139209525	C	T	-2.393088151197	-0.0883849819760253	0.0186321331307826
ILMN_1719172	NA	NA	rs1188835	6	139209759	T	C	-2.393088151197	-0.0883849819760253	0.0186321331307826
ILMN_1719172	NA	NA	rs1188837	6	139210720	G	A	-2.393088151197	-0.0883849819760253	0.0186321331307826
ILMN_1719172	NA	NA	rs1188842	6	139216310	T	C	-2.393088151197	-0.0883849819760253	0.0186321331307826
ILMN_1719172	NA	NA	rs1138989	6	139217297	G	A	-2.393088151197	-0.0883849819760253	0.0186321331307826
ILMN_1719172	NA	NA	rs2698735	6	139222809	C	G	-2.393088151197	-0.0883849819760253	0.0186321331307826
ILMN_1719172	NA	NA	rs1188864	6	139234544	C	T	-2.393088151197	-0.0883849819760253	0.0186321331307826
ILMN_1719172	NA	NA	rs726091	6	139239869	T	C	-2.39485604870066	-0.0960380168245055	0.0185476640839473
ILMN_1719172	NA	NA	rs1188830	6	139206417	C	T	-2.39505785470395	-0.0884493266299384	0.0185380435896517
ILMN_1719172	NA	NA	rs1188833	6	139208761	G	A	-2.39505785470395	-0.0884493266299384	0.0185380435896517
ILMN_1719172	NA	NA	rs1188838	6	139213267	T	C	-2.39505785470395	-0.0884493266299384	0.0185380435896517
ILMN_1719172	NA	NA	rs1188841	6	139215378	G	A	-2.39505785470395	-0.0884493266299384	0.0185380435896517
ILMN_1719172	NA	NA	rs1143203	6	139237444	G	A	-2.39505785470395	-0.0884493266299384	0.0185380435896517
ILMN_1719172	NA	NA	rs1730377	6	139238198	G	C	-2.39505785470395	-0.0884493266299384	0.0185380435896517
ILMN_1719172	NA	NA	rs9403021	6	139312613	G	A	-2.4038150645085	-0.0975100603967677	0.0181248181770158
ILMN_1719172	NA	NA	rs2041620	6	139744364	G	A	-2.41226243085066	-0.0915934797254874	0.017733995725695
ILMN_1719172	NA	NA	rs76280344	6	139162052	A	T	-2.41977320353898	-0.610680092213011	0.017392822478322
ILMN_1719172	NA	NA	rs138584977	6	139178131	A	C	-2.41977320353898	-0.610680092213011	0.017392822478322
ILMN_1719172	NA	NA	rs139277007	6	139185000	T	C	-2.41977320353898	-0.610680092213011	0.017392822478322
ILMN_1719172	NA	NA	rs79160897	6	139257701	A	C	-2.41977320353898	-0.610680092213011	0.017392822478322
ILMN_1719172	NA	NA	rs759102	6	139768002	C	A	2.42199485454147	0.0957059992343785	0.0172930313515589
ILMN_1719172	NA	NA	rs2327800	6	137508437	G	A	-2.43054954834858	-0.0853625967131643	0.0169135211140504
ILMN_1719172	NA	NA	rs9402878	6	137509292	G	T	-2.43054954834858	-0.0853625967131643	0.0169135211140504
ILMN_1719172	NA	NA	rs59231337	6	139227479	A	C	-2.44460754007613	-0.0978185980580225	0.0163059720182966
ILMN_1719172	NA	NA	rs1188869	6	139230344	G	A	-2.44460754007613	-0.0978185980580225	0.0163059720182966
ILMN_1719172	NA	NA	rs1188893	6	139250519	G	T	-2.44460754007613	-0.0978185980580225	0.0163059720182966
ILMN_1719172	NA	NA	rs1188890	6	139255989	C	T	-2.44460754007613	-0.0978185980580225	0.0163059720182966
ILMN_1719172	NA	NA	rs1188887	6	139257866	C	T	-2.44460754007613	-0.0978185980580225	0.0163059720182966
ILMN_1719172	NA	NA	rs1188899	6	139262155	T	C	-2.44460754007613	-0.0978185980580225	0.0163059720182966
ILMN_1719172	NA	NA	rs1188897	6	139265882	T	A	-2.44460754007613	-0.0978185980580225	0.0163059720182966
ILMN_1719172	NA	NA	rs1188894	6	139269530	T	A	-2.44460754007613	-0.0978185980580225	0.0163059720182966
ILMN_1719172	NA	NA	rs9389636	6	139273779	A	C	-2.44460754007613	-0.0978185980580225	0.0163059720182966
ILMN_1719172	NA	NA	rs9321685	6	139278638	C	T	-2.44460754007613	-0.0978185980580225	0.0163059720182966
ILMN_1719172	NA	NA	rs9321686	6	139278679	C	G	-2.44460754007613	-0.0978185980580225	0.0163059720182966
ILMN_1719172	NA	NA	rs9376387	6	139285630	A	G	-2.44460754007613	-0.0978185980580225	0.0163059720182966
ILMN_1719172	NA	NA	rs9376388	6	139285704	A	C	-2.44460754007613	-0.0978185980580225	0.0163059720182966
ILMN_1719172	NA	NA	rs9376390	6	139292683	G	A	-2.44460754007613	-0.0978185980580225	0.0163059720182966
ILMN_1719172	NA	NA	rs1188831	6	139207910	C	T	-2.45173772458895	-0.098394016638992	0.0160053301026616
ILMN_1719172	NA	NA	rs1188832	6	139208733	C	A	-2.45173772458895	-0.098394016638992	0.0160053301026616
ILMN_1719172	NA	NA	rs1138990	6	139217263	C	T	-2.45173772458895	-0.098394016638992	0.0160053301026616
ILMN_1719172	NA	NA	rs1188846	6	139219390	C	T	-2.45173772458895	-0.098394016638992	0.0160053301026616
ILMN_1719172	NA	NA	rs1188847	6	139219988	T	G	-2.45173772458895	-0.098394016638992	0.0160053301026616
ILMN_1719172	NA	NA	rs1188874	6	139224391	C	G	-2.45173772458895	-0.098394016638992	0.0160053301026616
ILMN_1719172	NA	NA	rs1188862	6	139234163	C	T	-2.45173772458895	-0.098394016638992	0.0160053301026616
ILMN_1719172	NA	NA	rs1188863	6	139234355	A	C	-2.45173772458895	-0.098394016638992	0.0160053301026616
ILMN_1719172	NA	NA	rs9403003	6	139134041	C	G	2.47395025578266	0.0961731828728502	0.0151002185637398
ILMN_1719172	NA	NA	rs746865	6	139134103	A	G	2.47395025578266	0.0961731828728502	0.0151002185637398
ILMN_1719172	NA	NA	rs746864	6	139134112	T	C	2.47395025578266	0.0961731828728502	0.0151002185637398
ILMN_1719172	NA	NA	rs9495535	6	139916724	G	T	-2.48790016188505	-0.102557129308541	0.0145554627881526
ILMN_1719172	NA	NA	rs1188840	6	139214819	G	A	-2.49905353992147	-0.100061966964672	0.0141326437507997
ILMN_1719172	NA	NA	rs1741645	6	139237959	C	A	-2.49905353992147	-0.100061966964672	0.0141326437507997
ILMN_1719172	NA	NA	rs1188876	6	139242528	C	G	-2.49905353992147	-0.100061966964672	0.0141326437507997
ILMN_1719172	NA	NA	rs9389702	6	139957604	T	C	-2.50241770290574	-0.104321892372757	0.0140072884734693
ILMN_1719172	NA	NA	rs4895574	6	139958370	C	T	-2.50241770290574	-0.104321892372757	0.0140072884734693
ILMN_1719172	NA	NA	rs6917655	6	139960170	A	T	-2.51814835863485	-0.094671781301629	0.0134342613616381
ILMN_1719172	NA	NA	rs6570368	6	139960195	A	C	-2.51814835863485	-0.094671781301629	0.0134342613616381
ILMN_1719172	NA	NA	rs9484293	6	139926710	C	G	-2.54722423995922	-0.104671860945405	0.0124302151907024
ILMN_1719172	NA	NA	rs9484294	6	139927160	C	T	-2.54722423995922	-0.104671860945405	0.0124302151907024
ILMN_1719172	NA	NA	rs4896478	6	139931269	A	G	-2.54722423995922	-0.104671860945405	0.0124302151907024
ILMN_1719172	NA	NA	rs4896480	6	139932959	A	G	-2.54722423995922	-0.104671860945405	0.0124302151907024
ILMN_1719172	NA	NA	rs12205687	6	139941365	T	C	-2.54722423995922	-0.104671860945405	0.0124302151907024
ILMN_1719172	NA	NA	rs12202000	6	139942788	C	T	-2.54722423995922	-0.104671860945405	0.0124302151907024
ILMN_1719172	NA	NA	rs9321734	6	139943654	A	T	-2.54722423995922	-0.104671860945405	0.0124302151907024
ILMN_1719172	NA	NA	rs9403095	6	139943747	A	C	-2.54722423995922	-0.104671860945405	0.0124302151907024
ILMN_1719172	NA	NA	rs9321735	6	139945260	G	T	-2.54722423995922	-0.104671860945405	0.0124302151907024
ILMN_1719172	NA	NA	rs9285491	6	139945700	G	A	-2.54722423995922	-0.104671860945405	0.0124302151907024
ILMN_1719172	NA	NA	rs4896483	6	139946964	T	G	-2.54722423995922	-0.104671860945405	0.0124302151907024
ILMN_1719172	NA	NA	rs4896484	6	139947103	G	A	-2.54722423995922	-0.104671860945405	0.0124302151907024
ILMN_1719172	NA	NA	rs9321737	6	139949854	G	A	-2.54722423995922	-0.104671860945405	0.0124302151907024
ILMN_1719172	NA	NA	rs56740201	6	137747960	C	A	-2.56647556586969	-0.151041193461469	0.0118030991688907
ILMN_1719172	NA	NA	rs113791838	6	137763410	C	T	-2.56647556586969	-0.151041193461469	0.0118030991688907
ILMN_1719172	NA	NA	rs76097451	6	137770686	C	G	-2.56647556586969	-0.151041193461469	0.0118030991688907
ILMN_1719172	NA	NA	rs79541245	6	137776584	T	C	-2.56647556586969	-0.151041193461469	0.0118030991688907
ILMN_1719172	NA	NA	rs138492374	6	137777846	T	C	-2.56647556586969	-0.151041193461469	0.0118030991688907
ILMN_1719172	NA	NA	rs6904154	6	137787541	G	A	-2.56647556586969	-0.151041193461469	0.0118030991688907
ILMN_1719172	NA	NA	rs111702635	6	137793120	T	C	-2.56647556586969	-0.151041193461469	0.0118030991688907
ILMN_1719172	NA	NA	rs10223884	6	139951585	T	A	-2.57398891116725	-0.105906460660544	0.0115661830589571
ILMN_1719172	NA	NA	rs9373239	6	139951842	C	T	-2.57398891116725	-0.105906460660544	0.0115661830589571
ILMN_1719172	NA	NA	rs4419683	6	139951975	T	C	-2.57398891116725	-0.105906460660544	0.0115661830589571
ILMN_1719172	NA	NA	rs4419684	6	139951989	T	C	-2.57398891116725	-0.105906460660544	0.0115661830589571
ILMN_1719172	NA	NA	rs9484298	6	139952145	T	C	-2.57398891116725	-0.105906460660544	0.0115661830589571
ILMN_1719172	NA	NA	rs4317424	6	139952640	C	T	-2.57398891116725	-0.105906460660544	0.0115661830589571
ILMN_1719172	NA	NA	rs2327975	6	139952748	G	A	-2.57398891116725	-0.105906460660544	0.0115661830589571
ILMN_1719172	NA	NA	rs2327976	6	139952944	A	C	-2.57398891116725	-0.105906460660544	0.0115661830589571
ILMN_1719172	NA	NA	rs12211407	6	139953453	G	A	-2.57398891116725	-0.105906460660544	0.0115661830589571
ILMN_1719172	NA	NA	rs9495552	6	139953577	C	T	-2.57398891116725	-0.105906460660544	0.0115661830589571
ILMN_1719172	NA	NA	rs9389700	6	139953734	C	T	-2.57398891116725	-0.105906460660544	0.0115661830589571
ILMN_1719172	NA	NA	rs2876419	6	139953871	G	A	-2.57398891116725	-0.105906460660544	0.0115661830589571
ILMN_1719172	NA	NA	rs9376438	6	139954255	C	T	-2.57398891116725	-0.105906460660544	0.0115661830589571
ILMN_1719172	NA	NA	rs736945	6	139755715	A	G	-2.57983180534281	-0.0975324954706822	0.0113849121031805
ILMN_1719172	NA	NA	rs12529425	6	139758486	C	A	-2.57983180534281	-0.0975324954706822	0.0113849121031805
ILMN_1719172	NA	NA	rs9403072	6	139759144	T	C	-2.57983180534281	-0.0975324954706822	0.0113849121031805
ILMN_1719172	NA	NA	rs4895572	6	139924494	C	T	-2.59346504030861	-0.0934799730484052	0.0109718729598032
ILMN_1719172	NA	NA	rs9495539	6	139926876	G	T	-2.59346504030861	-0.0934799730484052	0.0109718729598032
ILMN_1719172	NA	NA	rs12191119	6	139928377	T	A	-2.59346504030861	-0.0934799730484052	0.0109718729598032
ILMN_1719172	NA	NA	rs9321739	6	139959161	A	G	-2.60996767777634	-0.110598995810628	0.010490018786062
ILMN_1719172	NA	NA	rs7383441	6	139956092	C	T	-2.68612378417272	-0.113118301559196	0.00850488810292768
ILMN_1719172	NA	NA	rs7738952	6	139957496	C	T	-2.68785660637219	-0.112669690196012	0.00846398043079196
ILMN_1719172	NA	NA	rs9376441	6	139957672	A	G	-2.68785660637219	-0.112669690196012	0.00846398043079196
ILMN_1719172	NA	NA	rs9373240	6	139957848	T	C	-2.68785660637219	-0.112669690196012	0.00846398043079196
ILMN_1719172	NA	NA	rs9385870	6	139957897	T	G	-2.68785660637219	-0.112669690196012	0.00846398043079196
ILMN_1719172	NA	NA	rs9399287	6	139958154	T	G	-2.68785660637219	-0.112669690196012	0.00846398043079196
ILMN_1719172	NA	NA	rs9321738	6	139959062	T	C	-2.68785660637219	-0.112669690196012	0.00846398043079196
ILMN_1719172	NA	NA	rs4424104	6	139017150	T	C	2.72153350048101	0.174206165192312	0.00770362655131159
ILMN_1719172	NA	NA	rs57752590	6	139022758	G	A	2.72153350048101	0.174206165192312	0.00770362655131159
ILMN_1719172	NA	NA	rs61531406	6	139022787	G	A	2.72153350048101	0.174206165192312	0.00770362655131159
ILMN_1719172	NA	NA	rs6928194	6	139216712	T	A	-2.74690861776094	-0.146830576380085	0.00717236553638391
ILMN_1719172	NA	NA	rs17053830	6	139221167	C	T	-2.74690861776094	-0.146830576380085	0.00717236553638391
ILMN_1719172	NA	NA	rs17068020	6	139223109	T	G	-2.74690861776094	-0.146830576380085	0.00717236553638391
ILMN_1719172	NA	NA	rs17068090	6	139244123	G	A	-2.74690861776094	-0.146830576380085	0.00717236553638391
ILMN_1719172	NA	NA	rs3763188	6	139247076	C	T	-2.74690861776094	-0.146830576380085	0.00717236553638391
ILMN_1719172	NA	NA	rs7762138	6	139249675	G	T	-2.74690861776094	-0.146830576380085	0.00717236553638391
ILMN_1719172	NA	NA	rs9403014	6	139252524	T	C	-2.74690861776094	-0.146830576380085	0.00717236553638391
ILMN_1719172	NA	NA	rs9376386	6	139259316	A	T	-2.74690861776094	-0.146830576380085	0.00717236553638391
ILMN_1719172	NA	NA	rs13213537	6	139264082	C	A	-2.74690861776094	-0.146830576380085	0.00717236553638391
ILMN_1719172	NA	NA	rs6570296	6	139271315	C	T	-2.74690861776094	-0.146830576380085	0.00717236553638391
ILMN_1719172	NA	NA	rs58642558	6	139277698	T	C	-2.74690861776094	-0.146830576380085	0.00717236553638391
ILMN_1719172	NA	NA	rs9389681	6	139750110	T	C	-2.80170497754227	-0.108127271024218	0.00613727619947358
ILMN_1719172	NA	NA	rs12199070	6	139752584	A	C	-2.80170497754227	-0.108127271024218	0.00613727619947358
ILMN_1719172	NA	NA	rs9389682	6	139754183	G	A	-2.80170497754227	-0.108127271024218	0.00613727619947358
ILMN_1719172	NA	NA	rs6941139	6	139969495	T	C	-2.90163853962127	-0.231807430410293	0.00459393217596042
ILMN_1719172	NA	NA	rs6926829	6	139970521	A	T	-2.92117742614676	-0.233217006034533	0.00433748850693424
ILMN_1719172	NA	NA	rs73554081	6	139972962	A	G	-2.92117742614676	-0.233217006034533	0.00433748850693424
ILMN_1719172	NA	NA	rs1997692	6	138370371	T	C	2.94030290896879	0.118232982996228	0.00409929557854946
ILMN_1719172	NA	NA	rs12665011	6	138372776	T	C	2.94030290896879	0.118232982996228	0.00409929557854946
ILMN_1719172	NA	NA	rs6420764	6	138374999	T	C	2.94030290896879	0.118232982996228	0.00409929557854946
ILMN_1719172	NA	NA	rs9389553	6	138375163	A	G	2.94030290896879	0.118232982996228	0.00409929557854946
ILMN_1719172	NA	NA	rs9494929	6	138377485	T	G	2.94030290896879	0.118232982996228	0.00409929557854946
ILMN_1719172	NA	NA	rs117473248	6	137710625	A	G	-2.9478548713501	-0.303631994282227	0.00400860711981022
ILMN_1719172	NA	NA	rs117203645	6	137743255	A	G	-2.9478548713501	-0.303631994282227	0.00400860711981022
ILMN_1719172	NA	NA	rs62420992	6	137711600	T	C	-2.95686126876068	-0.216481877045258	0.00390287251642342
ILMN_1719172	NA	NA	rs13212190	6	139816305	A	G	-2.96554392429336	-0.107555449816256	0.00380337959458862
ILMN_1719172	NA	NA	rs17069144	6	139967247	C	T	-2.97107337152228	-0.236879548132112	0.00374124406440208
ILMN_1719172	NA	NA	rs6935963	6	138366151	T	C	-2.98607163929529	-0.117923825362908	0.00357739227900075
ILMN_1719172	NA	NA	rs13213035	6	138366274	A	C	-2.98607163929529	-0.117923825362908	0.00357739227900075
ILMN_1719172	NA	NA	rs2327864	6	138366917	C	T	-2.98607163929529	-0.117923825362908	0.00357739227900075
ILMN_1719172	NA	NA	rs6570207	6	138368051	A	G	-2.98607163929529	-0.117923825362908	0.00357739227900075
ILMN_1719172	NA	NA	rs2876382	6	138369210	T	C	-2.98607163929529	-0.117923825362908	0.00357739227900075
ILMN_1719172	NA	NA	rs9389552	6	138371364	T	C	-2.98607163929529	-0.117923825362908	0.00357739227900075
ILMN_1719172	NA	NA	rs4571588	6	138371802	T	C	-2.98607163929529	-0.117923825362908	0.00357739227900075
ILMN_1719172	NA	NA	rs4601146	6	138372322	C	T	-2.98607163929529	-0.117923825362908	0.00357739227900075
ILMN_1719172	NA	NA	rs7758263	6	138376288	T	A	-2.98607163929529	-0.117923825362908	0.00357739227900075
ILMN_1719172	NA	NA	rs9402940	6	138380341	A	T	-2.98607163929529	-0.117923825362908	0.00357739227900075
ILMN_1719172	NA	NA	rs9403085	6	139820868	C	T	-3.02193353146257	-0.109599578782336	0.00321211798684049
ILMN_1719172	NA	NA	rs9389690	6	139815797	A	G	-3.04104177170462	-0.111336924746926	0.00303188999424001
ILMN_1719172	NA	NA	rs7766444	6	139806747	C	A	-3.08369716778571	-0.112870003739557	0.0026628391860656
ILMN_1719172	NA	NA	rs75227298	6	137459814	C	T	-3.1108361357721	-0.771362866453837	0.00245021660468322
ILMN_1719172	NA	NA	rs28385767	6	137481894	A	G	-3.1108361357721	-0.771362866453837	0.00245021660468322
ILMN_1719172	NA	NA	rs28385765	6	137483780	T	C	-3.1108361357721	-0.771362866453837	0.00245021660468322
ILMN_1719172	NA	NA	rs28385763	6	137483839	G	A	-3.1108361357721	-0.771362866453837	0.00245021660468322
ILMN_1719172	NA	NA	rs74507645	6	137483943	C	T	-3.1108361357721	-0.771362866453837	0.00245021660468322
ILMN_1719172	NA	NA	rs28741414	6	137484514	G	A	-3.1108361357721	-0.771362866453837	0.00245021660468322
ILMN_1719172	NA	NA	rs28741413	6	137484592	A	G	-3.1108361357721	-0.771362866453837	0.00245021660468322
ILMN_1719172	NA	NA	rs28385762	6	137484708	G	A	-3.1108361357721	-0.771362866453837	0.00245021660468322
ILMN_1719172	NA	NA	rs9494678	6	137485220	G	A	-3.1108361357721	-0.771362866453837	0.00245021660468322
ILMN_1719172	NA	NA	rs9494680	6	137485659	A	G	-3.1108361357721	-0.771362866453837	0.00245021660468322
ILMN_1719172	NA	NA	rs115809116	6	137486032	A	C	-3.1108361357721	-0.771362866453837	0.00245021660468322
ILMN_1719172	NA	NA	rs9494681	6	137486999	C	T	-3.1108361357721	-0.771362866453837	0.00245021660468322
ILMN_1719172	NA	NA	rs28741409	6	137488204	T	C	-3.1108361357721	-0.771362866453837	0.00245021660468322
ILMN_1719172	NA	NA	rs9483999	6	137488382	T	C	-3.1108361357721	-0.771362866453837	0.00245021660468322
ILMN_1719172	NA	NA	rs28741404	6	137490360	G	T	-3.1108361357721	-0.771362866453837	0.00245021660468322
ILMN_1719172	NA	NA	rs28741403	6	137490405	C	T	-3.1108361357721	-0.771362866453837	0.00245021660468322
ILMN_1719172	NA	NA	rs9494683	6	137492101	T	C	-3.1108361357721	-0.771362866453837	0.00245021660468322
ILMN_1719172	NA	NA	rs6940707	6	137492409	C	G	-3.1108361357721	-0.771362866453837	0.00245021660468322
ILMN_1719172	NA	NA	rs9494684	6	137494961	G	T	-3.1108361357721	-0.771362866453837	0.00245021660468322
ILMN_1719172	NA	NA	rs9484000	6	137495396	C	A	-3.1108361357721	-0.771362866453837	0.00245021660468322
ILMN_1719172	NA	NA	rs9494685	6	137495667	G	A	-3.1108361357721	-0.771362866453837	0.00245021660468322
ILMN_1719172	NA	NA	rs9494686	6	137495772	G	A	-3.1108361357721	-0.771362866453837	0.00245021660468322
ILMN_1719172	NA	NA	rs9484001	6	137495964	A	G	-3.1108361357721	-0.771362866453837	0.00245021660468322
ILMN_1719172	NA	NA	rs9494687	6	137496408	C	T	-3.1108361357721	-0.771362866453837	0.00245021660468322
ILMN_1719172	NA	NA	rs6907770	6	137496802	A	G	-3.1108361357721	-0.771362866453837	0.00245021660468322
ILMN_1719172	NA	NA	rs77551490	6	137497992	C	T	-3.1108361357721	-0.771362866453837	0.00245021660468322
ILMN_1719172	NA	NA	rs6937279	6	137498365	C	T	-3.1108361357721	-0.771362866453837	0.00245021660468322
ILMN_1719172	NA	NA	rs9494689	6	137499712	A	C	-3.1108361357721	-0.771362866453837	0.00245021660468322
ILMN_1719172	NA	NA	rs74713312	6	137500475	T	G	-3.1108361357721	-0.771362866453837	0.00245021660468322
ILMN_1719172	NA	NA	rs78070241	6	137500763	G	A	-3.1108361357721	-0.771362866453837	0.00245021660468322
ILMN_1719172	NA	NA	rs28783812	6	137502364	G	A	-3.1108361357721	-0.771362866453837	0.00245021660468322
ILMN_1719172	NA	NA	rs7740232	6	137503361	G	A	-3.1108361357721	-0.771362866453837	0.00245021660468322
ILMN_1719172	NA	NA	rs7740905	6	137503528	C	G	-3.1108361357721	-0.771362866453837	0.00245021660468322
ILMN_1719172	NA	NA	rs6570140	6	137503597	A	G	-3.1108361357721	-0.771362866453837	0.00245021660468322
ILMN_1719172	NA	NA	rs6907433	6	137504122	G	A	-3.1108361357721	-0.771362866453837	0.00245021660468322
ILMN_1719172	NA	NA	rs115368923	6	137504283	G	A	-3.1108361357721	-0.771362866453837	0.00245021660468322
ILMN_1719172	NA	NA	rs77320829	6	137504476	T	A	-3.1108361357721	-0.771362866453837	0.00245021660468322
ILMN_1719172	NA	NA	rs115021359	6	137504825	T	A	-3.1108361357721	-0.771362866453837	0.00245021660468322
ILMN_1719172	NA	NA	rs74981207	6	137504851	C	T	-3.1108361357721	-0.771362866453837	0.00245021660468322
ILMN_1719172	NA	NA	rs9484005	6	137505258	T	A	-3.1108361357721	-0.771362866453837	0.00245021660468322
ILMN_1719172	NA	NA	rs114409355	6	137505668	C	T	-3.1108361357721	-0.771362866453837	0.00245021660468322
ILMN_1719172	NA	NA	rs116442763	6	137505729	G	A	-3.1108361357721	-0.771362866453837	0.00245021660468322
ILMN_1719172	NA	NA	rs116136371	6	137505732	A	G	-3.1108361357721	-0.771362866453837	0.00245021660468322
ILMN_1719172	NA	NA	rs6420761	6	137505972	A	C	-3.1108361357721	-0.771362866453837	0.00245021660468322
ILMN_1719172	NA	NA	rs7341359	6	137507382	G	A	-3.1108361357721	-0.771362866453837	0.00245021660468322
ILMN_1719172	NA	NA	rs9494654	6	137432379	G	A	-3.11266020211276	-0.771899321135381	0.00243650729135571
ILMN_1719172	NA	NA	rs9494655	6	137432408	C	T	-3.11266020211276	-0.771899321135381	0.00243650729135571
ILMN_1719172	NA	NA	rs9494692	6	137511393	T	G	-3.11902162709366	-0.773279939348205	0.00238925194825322
ILMN_1719172	NA	NA	rs9494693	6	137511511	G	C	-3.11902162709366	-0.773279939348205	0.00238925194825322
ILMN_1719172	NA	NA	rs9494672	6	137474075	G	A	-3.12626501543236	-0.774926005782965	0.00233648297687555
ILMN_1719172	NA	NA	rs9483996	6	137475030	G	T	-3.12626501543236	-0.774926005782965	0.00233648297687555
ILMN_1719172	NA	NA	rs28385770	6	137478824	T	C	-3.12626501543236	-0.774926005782965	0.00233648297687555
ILMN_1719172	NA	NA	rs6904512	6	137480774	T	C	-3.12626501543236	-0.774926005782965	0.00233648297687555
ILMN_1719172	NA	NA	rs113403917	6	137774672	C	T	-3.21921785190513	-0.196353757554522	0.00174883789094342
ILMN_1719172	NA	NA	rs4895508	6	138354180	C	T	-3.611225039397	-0.120586598487934	0.000484736167815667
ILMN_2412141	TAAR2	6	rs9376201	6	136879161	G	C	-1.98988488339041	-0.114019083336243	0.0494187659251296
ILMN_1798659	CCDC28A	6	rs17068850	6	139854920	G	A	1.98908181076319	0.111495025301022	0.0495088162204799
ILMN_1798659	CCDC28A	6	rs113883411	6	139856474	A	C	1.98908181076319	0.111495025301022	0.0495088162204799
ILMN_1798659	CCDC28A	6	rs35304300	6	139857341	G	A	1.98908181076319	0.111495025301022	0.0495088162204799
ILMN_1798659	CCDC28A	6	rs11753362	6	139857370	A	G	1.98908181076319	0.111495025301022	0.0495088162204799
ILMN_1798659	CCDC28A	6	rs10484820	6	139858293	G	A	1.98908181076319	0.111495025301022	0.0495088162204799
ILMN_1798659	CCDC28A	6	rs276567	6	137422058	G	A	-1.99363437875115	-0.126986884319226	0.0490001712595264
ILMN_1798659	CCDC28A	6	rs276570	6	137425007	G	A	-1.99363437875115	-0.126986884319226	0.0490001712595264
ILMN_1798659	CCDC28A	6	rs603904	6	138209785	G	A	1.9979038954852	0.0896126451051089	0.0485272047992441
ILMN_1798659	CCDC28A	6	rs601035	6	138212720	A	G	1.9979038954852	0.0896126451051089	0.0485272047992441
ILMN_1798659	CCDC28A	6	rs593622	6	138215354	C	T	1.9979038954852	0.0896126451051089	0.0485272047992441
ILMN_1798659	CCDC28A	6	rs592810	6	138215516	C	T	1.9979038954852	0.0896126451051089	0.0485272047992441
ILMN_1798659	CCDC28A	6	rs644340	6	138215574	G	A	1.9979038954852	0.0896126451051089	0.0485272047992441
ILMN_1798659	CCDC28A	6	rs4896305	6	138287429	A	G	2.00812878798899	0.0921764439818195	0.0474103191019227
ILMN_1798659	CCDC28A	6	rs9321634	6	138222510	G	T	2.01209720933633	0.0918098506243781	0.0469827915826266
ILMN_1798659	CCDC28A	6	rs6570193	6	138231107	G	A	2.01209720933633	0.0918098506243781	0.0469827915826266
ILMN_1798659	CCDC28A	6	rs9494645	6	137408540	G	A	-2.01744120835562	-0.309003172940742	0.0464122770831646
ILMN_1798659	CCDC28A	6	rs9494646	6	137411387	A	C	-2.01744120835562	-0.309003172940742	0.0464122770831646
ILMN_1798659	CCDC28A	6	rs9494648	6	137412908	C	T	-2.01744120835562	-0.309003172940742	0.0464122770831646
ILMN_1798659	CCDC28A	6	rs17066882	6	138125831	C	T	2.0203350552741	0.191556819983712	0.046105815139315
ILMN_1798659	CCDC28A	6	rs73562261	6	138126153	A	C	2.0203350552741	0.191556819983712	0.046105815139315
ILMN_1798659	CCDC28A	6	rs73562264	6	138126294	A	G	2.0203350552741	0.191556819983712	0.046105815139315
ILMN_1798659	CCDC28A	6	rs55707616	6	138126732	C	T	2.0203350552741	0.191556819983712	0.046105815139315
ILMN_1798659	CCDC28A	6	rs58151208	6	138126759	C	A	2.0203350552741	0.191556819983712	0.046105815139315
ILMN_1798659	CCDC28A	6	rs17066884	6	138127852	G	C	2.0203350552741	0.191556819983712	0.046105815139315
ILMN_1798659	CCDC28A	6	rs17066886	6	138128750	T	C	2.0203350552741	0.191556819983712	0.046105815139315
ILMN_1798659	CCDC28A	6	rs139172983	6	138131194	A	G	2.0203350552741	0.191556819983712	0.046105815139315
ILMN_1798659	CCDC28A	6	rs62434218	6	138274693	A	G	-2.03857904800843	-0.0904918226160231	0.0442133319589076
ILMN_1798659	CCDC28A	6	rs4896278	6	137856957	T	C	-2.03890959491771	-0.0858798883224505	0.0441796670481383
ILMN_1798659	CCDC28A	6	rs11968273	6	137857495	G	C	-2.03890959491771	-0.0858798883224505	0.0441796670481383
ILMN_1798659	CCDC28A	6	rs203695	6	137863616	C	T	-2.03890959491771	-0.0858798883224505	0.0441796670481383
ILMN_1798659	CCDC28A	6	rs17256861	6	137587469	C	T	-2.04177349015945	-0.156336529095891	0.0438889092517139
ILMN_1798659	CCDC28A	6	rs17069163	6	139975943	C	T	-2.04846537355029	-0.12403037276242	0.0432159033802682
ILMN_1798659	CCDC28A	6	rs118112800	6	139329609	G	T	2.04933695728444	0.374961870295763	0.0431289029900107
ILMN_1798659	CCDC28A	6	rs2498650	6	139413593	T	C	2.06039070950308	0.181474078366562	0.0420385085439366
ILMN_1798659	CCDC28A	6	rs2473508	6	139413884	A	G	2.06039070950308	0.181474078366562	0.0420385085439366
ILMN_1798659	CCDC28A	6	rs34379299	6	139859028	G	A	2.06546345138292	0.115828788706462	0.0415460925955617
ILMN_1798659	CCDC28A	6	rs4484538	6	138327462	T	C	-2.08324598695593	-0.110806224466124	0.0398588971174132
ILMN_1798659	CCDC28A	6	rs4896303	6	138234085	C	G	2.09560724650338	0.0959672453991581	0.0387211483087141
ILMN_1798659	CCDC28A	6	rs2473504	6	139409015	A	G	2.0979409821155	0.127291991054336	0.0385095215860646
ILMN_1798659	CCDC28A	6	rs2473510	6	139415079	T	A	2.0979409821155	0.127291991054336	0.0385095215860646
ILMN_1798659	CCDC28A	6	rs2498652	6	139420730	G	A	2.0979409821155	0.127291991054336	0.0385095215860646
ILMN_1798659	CCDC28A	6	rs6907431	6	137351204	T	C	-2.09967912908432	-0.281861173461812	0.0383525530705664
ILMN_1798659	CCDC28A	6	rs7745153	6	138325944	T	A	-2.10380167916604	-0.111512324508747	0.0379824609474475
ILMN_1798659	CCDC28A	6	rs9402935	6	138326693	G	T	-2.10380167916604	-0.111512324508747	0.0379824609474475
ILMN_1798659	CCDC28A	6	rs9494414	6	136236652	T	G	-2.16864553728424	-0.125252889116035	0.0325546352891894
ILMN_1798659	CCDC28A	6	rs9494415	6	136237600	A	G	-2.16864553728424	-0.125252889116035	0.0325546352891894
ILMN_1798659	CCDC28A	6	rs4896301	6	138227102	A	G	2.1859679814113	0.0998544428210019	0.0312240887004037
ILMN_1798659	CCDC28A	6	rs1561121	6	138229819	A	C	2.1859679814113	0.0998544428210019	0.0312240887004037
ILMN_1798659	CCDC28A	6	rs6903624	6	138232479	A	T	2.1859679814113	0.0998544428210019	0.0312240887004037
ILMN_1798659	CCDC28A	6	rs9385813	6	138285044	A	T	2.18833641666785	0.12770852130323	0.0310459009702769
ILMN_1798659	CCDC28A	6	rs9373202	6	138285462	A	G	2.18833641666785	0.12770852130323	0.0310459009702769
ILMN_1798659	CCDC28A	6	rs60499712	6	139631445	C	A	-2.2102841076156	-0.145311722990033	0.0294364084551315
ILMN_1798659	CCDC28A	6	rs736945	6	139755715	A	G	2.24297772211514	0.105540017614859	0.0271741076011926
ILMN_1798659	CCDC28A	6	rs12529425	6	139758486	C	A	2.24297772211514	0.105540017614859	0.0271741076011926
ILMN_1798659	CCDC28A	6	rs9403072	6	139759144	T	C	2.24297772211514	0.105540017614859	0.0271741076011926
ILMN_1798659	CCDC28A	6	rs622091	6	138207042	C	T	2.2523092503791	0.10639981844251	0.0265570004299413
ILMN_1798659	CCDC28A	6	rs1082428	6	138207729	C	G	2.2523092503791	0.10639981844251	0.0265570004299413
ILMN_1798659	CCDC28A	6	rs1082425	6	138210537	C	T	2.2523092503791	0.10639981844251	0.0265570004299413
ILMN_1798659	CCDC28A	6	rs674451	6	138216788	C	T	2.2523092503791	0.10639981844251	0.0265570004299413
ILMN_1798659	CCDC28A	6	rs12174430	6	138284914	A	G	2.25665434351692	0.117404480096601	0.0262738720908683
ILMN_1798659	CCDC28A	6	rs12176096	6	138284972	C	A	2.25665434351692	0.117404480096601	0.0262738720908683
ILMN_1798659	CCDC28A	6	rs55931080	6	137749755	C	A	-2.29174813128321	-0.142617983545904	0.0240826227947078
ILMN_1798659	CCDC28A	6	rs72985495	6	137751477	C	T	-2.29174813128321	-0.142617983545904	0.0240826227947078
ILMN_1798659	CCDC28A	6	rs151274617	6	139446660	G	A	2.32078900790142	0.425018457258822	0.0223926690230363
ILMN_1798659	CCDC28A	6	rs148830467	6	139998713	A	C	2.35323545534073	0.742205796212221	0.0206291472556964
ILMN_1798659	CCDC28A	6	rs61731058	6	136582549	A	G	2.35328153707064	0.238633855907183	0.0206267326653959
ILMN_1798659	CCDC28A	6	rs72987436	6	137807090	C	T	-2.35736042970343	-0.147369101041128	0.0204139957586972
ILMN_1798659	CCDC28A	6	rs2069311	6	137981227	A	C	2.3871095331114	0.315245776305412	0.0189203256189217
ILMN_1798659	CCDC28A	6	rs187901978	6	139166601	C	A	-2.42471729477585	-0.390870984929272	0.0171714415098961
ILMN_1798659	CCDC28A	6	rs9494632	6	137362117	G	C	-2.42814102352039	-0.390176232267767	0.0170196121240175
ILMN_1798659	CCDC28A	6	rs114241797	6	137362899	T	C	-2.42814102352039	-0.390176232267767	0.0170196121240175
ILMN_1798659	CCDC28A	6	rs75166989	6	137366777	G	A	-2.42814102352039	-0.390176232267767	0.0170196121240175
ILMN_1798659	CCDC28A	6	rs36110355	6	137351488	A	G	-2.44957879164952	-0.393853940611409	0.0160958342125879
ILMN_1798659	CCDC28A	6	rs9494706	6	137593061	C	T	-2.45258161165953	-0.150668350827739	0.015970077398524
ILMN_1798659	CCDC28A	6	rs9389486	6	137593683	C	T	-2.45258161165953	-0.150668350827739	0.015970077398524
ILMN_1798659	CCDC28A	6	rs6906644	6	137593756	T	G	-2.45258161165953	-0.150668350827739	0.015970077398524
ILMN_1798659	CCDC28A	6	rs7749621	6	137594587	A	C	-2.45258161165953	-0.150668350827739	0.015970077398524
ILMN_1798659	CCDC28A	6	rs56144730	6	137758369	T	C	-2.47383091278195	-0.153470700448397	0.0151049566460909
ILMN_1798659	CCDC28A	6	rs56141642	6	137759051	C	T	-2.47383091278195	-0.153470700448397	0.0151049566460909
ILMN_1798659	CCDC28A	6	rs72987411	6	137775204	C	T	-2.47383091278195	-0.153470700448397	0.0151049566460909
ILMN_1798659	CCDC28A	6	rs60280135	6	137784510	C	T	-2.47383091278195	-0.153470700448397	0.0151049566460909
ILMN_1798659	CCDC28A	6	rs72987418	6	137785234	T	G	-2.47383091278195	-0.153470700448397	0.0151049566460909
ILMN_1798659	CCDC28A	6	rs77820588	6	139317570	A	T	-2.4962889929722	-0.456393301283271	0.0142364076459055
ILMN_1798659	CCDC28A	6	rs12660669	6	137791968	A	G	-2.50024559905578	-0.155201595190199	0.0140881107645647
ILMN_1798659	CCDC28A	6	rs60228986	6	137797403	G	C	-2.50024559905578	-0.155201595190199	0.0140881107645647
ILMN_1798659	CCDC28A	6	rs55674813	6	137801385	A	T	-2.50024559905578	-0.155201595190199	0.0140881107645647
ILMN_1798659	CCDC28A	6	rs1333224	6	137801943	A	G	-2.50024559905578	-0.155201595190199	0.0140881107645647
ILMN_1798659	CCDC28A	6	rs72987433	6	137802664	A	C	-2.50024559905578	-0.155201595190199	0.0140881107645647
ILMN_1798659	CCDC28A	6	rs12664293	6	137804099	G	A	-2.50024559905578	-0.155201595190199	0.0140881107645647
ILMN_1798659	CCDC28A	6	rs72987434	6	137806395	C	A	-2.50024559905578	-0.155201595190199	0.0140881107645647
ILMN_1798659	CCDC28A	6	rs9402917	6	138052771	C	T	2.53324773349401	0.309758202701601	0.0129041099616516
ILMN_1798659	CCDC28A	6	rs72985501	6	137760776	G	A	-2.56935204510415	-0.160885493892597	0.0117118844381786
ILMN_1798659	CCDC28A	6	rs56131525	6	137763080	G	A	-2.56935204510415	-0.160885493892597	0.0117118844381786
ILMN_1798659	CCDC28A	6	rs9389681	6	139750110	T	C	2.61117655990421	0.125054552851646	0.0104554840020647
ILMN_1798659	CCDC28A	6	rs12199070	6	139752584	A	C	2.61117655990421	0.125054552851646	0.0104554840020647
ILMN_1798659	CCDC28A	6	rs9389682	6	139754183	G	A	2.61117655990421	0.125054552851646	0.0104554840020647
ILMN_1798659	CCDC28A	6	rs117774925	6	139689963	C	A	-2.62307442976098	-0.413506231000306	0.0101210318564554
ILMN_1798659	CCDC28A	6	rs76638587	6	139691210	C	T	-2.62307442976098	-0.413506231000306	0.0101210318564554
ILMN_1798659	CCDC28A	6	rs150772723	6	139691926	A	C	-2.62307442976098	-0.413506231000306	0.0101210318564554
ILMN_1798659	CCDC28A	6	rs3815477	6	139779242	G	A	-2.66495439514862	-0.210710470024537	0.00901934124077837
ILMN_1798659	CCDC28A	6	rs9389684	6	139761884	T	C	-2.68421298907036	-0.21226438455696	0.00855020534130894
ILMN_1798659	CCDC28A	6	rs113854936	6	139762866	A	C	-2.68421298907036	-0.21226438455696	0.00855020534130894
ILMN_1798659	CCDC28A	6	rs4896458	6	139779486	T	G	-2.68421298907036	-0.21226438455696	0.00855020534130894
ILMN_1798659	CCDC28A	6	rs583522	6	138189884	C	T	2.69332961070945	0.138271747876448	0.00833594695981953
ILMN_1798659	CCDC28A	6	rs598493	6	138195402	T	C	2.69332961070945	0.138271747876448	0.00833594695981953
ILMN_1798659	CCDC28A	6	rs643177	6	138195693	T	C	2.69332961070945	0.138271747876448	0.00833594695981953
ILMN_1798659	CCDC28A	6	rs582757	6	138197824	C	T	2.69332961070945	0.138271747876448	0.00833594695981953
ILMN_1798659	CCDC28A	6	rs139770909	6	139274550	G	A	2.7038890738419	0.490935604537431	0.00809388295660076
ILMN_1798659	CCDC28A	6	rs9402930	6	138282933	G	T	2.73109015516537	0.133504837054798	0.00749947777144346
ILMN_1798659	CCDC28A	6	rs9376307	6	138283265	T	C	2.73109015516537	0.133504837054798	0.00749947777144346
ILMN_1798659	CCDC28A	6	rs9376308	6	138283786	T	C	2.73109015516537	0.133504837054798	0.00749947777144346
ILMN_1798659	CCDC28A	6	rs9402931	6	138285587	G	A	2.73109015516537	0.133504837054798	0.00749947777144346
ILMN_1798659	CCDC28A	6	rs56131318	6	138130511	T	C	2.78995740327196	0.28128146819999	0.00634693401497844
ILMN_1798659	CCDC28A	6	rs186061793	6	139299727	T	A	-2.80212673720499	-0.398341592979179	0.00612986823590741
ILMN_1798659	CCDC28A	6	rs17066658	6	137960986	T	C	2.92537602701228	0.467115558471944	0.00428413209235095
ILMN_1798659	CCDC28A	6	rs74473088	6	137972044	T	C	2.92537602701228	0.467115558471944	0.00428413209235095
ILMN_1798659	CCDC28A	6	rs117584190	6	137983623	A	G	2.92537602701228	0.467115558471944	0.00428413209235095
ILMN_1798659	CCDC28A	6	rs17066690	6	137983981	C	A	2.92537602701228	0.467115558471944	0.00428413209235095
ILMN_1798659	CCDC28A	6	rs17066693	6	137985490	T	C	2.92537602701228	0.467115558471944	0.00428413209235095
ILMN_1798659	CCDC28A	6	rs77102949	6	138012824	G	C	2.92537602701228	0.467115558471944	0.00428413209235095
ILMN_1798659	CCDC28A	6	rs72981632	6	137043272	C	T	-2.98230109320394	-0.653363312825592	0.0036179488286092
ILMN_1798659	CCDC28A	6	rs642627	6	138206783	A	G	2.99243408084802	0.145807314171124	0.00350990787393487
ILMN_1798659	CCDC28A	6	rs612217	6	138212961	A	G	2.99243408084802	0.145807314171124	0.00350990787393487
ILMN_1798659	CCDC28A	6	rs4895498	6	138236977	C	T	3.11136245620713	0.155748061513001	0.00244625354737343
ILMN_1798659	CCDC28A	6	rs6933987	6	138239434	T	C	3.11136245620713	0.155748061513001	0.00244625354737343
ILMN_3305938	SGK1	6	rs7762658	6	138363064	T	C	-2.01190779621816	-0.364830303295634	0.047003122406068
ILMN_3305938	SGK1	6	rs9389322	6	136073782	A	T	-2.08017686354413	-0.725339984862998	0.0401458078566026
ILMN_3305938	SGK1	6	rs9402751	6	136074220	A	G	-2.08017686354413	-0.725339984862998	0.0401458078566026
ILMN_3305938	SGK1	6	rs7755085	6	137264700	T	C	-2.08075032269709	-0.723208295430948	0.0400920644558692
ILMN_3305938	SGK1	6	rs9373150	6	136063781	C	T	-2.09126204883464	-0.728933819379059	0.0391178519125674
ILMN_3305938	SGK1	6	rs9399159	6	136064193	A	G	-2.09126204883464	-0.728933819379059	0.0391178519125674
ILMN_3305938	SGK1	6	rs9402749	6	136064503	G	C	-2.09126204883464	-0.728933819379059	0.0391178519125674
ILMN_3305938	SGK1	6	rs9402750	6	136064543	G	T	-2.09126204883464	-0.728933819379059	0.0391178519125674
ILMN_3305938	SGK1	6	rs7739804	6	136065411	G	A	-2.09126204883464	-0.728933819379059	0.0391178519125674
ILMN_3305938	SGK1	6	rs73563821	6	136065462	A	C	-2.09126204883464	-0.728933819379059	0.0391178519125674
ILMN_3305938	SGK1	6	rs9399160	6	136069872	A	T	-2.09126204883464	-0.728933819379059	0.0391178519125674
ILMN_3305938	SGK1	6	rs9376143	6	136071789	T	C	-2.09126204883464	-0.728933819379059	0.0391178519125674
ILMN_3305938	SGK1	6	rs6928882	6	137870387	T	C	-2.12989987515747	-0.304177046722549	0.0357103856538462
ILMN_3305938	SGK1	6	rs6570165	6	137783296	C	G	-2.13063953582261	-0.339574556769863	0.0356477449842194
ILMN_3305938	SGK1	6	rs2327665	6	136266316	G	C	2.1699309899391	0.362144133286971	0.0324542317037209
ILMN_3305938	SGK1	6	rs2327667	6	136270122	A	G	2.1699309899391	0.362144133286971	0.0324542317037209
ILMN_3305938	SGK1	6	rs1342242	6	136270587	C	T	2.1699309899391	0.362144133286971	0.0324542317037209
ILMN_3305938	SGK1	6	rs2018447	6	136271577	A	C	2.1699309899391	0.362144133286971	0.0324542317037209
ILMN_3305938	SGK1	6	rs2018252	6	136271915	G	T	2.1699309899391	0.362144133286971	0.0324542317037209
ILMN_3305938	SGK1	6	rs10872455	6	136276087	G	A	2.1699309899391	0.362144133286971	0.0324542317037209
ILMN_3305938	SGK1	6	rs7754845	6	136279371	G	A	2.1699309899391	0.362144133286971	0.0324542317037209
ILMN_3305938	SGK1	6	rs17090838	6	138266086	A	T	2.18189695499748	1.18084252537804	0.0315324526285181
ILMN_3305938	SGK1	6	rs4571582	6	138282293	C	G	2.18189695499748	1.18084252537804	0.0315324526285181
ILMN_3305938	SGK1	6	rs75097297	6	138293954	T	C	2.18189695499748	1.18084252537804	0.0315324526285181
ILMN_3305938	SGK1	6	rs12524810	6	137768385	A	G	-2.20900130023017	-0.379726639060924	0.0295284349495062
ILMN_3305938	SGK1	6	rs9402896	6	137778904	G	A	-2.20900130023017	-0.379726639060924	0.0295284349495062
ILMN_3305938	SGK1	6	rs7748038	6	137782655	T	A	-2.20900130023017	-0.379726639060924	0.0295284349495062
ILMN_3305938	SGK1	6	rs11757939	6	137786769	T	C	-2.20900130023017	-0.379726639060924	0.0295284349495062
ILMN_3305938	SGK1	6	rs143893378	6	137904932	T	C	2.22193083741633	2.28378516031672	0.0286122911492478
ILMN_3305938	SGK1	6	rs203691	6	137867448	A	G	-2.22301204594661	-0.31100285211699	0.0285368187727629
ILMN_3305938	SGK1	6	rs143518449	6	138254999	G	T	2.23109585782033	2.29198351306078	0.0279780360477915
ILMN_3305938	SGK1	6	rs28385692	6	137482840	G	A	-2.32596459977361	-0.962114450475755	0.0221027351665892
ILMN_3305938	SGK1	6	rs1997692	6	138370371	T	C	-2.40216074153225	-0.396980996625093	0.0182022472192147
ILMN_3305938	SGK1	6	rs12665011	6	138372776	T	C	-2.40216074153225	-0.396980996625093	0.0182022472192147
ILMN_3305938	SGK1	6	rs6420764	6	138374999	T	C	-2.40216074153225	-0.396980996625093	0.0182022472192147
ILMN_3305938	SGK1	6	rs9389553	6	138375163	A	G	-2.40216074153225	-0.396980996625093	0.0182022472192147
ILMN_3305938	SGK1	6	rs9494929	6	138377485	T	G	-2.40216074153225	-0.396980996625093	0.0182022472192147
ILMN_3305938	SGK1	6	rs2876318	6	136266160	G	A	2.43544107295326	0.415862507105604	0.016699870953847
ILMN_3305938	SGK1	6	rs2327666	6	136269837	G	A	2.43544107295326	0.415862507105604	0.016699870953847
ILMN_3305938	SGK1	6	rs1342241	6	136270670	G	A	2.43544107295326	0.415862507105604	0.016699870953847
ILMN_3305938	SGK1	6	rs1361701	6	136271215	A	G	2.43544107295326	0.415862507105604	0.016699870953847
ILMN_3305938	SGK1	6	rs2018448	6	136271527	G	A	2.43544107295326	0.415862507105604	0.016699870953847
ILMN_3305938	SGK1	6	rs2051519	6	136272524	T	C	2.43544107295326	0.415862507105604	0.016699870953847
ILMN_3305938	SGK1	6	rs6901613	6	138027662	A	G	2.51169496600373	0.401042798906417	0.013666747478498
ILMN_3305938	SGK1	6	rs28385694	6	137478647	T	C	-2.64061641070107	-1.17311378116657	0.00964555130123458
ILMN_3305938	SGK1	6	rs146395150	6	137856830	G	A	2.71514583153744	1.40329475610279	0.00784288600756695
ILMN_3305938	SGK1	6	rs78494707	6	138364478	G	A	2.93331955646325	0.529637298345746	0.00418483461678939
ILMN_3305938	SGK1	6	rs117870982	6	138366079	A	G	2.93331955646325	0.529637298345746	0.00418483461678939
ILMN_3305938	SGK1	6	rs17613612	6	138366807	C	T	2.93331955646325	0.529637298345746	0.00418483461678939
ILMN_3305938	SGK1	6	rs142968164	6	138367735	G	T	2.93331955646325	0.529637298345746	0.00418483461678939
ILMN_3305938	SGK1	6	rs139549856	6	138367936	A	G	2.93331955646325	0.529637298345746	0.00418483461678939
ILMN_3305938	SGK1	6	rs144658572	6	138368155	C	T	2.93331955646325	0.529637298345746	0.00418483461678939
ILMN_3305938	SGK1	6	rs116986480	6	138368485	A	G	2.93331955646325	0.529637298345746	0.00418483461678939
ILMN_3305938	SGK1	6	rs75199414	6	138394030	T	C	2.93331955646325	0.529637298345746	0.00418483461678939
ILMN_3305938	SGK1	6	rs78413937	6	138363149	A	T	2.98070113936209	0.543422090385096	0.00363528614589943
ILMN_3305938	SGK1	6	rs139598185	6	138369302	T	C	3.04828749684627	0.548601587606214	0.0029660326102956
ILMN_3305938	SGK1	6	rs146640326	6	138369374	A	G	3.04828749684627	0.548601587606214	0.0029660326102956
ILMN_3305938	SGK1	6	rs140865265	6	138370914	C	T	3.04828749684627	0.548601587606214	0.0029660326102956
ILMN_3305938	SGK1	6	rs138858563	6	138370933	C	T	3.04828749684627	0.548601587606214	0.0029660326102956
ILMN_3305938	SGK1	6	rs146629168	6	138371365	A	G	3.04828749684627	0.548601587606214	0.0029660326102956
ILMN_3305938	SGK1	6	rs79612338	6	138372865	T	G	3.04828749684627	0.548601587606214	0.0029660326102956
ILMN_3305938	SGK1	6	rs12110585	6	138375695	G	A	3.04828749684627	0.548601587606214	0.0029660326102956
ILMN_3305938	SGK1	6	rs114783183	6	138376280	G	A	3.04828749684627	0.548601587606214	0.0029660326102956
ILMN_3305938	SGK1	6	rs78064548	6	138376448	G	T	3.04828749684627	0.548601587606214	0.0029660326102956
ILMN_3305938	SGK1	6	rs80136953	6	138376505	G	A	3.04828749684627	0.548601587606214	0.0029660326102956
ILMN_3305938	SGK1	6	rs12111304	6	138377351	T	G	3.04828749684627	0.548601587606214	0.0029660326102956
ILMN_3305938	SGK1	6	rs6905385	6	138377412	A	C	3.04828749684627	0.548601587606214	0.0029660326102956
ILMN_3305938	SGK1	6	rs6910792	6	138377882	A	G	3.04828749684627	0.548601587606214	0.0029660326102956
ILMN_3305938	SGK1	6	rs115855200	6	138378520	C	T	3.04828749684627	0.548601587606214	0.0029660326102956
ILMN_3305938	SGK1	6	rs142265334	6	138378771	A	G	3.04828749684627	0.548601587606214	0.0029660326102956
ILMN_3305938	SGK1	6	rs138734659	6	138379760	A	T	3.04828749684627	0.548601587606214	0.0029660326102956
ILMN_3305938	SGK1	6	rs146194929	6	138380978	G	A	3.04828749684627	0.548601587606214	0.0029660326102956
ILMN_1786688	ADAT2	6	rs17069169	6	139978806	A	T	2.02415202195467	0.0966199580326058	0.0457042416289241
ILMN_1786688	ADAT2	6	rs9399289	6	139981210	T	G	2.02415202195467	0.0966199580326058	0.0457042416289241
ILMN_1786688	ADAT2	6	rs9385871	6	139984346	C	T	2.0243659836388	0.0965587161770134	0.0456818201037622
ILMN_1786688	ADAT2	6	rs9389705	6	139984370	T	G	2.0243659836388	0.0965587161770134	0.0456818201037622
ILMN_1786688	ADAT2	6	rs9403090	6	139871653	G	A	-2.02810592860946	-0.0381524875755207	0.0452914202812396
ILMN_1786688	ADAT2	6	rs12663713	6	139985919	G	C	2.0338151543966	0.0970129857125192	0.0447009630270465
ILMN_1786688	ADAT2	6	rs9321748	6	139986166	G	C	2.0338151543966	0.0970129857125192	0.0447009630270465
ILMN_1786688	ADAT2	6	rs10499211	6	139988312	A	T	2.0338151543966	0.0970129857125192	0.0447009630270465
ILMN_1786688	ADAT2	6	rs9399290	6	139990093	G	A	2.0338151543966	0.0970129857125192	0.0447009630270465
ILMN_1786688	ADAT2	6	rs9403102	6	139990163	T	A	2.0338151543966	0.0970129857125192	0.0447009630270465
ILMN_1786688	ADAT2	6	rs9373243	6	139990860	C	T	2.0338151543966	0.0970129857125192	0.0447009630270465
ILMN_1786688	ADAT2	6	rs77504245	6	139991231	A	G	2.0338151543966	0.0970129857125192	0.0447009630270465
ILMN_1786688	ADAT2	6	rs75896937	6	139991520	A	T	2.0338151543966	0.0970129857125192	0.0447009630270465
ILMN_1786688	ADAT2	6	rs9389707	6	139992328	G	A	2.0338151543966	0.0970129857125192	0.0447009630270465
ILMN_1786688	ADAT2	6	rs12663153	6	139994949	A	T	2.0338151543966	0.0970129857125192	0.0447009630270465
ILMN_1786688	ADAT2	6	rs9376447	6	139996223	A	G	2.0338151543966	0.0970129857125192	0.0447009630270465
ILMN_1786688	ADAT2	6	rs9385872	6	139997320	T	A	2.0338151543966	0.0970129857125192	0.0447009630270465
ILMN_1786688	ADAT2	6	rs9385873	6	139997407	G	A	2.0338151543966	0.0970129857125192	0.0447009630270465
ILMN_1786688	ADAT2	6	rs9389709	6	139997798	T	G	2.0338151543966	0.0970129857125192	0.0447009630270465
ILMN_1786688	ADAT2	6	rs9389710	6	139998186	G	C	2.0338151543966	0.0970129857125192	0.0447009630270465
ILMN_1786688	ADAT2	6	rs141235080	6	139999647	A	C	2.0338151543966	0.0970129857125192	0.0447009630270465
ILMN_1786688	ADAT2	6	rs6923416	6	139808883	T	C	2.04250642316115	0.0390676363127414	0.0438147622302506
ILMN_1786688	ADAT2	6	rs9376420	6	139809331	A	C	2.04250642316115	0.0390676363127414	0.0438147622302506
ILMN_1786688	ADAT2	6	rs1468709	6	139809903	G	A	2.04250642316115	0.0390676363127414	0.0438147622302506
ILMN_1786688	ADAT2	6	rs4896463	6	139811404	A	G	2.04250642316115	0.0390676363127414	0.0438147622302506
ILMN_1786688	ADAT2	6	rs9403080	6	139812631	G	A	2.04250642316115	0.0390676363127414	0.0438147622302506
ILMN_1786688	ADAT2	6	rs13213493	6	139871486	C	G	-2.04612644723393	-0.0386934558421428	0.0434501167302345
ILMN_1786688	ADAT2	6	rs9399282	6	139814614	G	C	2.06057226515923	0.039681379574179	0.042020798601965
ILMN_1786688	ADAT2	6	rs6926031	6	139806365	A	G	2.07370446433093	0.0395714621905223	0.0407567027127507
ILMN_1786688	ADAT2	6	rs6570344	6	139806464	G	A	2.07370446433093	0.0395714621905223	0.0407567027127507
ILMN_1786688	ADAT2	6	rs11155070	6	139806484	T	C	2.07370446433093	0.0395714621905223	0.0407567027127507
ILMN_1786688	ADAT2	6	rs6916887	6	139807600	T	C	2.07370446433093	0.0395714621905223	0.0407567027127507
ILMN_1786688	ADAT2	6	rs4896461	6	139807622	T	C	2.07370446433093	0.0395714621905223	0.0407567027127507
ILMN_1786688	ADAT2	6	rs1468708	6	139808046	C	T	2.07370446433093	0.0395714621905223	0.0407567027127507
ILMN_1786688	ADAT2	6	rs9403083	6	139817074	T	C	2.15788568226213	0.0390012731500001	0.0334057088465208
ILMN_1786688	ADAT2	6	rs9376422	6	139817115	C	T	2.15788568226213	0.0390012731500001	0.0334057088465208
ILMN_1786688	ADAT2	6	rs9376423	6	139817249	C	A	2.15788568226213	0.0390012731500001	0.0334057088465208
ILMN_1786688	ADAT2	6	rs4896464	6	139817624	T	C	2.15788568226213	0.0390012731500001	0.0334057088465208
ILMN_1786688	ADAT2	6	rs9495502	6	139818658	G	A	2.15788568226213	0.0390012731500001	0.0334057088465208
ILMN_1786688	ADAT2	6	rs9403084	6	139819473	A	G	2.15788568226213	0.0390012731500001	0.0334057088465208
ILMN_1786688	ADAT2	6	rs7770257	6	139819736	G	A	2.15788568226213	0.0390012731500001	0.0334057088465208
ILMN_1786688	ADAT2	6	rs74802009	6	139806319	G	T	-2.22528568068931	-0.135876578253408	0.0283786784922405
ILMN_1786688	ADAT2	6	rs7768099	6	139891823	A	G	-2.26392924396758	-0.0399653095058485	0.025805763904322
ILMN_1786688	ADAT2	6	rs7750201	6	139892016	C	T	-2.26392924396758	-0.0399653095058485	0.025805763904322
ILMN_1786688	ADAT2	6	rs9389689	6	139813632	C	G	-2.31579674586019	-0.0418758815687395	0.0226755090259249
ILMN_1786688	ADAT2	6	rs10872516	6	139814140	C	T	-2.31579674586019	-0.0418758815687395	0.0226755090259249
ILMN_1786688	ADAT2	6	rs9403081	6	139814392	C	T	-2.31579674586019	-0.0418758815687395	0.0226755090259249
ILMN_1786688	ADAT2	6	rs9403082	6	139815808	T	A	-2.31579674586019	-0.0418758815687395	0.0226755090259249
ILMN_1786688	ADAT2	6	rs9376421	6	139815878	T	C	-2.31579674586019	-0.0418758815687395	0.0226755090259249
ILMN_1653324	IL22RA2	6	rs9321715	6	139691071	G	A	-1.98520202578121	-0.0741359175708529	0.0499458363266718
ILMN_1653324	IL22RA2	6	rs489738	6	137981528	C	T	1.99164382245264	0.0645406152828947	0.0492220196440977
ILMN_1653324	IL22RA2	6	rs1131431	6	139693834	A	G	-1.99932151933797	-0.073906501211304	0.0483710273348739
ILMN_1653324	IL22RA2	6	rs76731496	6	139948391	C	T	-1.99973552887628	-0.261177001357775	0.0483254974977351
ILMN_1653324	IL22RA2	6	rs140996455	6	139320038	A	G	-2.00157691981625	-0.261822350466814	0.0481234369781908
ILMN_1653324	IL22RA2	6	rs139624556	6	139323506	A	C	-2.00157691981625	-0.261822350466814	0.0481234369781908
ILMN_1653324	IL22RA2	6	rs679582	6	139831180	G	A	2.00554834942946	0.0523152095739716	0.0476900946520538
ILMN_1653324	IL22RA2	6	rs635769	6	139831981	T	C	2.00554834942946	0.0523152095739716	0.0476900946520538
ILMN_1653324	IL22RA2	6	rs2982521	6	139835329	A	T	2.00554834942946	0.0523152095739716	0.0476900946520538
ILMN_1653324	IL22RA2	6	rs141489829	6	136597449	C	G	-2.03431449704899	-0.156699611725215	0.0446496352069661
ILMN_1653324	IL22RA2	6	rs75544440	6	137092069	T	A	-2.05981087957284	-0.157828011097728	0.0420951113182191
ILMN_1653324	IL22RA2	6	rs77190107	6	137093860	A	T	-2.05981087957284	-0.157828011097728	0.0420951113182191
ILMN_1653324	IL22RA2	6	rs59122276	6	137099067	T	C	-2.05981087957284	-0.157828011097728	0.0420951113182191
ILMN_1653324	IL22RA2	6	rs77173009	6	137100518	G	C	-2.05981087957284	-0.157828011097728	0.0420951113182191
ILMN_1653324	IL22RA2	6	rs77296058	6	137102443	C	T	-2.05981087957284	-0.157828011097728	0.0420951113182191
ILMN_1653324	IL22RA2	6	rs78341161	6	137103083	G	T	-2.05981087957284	-0.157828011097728	0.0420951113182191
ILMN_1653324	IL22RA2	6	rs720065	6	137104236	C	G	-2.05981087957284	-0.157828011097728	0.0420951113182191
ILMN_1653324	IL22RA2	6	rs6924610	6	137140712	T	C	-2.08193786082475	-0.159506134675525	0.0399809678728219
ILMN_1653324	IL22RA2	6	rs73777751	6	137143748	T	C	-2.08193786082475	-0.159506134675525	0.0399809678728219
ILMN_1653324	IL22RA2	6	rs632057	6	139834012	T	G	2.10538638677813	0.054002343803959	0.0378410204793051
ILMN_1653324	IL22RA2	6	rs11155072	6	139835073	G	A	2.1189430112864	0.0555722184564804	0.0366495311332204
ILMN_1653324	IL22RA2	6	rs66754645	6	139122916	A	C	2.12623737036049	0.0828524408868971	0.0360219640448066
ILMN_1653324	IL22RA2	6	rs11155073	6	139837128	T	C	2.12806800474171	0.0536236394777125	0.0358659344185919
ILMN_1653324	IL22RA2	6	rs628751	6	139838419	C	A	2.14441821116326	0.0531544119936646	0.0344981339210599
ILMN_1653324	IL22RA2	6	rs643381	6	139839423	C	A	2.14441821116326	0.0531544119936646	0.0344981339210599
ILMN_1653324	IL22RA2	6	rs608736	6	139839498	G	C	2.14441821116326	0.0531544119936646	0.0344981339210599
ILMN_1653324	IL22RA2	6	rs589235	6	139839960	T	C	2.14441821116326	0.0531544119936646	0.0344981339210599
ILMN_1653324	IL22RA2	6	rs9495454	6	139690186	T	A	-2.14880462814593	-0.0799913555333297	0.0341389705480615
ILMN_1653324	IL22RA2	6	rs79411652	6	138138945	C	T	-2.19768331128583	-0.239304926948036	0.0303513162023364
ILMN_1653324	IL22RA2	6	rs78515370	6	138142733	C	T	-2.19768331128583	-0.239304926948036	0.0303513162023364
ILMN_1653324	IL22RA2	6	rs651837	6	139829560	A	G	2.2303959288497	0.0551570403225131	0.0280260360944433
ILMN_1653324	IL22RA2	6	rs605066	6	139829666	C	T	2.2303959288497	0.0551570403225131	0.0280260360944433
ILMN_1653324	IL22RA2	6	rs607342	6	139830218	A	C	2.2303959288497	0.0551570403225131	0.0280260360944433
ILMN_1653324	IL22RA2	6	rs634869	6	139831757	T	C	2.2303959288497	0.0551570403225131	0.0280260360944433
ILMN_1653324	IL22RA2	6	rs654689	6	139834869	G	A	2.2303959288497	0.0551570403225131	0.0280260360944433
ILMN_1653324	IL22RA2	6	rs2908522	6	139835399	C	G	2.2303959288497	0.0551570403225131	0.0280260360944433
ILMN_1653324	IL22RA2	6	rs71562509	6	139835423	G	T	2.2303959288497	0.0551570403225131	0.0280260360944433
ILMN_1653324	IL22RA2	6	rs17585887	6	139835498	T	C	2.2303959288497	0.0551570403225131	0.0280260360944433
ILMN_1653324	IL22RA2	6	rs17585915	6	139835604	T	G	2.2303959288497	0.0551570403225131	0.0280260360944433
ILMN_1653324	IL22RA2	6	rs668459	6	139835689	C	T	2.2303959288497	0.0551570403225131	0.0280260360944433
ILMN_1653324	IL22RA2	6	rs672457	6	139836562	G	A	2.2303959288497	0.0551570403225131	0.0280260360944433
ILMN_1653324	IL22RA2	6	rs78871402	6	137435148	T	C	-2.27187620368194	-0.137604788968458	0.0253027967955827
ILMN_1653324	IL22RA2	6	rs9376165	6	136242308	A	G	-2.282952434097	-0.0901696556813951	0.0246161560709839
ILMN_1653324	IL22RA2	6	rs9402776	6	136242607	C	G	-2.282952434097	-0.0901696556813951	0.0246161560709839
ILMN_1653324	IL22RA2	6	rs9402777	6	136242778	A	C	-2.282952434097	-0.0901696556813951	0.0246161560709839
ILMN_1653324	IL22RA2	6	rs3010306	6	139761364	G	T	-2.31358656332496	-0.061059013103447	0.0228017320472928
ILMN_1653324	IL22RA2	6	rs3010304	6	139762442	C	T	-2.36608105925624	-0.0785276122913831	0.0199656744720297
ILMN_1653324	IL22RA2	6	rs12526095	6	137357409	G	A	-2.36636471104206	-0.129837521098393	0.0199512398379292
ILMN_1653324	IL22RA2	6	rs9389458	6	137361105	A	G	-2.36636471104206	-0.129837521098393	0.0199512398379292
ILMN_1653324	IL22RA2	6	rs9376243	6	137361292	T	G	-2.36636471104206	-0.129837521098393	0.0199512398379292
ILMN_1653324	IL22RA2	6	rs12214209	6	137378863	C	T	-2.36636471104206	-0.129837521098393	0.0199512398379292
ILMN_1653324	IL22RA2	6	rs12207105	6	137378880	T	C	-2.36636471104206	-0.129837521098393	0.0199512398379292
ILMN_1653324	IL22RA2	6	rs79100253	6	137379258	G	A	-2.36636471104206	-0.129837521098393	0.0199512398379292
ILMN_1653324	IL22RA2	6	rs9389459	6	137380251	A	T	-2.36636471104206	-0.129837521098393	0.0199512398379292
ILMN_1653324	IL22RA2	6	rs592423	6	139840693	A	C	2.38204734257349	0.0590049354819627	0.0191674304409635
ILMN_1653324	IL22RA2	6	rs17265342	6	138033846	G	C	-2.40368089359803	-0.314282708781562	0.018131086989217
ILMN_1653324	IL22RA2	6	rs66888754	6	138034791	G	A	-2.40368089359803	-0.314282708781562	0.018131086989217
ILMN_1653324	IL22RA2	6	rs72978726	6	138035346	T	C	-2.40368089359803	-0.314282708781562	0.018131086989217
ILMN_1653324	IL22RA2	6	rs73560248	6	138035527	A	G	-2.40368089359803	-0.314282708781562	0.018131086989217
ILMN_1653324	IL22RA2	6	rs58592168	6	138037410	C	T	-2.40368089359803	-0.314282708781562	0.018131086989217
ILMN_1653324	IL22RA2	6	rs56833005	6	138037879	G	A	-2.40368089359803	-0.314282708781562	0.018131086989217
ILMN_1653324	IL22RA2	6	rs57537582	6	138038966	A	G	-2.40368089359803	-0.314282708781562	0.018131086989217
ILMN_1653324	IL22RA2	6	rs77283681	6	138039984	A	G	-2.40368089359803	-0.314282708781562	0.018131086989217
ILMN_1653324	IL22RA2	6	rs117062263	6	138040089	G	A	-2.40368089359803	-0.314282708781562	0.018131086989217
ILMN_1653324	IL22RA2	6	rs72978737	6	138040539	A	G	-2.40368089359803	-0.314282708781562	0.018131086989217
ILMN_1653324	IL22RA2	6	rs59246363	6	138041230	C	A	-2.40368089359803	-0.314282708781562	0.018131086989217
ILMN_1653324	IL22RA2	6	rs72978739	6	138043310	T	C	-2.40368089359803	-0.314282708781562	0.018131086989217
ILMN_1653324	IL22RA2	6	rs145966246	6	139344234	T	C	-2.40764296528052	-0.314471843300731	0.0179467787933393
ILMN_1653324	IL22RA2	6	rs11154904	6	137366196	A	G	-2.41673878259745	-0.137516854663103	0.0175299496383538
ILMN_1653324	IL22RA2	6	rs12191658	6	137354662	A	G	-2.41769728919892	-0.137947156291679	0.0174865305589885
ILMN_1653324	IL22RA2	6	rs79347913	6	137478156	T	G	-2.45847402909067	-0.141493244565057	0.0157258524698966
ILMN_1653324	IL22RA2	6	rs76483967	6	137497742	A	G	-2.45847402909067	-0.141493244565057	0.0157258524698966
ILMN_1653324	IL22RA2	6	rs75514530	6	137463567	T	C	-2.48794059461464	-0.142976426931164	0.0145539097654502
ILMN_1653324	IL22RA2	6	rs12214826	6	137382915	T	G	-2.62515433357465	-0.163593421814455	0.0100635686227391
ILMN_1653324	IL22RA2	6	rs73560224	6	138022520	G	A	-2.75710767013055	-0.355744629282314	0.00696840971924414
ILMN_1653324	IL22RA2	6	rs146018874	6	137975703	G	C	-2.92878202017462	-0.541243554901231	0.00424129297530428
ILMN_1653324	IL22RA2	6	rs118039287	6	137976725	A	G	-2.92878202017462	-0.541243554901231	0.00424129297530428
ILMN_1653324	IL22RA2	6	rs76575999	6	137982010	G	A	-2.92878202017462	-0.541243554901231	0.00424129297530428
ILMN_1653324	IL22RA2	6	rs117526585	6	137982700	C	G	-2.92878202017462	-0.541243554901231	0.00424129297530428
ILMN_1653324	IL22RA2	6	rs117773274	6	137986773	G	A	-2.92878202017462	-0.541243554901231	0.00424129297530428
ILMN_1653324	IL22RA2	6	rs117234946	6	137993595	T	C	-2.92878202017462	-0.541243554901231	0.00424129297530428
ILMN_1653324	IL22RA2	6	rs78986857	6	137995550	C	T	-2.92878202017462	-0.541243554901231	0.00424129297530428
ILMN_1653324	IL22RA2	6	rs118149696	6	137996779	T	C	-2.92878202017462	-0.541243554901231	0.00424129297530428
ILMN_1653324	IL22RA2	6	rs75008431	6	137997029	T	C	-2.92878202017462	-0.541243554901231	0.00424129297530428
ILMN_1653324	IL22RA2	6	rs112839968	6	138010488	A	G	-2.92878202017462	-0.541243554901231	0.00424129297530428
ILMN_1653324	IL22RA2	6	rs117565759	6	138012148	A	G	-2.92878202017462	-0.541243554901231	0.00424129297530428
ILMN_1653324	IL22RA2	6	rs77672331	6	138020210	T	C	-2.92878202017462	-0.541243554901231	0.00424129297530428
ILMN_1653324	IL22RA2	6	rs73774951	6	139378608	T	C	-2.96320741507563	-0.378936531448645	0.00382992051152051
ILMN_1653324	IL22RA2	6	rs4895551	6	139379003	A	G	-2.96320741507563	-0.378936531448645	0.00382992051152051
ILMN_1653324	IL22RA2	6	rs4895552	6	139379321	C	T	-2.96320741507563	-0.378936531448645	0.00382992051152051
ILMN_1653324	IL22RA2	6	rs74810989	6	139379666	G	A	-2.96320741507563	-0.378936531448645	0.00382992051152051
ILMN_1653324	IL22RA2	6	rs56937905	6	139379679	T	G	-2.96320741507563	-0.378936531448645	0.00382992051152051
ILMN_1653324	IL22RA2	6	rs148891185	6	139379930	A	G	-2.96320741507563	-0.378936531448645	0.00382992051152051
ILMN_1653324	IL22RA2	6	rs73774953	6	139380307	G	A	-2.96320741507563	-0.378936531448645	0.00382992051152051
ILMN_1653324	IL22RA2	6	rs77617658	6	139380620	T	C	-2.96320741507563	-0.378936531448645	0.00382992051152051
ILMN_1653324	IL22RA2	6	rs116271033	6	139380779	T	A	-2.96320741507563	-0.378936531448645	0.00382992051152051
ILMN_1653324	IL22RA2	6	rs80107010	6	139380840	G	A	-2.96320741507563	-0.378936531448645	0.00382992051152051
ILMN_1653324	IL22RA2	6	rs149419295	6	139380911	C	T	-2.96320741507563	-0.378936531448645	0.00382992051152051
ILMN_1653324	IL22RA2	6	rs6907962	6	139380933	T	C	-2.96320741507563	-0.378936531448645	0.00382992051152051
ILMN_1653324	IL22RA2	6	rs4896429	6	139381876	A	T	-2.96320741507563	-0.378936531448645	0.00382992051152051
[truncated: 9,592 more rows]
