# Supplementary material for: Capture Hi-C identifies a novel causal gene, IL20RA, in the pan-autoimmune genetic susceptibility region 6q23
Source: Genome Biol. 2016 Nov 1;17:212. doi: 10.1186/s13059-016-1078-x (PMC5088679; doi:10.1186/s13059-016-1078-x)
Supplement: Additional file 9: — Contains the normalised expression values for T-cells obtained from early undifferentiated arthritis patients. (TXT 125 kb) [file 13059_2016_1078_MOESM9_ESM.txt]

Probe_Id	826	833	836	841	842	845	849	850	855	856	857	861	873	883	884	890	891	893	897	898	899	905	906	912	914	925	935	937	945	954	959	962	965	967	969	973	980	984	1006	1008	1011	1012	1014	1015	1018	1019	1020	1022	1028
ILMN_1694077	4.5775297120998	4.59416201947858	4.46744741874794	4.52618288249414	4.47817697528985	4.69331944603275	4.39086311941936	4.49276977947673	4.58523201332991	4.52045427580291	4.63736248588492	4.55133055375702	4.47503398650648	4.99947051679598	4.6040886629928	4.78619967292217	4.53592335939965	4.68326546174992	4.4593479053587	4.74136219911455	4.50603929602057	4.56989767603988	4.63177459474571	4.88838078176007	4.53360869430098	4.46276111787352	4.62830810431829	4.50750453316535	4.48368364621732	4.55097051889808	4.6914998686208	4.40511452681842	4.75254561988914	4.54285693541479	4.68352382803279	4.4930925836207	5.28399641151204	4.5721011276447	4.53145975550538	4.80657963976325	4.78835548174269	4.74486539086465	4.54707044106247	4.64115575696172	4.50924210519859	4.68309138229882	4.94016954463408	4.56789869188067	4.67439533781583
ILMN_1806533	4.4407462109462	4.54537820300988	4.87752314025696	5.52651826122914	4.59998274759753	4.53430629605214	4.88290505866358	4.93865971873179	5.03773016015595	4.38298120224961	4.42930762188182	4.48301612681895	4.88836510675632	4.63479389507662	4.59978285035376	4.77955373854494	4.53829592551827	5.01522102899024	4.6174398624565	4.59628367261378	4.7906038261218	4.45804869521115	5.08084794368628	4.91144614158592	4.9569669081865	4.60060917647175	5.06506583246748	4.633224186012	4.67364094186422	4.69602345208159	4.72885937036374	4.58220053124344	5.16036495013986	4.57993950268279	4.92054159124243	4.57919419039561	5.08010786823328	4.50884909600741	4.6317347616093	4.91009944364012	5.07399977915268	4.50551948912877	4.98353808083543	4.60891640904245	4.8995997149256	4.67429715210445	5.69304815252323	4.60444875178516	4.55512637718788
ILMN_1698007	4.4997490468252	4.5493264991132	4.48277891407747	4.7016526530232	4.77118187116083	4.54350680662871	4.6428538932903	4.75600073728396	4.64229607872114	4.64583310841949	4.67359642636069	5.07221852859101	4.72128381885343	4.82485402191662	4.84834028284551	4.74504307655173	4.76925010184125	4.77376246088019	4.5177240942255	4.71930025676308	5.2704395601844	4.65324912675743	5.26397548867956	5.01790901796485	4.69751769905062	4.48532389505773	5.15821104074514	4.69981487190511	4.55669311712167	5.19637330078127	4.4941221026719	4.68637199734444	4.72918982621057	4.8374485947311	4.98302573875381	4.99975643721216	4.73597943093523	4.81162435944653	5.17657430991323	4.64095108325486	5.42661299722825	5.45443060561806	4.5368382142225	4.64270831833911	4.7174226750854	4.78850376930959	4.5683473128436	4.77657263464034	4.47197075117574
ILMN_1853711	4.45480867357281	4.72333154691572	4.62487134316113	5.4561992962272	4.99737281152182	4.49703504620229	4.48802030164617	4.73696849612037	4.94940266674683	4.57892631979032	4.52354243633858	4.63844716607026	4.7494371556348	4.60498099294036	4.59990281946244	4.57071784574695	4.42941726913292	4.93021780296486	4.57022292896597	4.53074798050372	4.73160648742816	4.72291115874106	4.43880686112241	4.57362791926203	4.73495248805633	4.91823416222491	4.68527428593906	4.56927342370561	4.41410539259023	4.64342204825197	4.73274483152993	5.24030851900724	4.88235624091921	4.68203184993131	4.53383393806533	4.55853177035326	4.47855509038758	4.61652622359553	4.61859072083008	4.9071534607498	4.45628500872155	4.71664712600744	4.67431780762196	4.75378575787442	5.5365053487658	5.13495284405417	4.73103708815275	4.69140753260565	4.69271419818671
ILMN_1762024	4.45816293087563	4.42250774650978	4.52397330085723	4.70441021821885	4.49211407875268	4.50507592701446	4.50973768688255	4.66329291199175	4.76156378387596	4.53719253826878	4.59523081583707	4.7868480044155	4.87109273407237	4.582801775124	4.49447578755126	4.45196041673143	4.71098712216174	4.78977222711301	4.88443325591048	4.48937928933889	4.74674810734789	4.77467762325117	4.93889721995646	4.42712728802489	4.43610365414836	4.45915127849669	4.40780125143305	4.6459313707747	4.46772185916041	4.65955088217472	4.53156670556114	4.90405785568796	4.7357897765966	4.42852325552597	4.56346379918067	4.4879514851078	4.62444431387004	4.51620022184358	4.62933708009655	4.75361959427477	4.93504059908262	5.02088988971197	4.52310419494861	4.42001017901557	4.58213481196508	4.50239748311749	4.65480646488676	5.25033675415886	4.57443340977948
ILMN_1813100	4.65562468944931	4.52009081090376	4.96331344314742	4.61676529466614	4.57986345984349	4.87228317513997	4.5596832062459	4.67657082870234	4.53682955263862	4.52497974530667	4.67110225290428	4.66161957063189	4.86089286881094	4.77718269460055	4.77203970126192	4.76338515443727	4.91758221097143	4.57517702402374	4.5764446282323	4.66071291235331	4.4823157456796	4.456873608139	4.52790521034741	4.75173061272856	4.80458959916456	4.56960391245932	4.51204709945654	4.48611552896778	4.33641781227652	4.62521747555122	4.62828281104788	4.89306143527451	4.52992064135155	4.63184382205185	4.7477515308835	4.55289650649561	4.67369378730166	4.40392568368871	4.66208387687167	5.01587930618302	4.51377753252248	4.68710377652289	5.26686708329825	4.72887159146249	5.00341468581827	4.54431106383476	4.49014020403536	4.81314133538654	4.75696144342631
ILMN_1669831	8.40822870225717	8.60091171223687	8.38325548920257	8.56207289933193	8.50231031924746	8.52078296098876	8.28735148115225	8.53959521705553	7.74671209038616	8.54495801859688	8.3604047963351	8.49542204322304	7.76595197896632	8.00769165178767	8.47273863451017	8.11938283935587	8.04987515315575	8.74579412314336	8.39752326979116	8.2933006304306	8.85888373502281	8.46551119370178	8.9021135042856	8.22737147335472	8.00349189058611	8.1609067546442	8.24836887895725	8.91294835821243	7.96509641410389	8.26888255730883	8.1754256572231	8.15591458090075	8.16133191148761	7.63031150672933	8.42585241915744	8.03889403729432	8.14244072105284	8.28416296279622	8.83767788221197	8.63770682752856	8.86472108192095	8.85791625018499	8.01662098790462	8.00147091994283	8.65308061395928	8.50729088210281	8.70629743953936	8.78992105434188	8.64668842289746
ILMN_1766261	4.45053475578128	4.41445716438712	4.50346909696352	4.44615589378356	4.3992393611135	4.40232817169113	4.40452526986809	4.49278177901763	5.15318022650347	4.90568456803699	4.5737756538898	4.61906792692602	4.44114488693351	4.41210651397763	4.47069354537517	4.63094903685834	4.81550089118594	4.40538128569581	4.44965908577116	4.64338461960346	4.60028387649077	4.85051467419645	4.5871483143853	4.45542176995821	4.61506954413801	4.81046112402588	4.46938052588467	4.71988528546759	4.53332500431419	4.41552937793591	4.5069604810563	4.48921391827427	4.39502948861132	4.42992003528917	4.76403070513105	4.43391240751341	4.52061680518141	4.61314640246844	4.5872854009806	4.56679826579956	4.59589647611825	4.61030035802945	4.59698549868562	4.538558839124	4.47248957331152	4.52844801266866	4.52990319166778	4.71292602346145	4.51638822692214
ILMN_1719172	4.47910058012886	5.04203003785933	4.73955373022982	5.3229960796063	4.68686114260844	4.8607414783594	5.12503330860056	5.10654185982419	4.93319128411175	5.21218092160576	4.92450966370031	5.63662986602134	5.02960934270245	5.10174140304211	4.8537075949995	4.76865074455722	4.83511109382144	4.94607255916897	5.29720020055602	5.27516138404196	4.83264223118605	4.64964684954443	4.57578248384686	4.81602637201732	4.61309526846343	4.45618021604889	4.89664713042763	4.73147841727892	4.6719764704121	4.69065140619945	4.75719017249432	4.91254199441652	4.64577487428304	4.8398705973823	4.68937236256035	5.12914521911453	4.60595815799398	5.00649849914501	4.61431326864685	4.77913657161427	5.4710322876166	4.82208673158284	5.28607095966911	4.91445914712631	4.57592636091664	4.95063488666463	4.51057623893549	4.46680869647092	4.78615623053236
ILMN_2412141	4.97740823653479	4.84731817731403	4.8532984555075	4.56494882173308	4.72776994030127	4.82877703851134	4.62741511817871	4.70963523123698	5.09396910288198	4.67143680067641	4.71237258721631	4.45437418246822	4.56505529805802	4.90581944990805	4.55606017405646	4.51844668637535	4.7543238523364	4.51575551202503	4.50787732963767	4.7197936157353	4.75445990976608	4.47662561784744	4.4043737154358	4.66842153261883	4.73077094791832	4.87179633288454	4.46344984943638	4.56461061851882	4.55464260763021	4.74702314188899	4.62535690384916	4.62486842810721	4.45290532220119	4.47763672259195	4.50503172523857	4.58231063581658	5.01250422603605	4.55113211749602	4.56901773824084	4.80143983039542	4.5448724526948	5.22207403413873	4.64264447123354	4.84986104258777	4.60637721510621	4.62368321045988	5.05354831359583	4.56735186321542	4.58944261357821
ILMN_1798659	9.99524309789397	9.91298307999024	9.98415643748677	10.0623795233095	9.90093358969211	10.345266604982	10.6132182094426	9.66490494370333	10.201257755692	9.91249912872109	9.34568581160324	10.3203460205355	9.3928548640716	9.62424380510606	9.62241533952273	9.39018478429261	9.13095373645275	9.90819372877188	9.68961286453554	9.40846729523804	9.99410936570439	9.47450549600329	9.9486562288324	9.42425417274801	9.66961310054924	9.60014847696776	9.5101995063731	9.98047300684048	9.14080259097738	9.62737684130981	9.45530521406237	9.70518863333122	9.30694394684959	9.59818668370095	9.95195821631985	9.38543183661831	9.85107978452318	9.78854599794053	10.1691187688037	9.89962541501057	9.50483554888023	10.3221394569668	9.70088936816	9.30867953720316	10.2101227034143	9.43890313327363	9.91521776812128	9.91098824160294	9.91388374667333
ILMN_3305938	9.11865312067421	9.69420210068662	9.5854314285496	11.3031015590094	10.7890688984798	8.7590243123348	7.41825825128526	9.02911970546765	10.129113943095	9.20185775973567	10.5460467725364	10.453171028066	10.4407324106517	10.6301912395297	10.5933490291155	10.3159042782143	11.0450074868129	11.6603448603089	11.3171843933382	8.83620786304724	10.6160307640618	9.47838995992845	9.84155345524421	9.1035944286829	9.78135369089507	10.0598730248236	10.7368102431942	11.3681897954323	8.7179476815167	10.7323265179856	9.67860760331489	7.49956104866131	10.2558564154777	11.2157967870739	8.83141010268046	9.57416998690108	11.6323514685098	10.1197694543267	11.2819933069504	11.7466021045707	9.42591797074518	11.78124984666	10.9388099031507	9.21734135752347	11.217187912384	9.47489215701173	9.87291605637464	10.8205472551804	9.89947265012816
ILMN_1786688	4.38295072784242	4.42490082576403	4.51652459693577	4.38176590818364	4.46579498526709	4.54700434871485	4.43586085999425	4.46730001873622	4.58519977521644	4.47838820767106	4.4878167291518	4.45286785401373	4.49321232544891	4.94257646941646	4.44274808905096	4.4746093510763	4.49558008983364	4.68364631183297	4.44880158784137	4.49161797790642	5.00254907666689	4.35006949792057	4.48918641537152	4.46093968495021	4.69488059843476	4.49295677779687	4.38377209440917	4.52767908961978	4.37809994627952	4.46254065153078	4.39784872407631	4.41212860446156	4.65144093302092	4.45677694245899	4.47527074081378	4.50076467034347	4.60114922206203	4.44416743246104	4.96542270669254	4.39468025270433	4.52741838410803	4.52779483445414	4.39327827519092	4.54580065643688	4.38760135477325	4.52128479743749	4.54255238166532	4.52052938742304	4.74212755057764
ILMN_1653324	4.69199222098877	4.78763085952872	4.7142064566604	4.51188860058153	4.422580613055	4.64294882925182	4.60858207142537	4.44547441709442	4.68710704477551	4.5716928332984	4.66601219557648	4.39643797798029	4.50427112188146	4.50300293097933	4.63854549905711	4.86498441532434	4.80550094282671	4.69791545722075	4.78007921952213	4.57620810001242	4.39105705587014	4.64831082580774	4.51509462038743	4.82552624520071	4.48726506084611	4.98257237809781	4.39027040717936	4.66883576868947	4.54484062859078	4.50457628926199	4.42249295219979	4.59687715778365	4.41298235190636	4.52354619269833	4.45979352879364	4.42960997828942	4.45982706874596	4.41169053861418	5.10211536845698	4.74340996319353	4.55628424845443	4.57126475757226	4.49125134458541	4.60091872500837	4.76799552286933	4.41857357611665	4.53992568489767	4.4353810614735	4.42872050884261
ILMN_1708147	9.88056735010138	9.81768854865858	10.0150190294391	9.42934630107574	9.48115034358037	9.9887057163043	9.94984091622737	9.50255753678088	10.1255512559303	9.70628204648528	9.59123045730053	9.62021665171956	9.82564519463912	9.78086306766095	9.68676397228619	9.61688726901996	9.7944673856367	9.77755571376996	10.0628186533343	9.87329182110956	10.0814250037711	9.98144736835726	9.5273605134265	9.76818077728024	9.87258801710659	9.78017470714312	9.76818077728024	9.79734566759752	9.64857154218377	9.42642212817308	10.1167529011745	9.68338686791474	9.85154564336995	9.65184296422972	9.89604269441324	9.33551682726753	9.48712174617274	9.7609777321127	9.31781102285798	9.54949313937565	9.47919669567494	9.75818501278538	9.34787644537689	9.58766093714275	9.61368809571386	9.73840947753127	9.57192262599733	9.5863435294823	9.69385948284431
ILMN_1717205	4.48346443021578	4.76363154865968	4.39737131787715	4.62529460445759	4.41868374465158	4.52003132206484	4.67676154203485	4.58270963080827	4.61509735514025	4.51504220090509	4.79676027496874	4.44634184278274	4.49767742330663	4.32070908691433	4.55186243878599	4.52342298916223	5.18603276768241	4.5775279921701	4.77917105066718	4.35654580177273	4.56090554577429	4.51165791502116	4.43756799849452	4.40666900860941	4.52406636135555	4.56631587481728	4.64356892948162	4.51564127220942	4.61246388162128	4.93688070813878	4.40801845594843	4.54173240048662	4.54442340508404	4.36898712909475	4.54426697376628	4.54337152928016	4.41122263237896	4.41427095475531	4.42587536872317	4.50455006152681	4.42768814749486	4.47653834654899	4.64000573041135	4.63596429165783	4.65484985663418	4.55729540450919	4.62527616436218	4.43661851947161	4.45700152920154
ILMN_2115125	6.5011421562707	5.63224602472089	5.70320433212346	6.20941595493138	5.01229112003418	5.28183926908685	5.84621368183405	4.88356540113319	6.19107715086955	6.39415379172907	6.427307927011	5.23110465046975	5.1436692365316	5.64891710471342	5.18824606335971	5.46961511025814	6.36843043540815	5.2518985962482	5.92841980844636	6.99296803054261	6.55373737610828	5.22223092796059	5.62819092051258	6.54965928417088	5.75029942021329	5.6521946051728	5.80761834100576	5.19797066975266	5.34216904404895	5.91930618577248	5.52946481279119	5.72602434693234	5.74345453432582	5.37939462720748	4.72570572016941	5.45109947659916	5.74652793245787	5.52970485512672	5.3950677786532	5.90698951132201	5.7160132928083	4.9305605504381	5.39570337811521	5.3599084425386	5.82533804310815	5.56140168165758	6.32474565133013	5.47176870217975	4.86454251496525
ILMN_1735704	4.44598471198249	4.37575444710547	4.52614896684842	4.36949054715125	4.39941558907291	4.53749370626536	4.56289165155498	4.40813464082573	4.49884678453406	4.89306235647401	4.40346020561733	4.33545073669804	4.4940296600735	4.49900920682881	4.45660901891931	4.49252577969471	4.81517758431301	4.48684431577792	4.52999325411129	4.62703112812641	4.38115459088502	4.41230147040984	4.5420879386163	4.56108051667521	4.44937648043291	4.56231503013989	4.44280356404835	4.44107970648934	4.38756425745406	4.54043072658342	4.5830464038514	4.39965959914566	4.53540878446424	4.42845883620943	4.34787214928678	4.44939220591793	4.43229562248788	4.47410442252696	4.3747137243349	4.38564950029422	4.38487549778955	4.41867743382802	4.57726442574141	4.3938116315978	4.4013298290149	4.39325510424548	5.23140258670718	4.36485335300246	4.48263485000822
ILMN_2197164	5.7783332811302	4.83774176245517	4.70938357089048	4.71837014777023	5.62854397765422	4.92203957388515	4.5988304114595	4.57147951655718	4.75079129505812	4.73540329048021	4.92701112903273	4.63197344223664	4.98681437582685	4.70998834730708	5.21545095545428	4.66599453312964	4.7816610240966	4.71230026592856	4.74690308858588	4.59056564663992	5.3661607312205	5.46554095210944	4.60451160676761	4.8750897365905	4.93938119388605	4.70121785164323	4.64116861576224	5.01262333157003	5.6044061652858	5.36801275421677	5.11831254928781	5.25084380605255	4.88542323943138	4.5680954811588	4.89406653797494	4.76787328889944	5.39027999980506	5.3517053720989	5.41787254846956	5.12377079144718	4.75175215412473	5.33960669748017	4.56944363031759	5.14215239672093	4.84123149117581	4.59912668364131	6.27711952788293	5.26412578678682	5.23351426566796
ILMN_2216815	5.07145960194369	4.74419026877629	5.08792174922163	6.03255828996764	4.98461808476459	4.46685921631233	5.30420963460103	5.21278284544717	5.31978350965088	4.89237318706951	4.64138517291589	5.29451266952186	5.47614726140705	4.94272516186615	4.66692814132438	4.59606109954162	4.90855165936935	5.35380777628831	4.76970565306432	5.4866761603375	4.6752355916493	5.76286011462693	5.42593929554912	4.72654354617136	5.24693456961612	5.98387667196389	5.45737466437663	5.43428982370333	4.5456568841226	5.07820910182324	5.1639378905067	4.87121604115233	5.05281035300322	4.46735398374206	5.022132329327	4.79963100390794	5.47272109256417	5.01385954019688	5.10062340515611	4.82651854625314	6.14388530075727	5.73629019997699	4.97660608907505	4.75399816542245	5.25766029731528	4.55796052203011	4.83380801254858	4.94817550118759	5.2293578585501
ILMN_2176625	4.621704073543	4.58522648314997	4.44688848187991	4.88873381192419	4.90364763564127	4.80935557007365	4.80490564411724	4.56307872474811	4.6672248084218	4.59535449049518	4.82660300937845	4.40726123924605	4.66640267266892	4.64961968162112	4.74766446627035	4.56035533393267	4.49734693582077	4.47115787874183	4.43304681360101	4.47099629388893	4.41959469730842	4.65645090895488	4.35299647486798	4.4968132705682	4.66872929432679	5.1443151158453	4.54264902759643	4.52256473312323	4.41802629963122	4.32178811491632	4.55928243124397	4.50596870744604	4.71555554429168	4.61473863784446	4.36777867104948	4.80677828213578	4.57169252645632	4.53367847140288	4.65642942862818	4.55798703290811	4.66601533098893	4.67155053211391	4.73126590816039	4.510102843131	4.52471834051317	4.687901396342	4.75861278334249	4.72616461113674	4.46866013977977
ILMN_1702691	11.6902620056899	11.6726234657216	11.9521901199807	11.8143569817413	11.4298949876759	11.7715431958097	10.3970735494332	11.0260714667647	12.0663357729901	11.96667211677	10.9171097037158	11.8412292814363	11.5710454176513	12.6853909571076	10.4806004828545	11.9742270882218	12.2302871669145	11.2233248325118	11.9519489476487	10.8010438077893	10.6350010689572	11.4433012535457	11.0368060160671	11.1936307061032	11.4776219950813	12.0423092387024	12.2758799440589	11.287000955062	12.4181824413337	11.4224813346406	11.5034066188288	9.81614399469884	11.480605497843	10.2550304005263	10.1734092362133	11.6249576100938	11.5262466409312	11.9223423232653	11.7816777006083	11.2910766340082	12.0344334383116	10.3406874398448	12.2985722555708	11.0285770547677	10.7328311908799	11.6875523206407	12.1023154711069	10.77094707898	11.3648771188588
ILMN_2387680	4.57034802407813	4.64196946818623	4.81964559817888	4.73699590707787	4.7038694152444	4.64597566225239	4.76037607833724	4.74976867667311	4.59158145735271	5.2860799781784	4.8773284441153	4.69834002045546	5.0620690633059	4.5524071356375	4.65663819371974	4.48274066816217	4.50260186259812	4.72703190048147	4.73772390404311	4.44858793736518	4.92337569900695	4.56690107187924	4.4183628693142	4.95648794853843	4.91737440752577	4.99934562718656	4.86343097543998	5.56086840797828	4.6031437489023	4.65459574223488	4.81376371539329	4.77062056568051	4.64978177229868	4.72142236366274	4.60866313626342	4.90877942914048	4.7294185324886	4.5703042830766	4.61978822593678	4.88936479082432	4.55451479452303	4.58031308177867	4.56290211129163	4.8037279478254	4.44955740425173	4.63311350261005	4.49625850755538	4.66254619999877	4.76678303621406
ILMN_1697989	4.60010813306489	4.6098898157821	4.8514550957033	4.56072528858915	4.57150377670508	4.47257704433963	4.54035639720378	4.55008582624942	4.66979706576803	4.50669171053768	4.54772128238219	4.60372461985297	4.56330392939562	4.68298430852623	4.57615136175101	5.36557639935803	5.121563904431	4.5142673703553	4.75116744669411	4.62751077138182	4.56311063420866	4.60699301841891	4.63553536568352	4.64997354406195	4.59618130410713	4.77265953937296	4.7085607580413	4.95749622143873	4.54642310400652	4.76242536380841	4.67407564666657	4.41625864914967	4.80081370576678	4.73625970452898	4.44952220895808	5.0993634082559	5.12702255625317	4.70171041468023	4.67460653297128	4.46184149375834	5.0857443129711	4.69987318564942	4.65574492279571	4.55954234489843	4.83987528975827	4.90847942139063	4.71878900147916	4.5536837476617	4.34477687432486
ILMN_1886537	5.41322903059676	4.6881715265568	5.28025674360958	4.94106199841802	5.63488664794406	4.92005582766421	5.31788079966462	5.36359543489639	5.4036405559239	4.41224354899757	5.02869014888892	4.59838047276618	5.34555554842997	5.18839448025567	5.59416862491927	5.45621523526348	5.47980841866699	4.9068505037677	4.85542034227479	4.65603758080985	5.28942535148363	5.19717739573708	6.38171848587605	5.6240202999492	5.47624918124986	4.94293745056269	5.18702605840455	5.3307889502451	5.21247046763124	4.82545854509446	5.00096173530462	5.51068692624679	5.27794842754469	6.00252495432225	5.86873240920525	5.48735910905725	5.26638613467395	6.13778792706783	4.83500009848838	4.89447880598709	5.28723644350866	5.13593195883191	4.91885670029855	5.28696341284678	5.57880172768088	5.15077565069237	7.29685242725528	4.99077128830093	5.97834682161506
ILMN_1666891	5.16802885795895	4.66993987008808	4.62732230783291	4.61577341146005	4.57038887245879	5.27510170762768	4.6438873389221	5.04695062470799	4.88830170580488	5.40845803181527	4.43880927673395	4.99853194584851	5.24123539814665	4.80756487536754	4.91632977159374	4.65251239934031	4.59333542246776	4.56777198144101	5.10884428364226	4.68688461120575	4.41426871348682	4.69892108163665	5.68761439358158	4.97094750191728	5.15015887228506	4.49760234734609	4.790690886162	4.71477267949807	4.56301592640801	5.10689868181151	4.97070354583699	4.94667071844935	4.71542275184531	4.86103815174158	4.89945552365489	5.04399149095052	5.13693647488841	4.69187766413355	4.98005380731803	5.16299676521454	5.03417849446378	4.79365407164152	5.36964393498288	5.31914804119453	4.65791226548073	4.76635230243856	4.55405635028681	4.81354013604718	5.29980224956058
ILMN_2222768	5.94772345624496	5.96945069326305	5.90931047387636	6.31010802481674	5.99227973243797	6.01025472655679	6.52698588216203	5.76483254386973	5.48229339713878	6.03284686650068	5.13037745940405	5.76787130112741	5.66723257839684	6.22813473884568	5.84913145311323	5.73435342468134	6.12400183357815	5.60860102476081	6.65074389640308	6.53820805398655	6.36654700692247	6.19131885766043	5.56900684405869	6.51127784253502	5.96709129030046	4.74992140232716	5.57250216496209	6.26485310977412	5.76787130112741	6.1317020825986	5.82553540893268	6.09393736134262	5.47073861056666	5.99691868778979	5.47126173687629	5.79458182454368	5.748849744444	5.65748192556602	6.10601217667998	6.14661843301353	5.84086263534468	5.36186447184269	6.09656794071361	6.03619334233212	5.5074369333662	5.5886445290852	4.98775072459502	6.11219467840593	5.99275896775391
ILMN_1775192	11.1908873721883	11.1548738304261	11.4253560773817	11.336643999572	10.7874741926296	11.2945117772292	10.8930496798397	10.7482176227262	10.8423031062454	10.9989237941852	10.3228334448463	10.8625624818458	10.5453790974409	11.185136729148	10.8478724865878	11.2743805756898	11.3843047283509	10.6706151378468	11.3687059834939	11.1913168595725	11.3404854145483	11.197796974391	10.8293186700222	11.0091244003432	11.0183698111424	10.758492199826	11.1812379819158	11.0334749245976	11.2293332614209	10.677377153718	10.9837687985732	11.185136729148	11.0515055643918	10.9837687985732	10.5615181489773	11.0183698111424	10.6910261189442	11.1581233861049	11.2103608037258	10.855764667081	11.0820343744221	10.216285521438	11.2071136410888	11.1290810941865	11.1389721209766	10.8941001123541	11.0777016286804	10.4071219254802	10.9680743054096
ILMN_2357272	8.23440098163293	8.41169739290755	8.9647571756426	8.86467610329171	8.60798897052591	9.07428007821593	8.62523214196082	8.26626488963115	8.37569203553789	8.36359958517121	7.79437582433458	8.17974754362946	7.83236999995208	8.76934449638562	8.5215503179871	8.60244520899034	8.70094253693854	7.67309342752294	8.58117999552694	9.00760244817924	8.31552747505439	8.50333645990508	8.06865554197092	8.53434487814709	8.6899821550745	8.8595051546647	8.9112502133006	7.95086857224861	8.78232780193041	8.13144736920514	8.06443438586473	8.5073633748704	8.45879705355743	8.24566889906597	8.0566154634975	8.6375357617779	8.08689718075498	8.65564139669011	8.97817591718422	8.24367990100257	8.79237923986937	7.73638524910597	8.88304896405677	8.94955818847658	8.10321345158025	8.5705954213102	7.78548847971042	7.02676443377689	8.20182888409753
ILMN_1755077	11.9074696688907	11.1970290847657	11.6444140140312	11.7146223494843	11.6593359913108	11.487471684971	11.7714983923838	11.2023542459344	12.0955938447914	12.0059456826563	11.1810058521722	11.0213999202274	11.4726135019371	11.3331000794926	11.4656898191296	11.7120514840293	10.9290354252332	11.7388190861747	11.5611698164298	11.5611698164298	11.5434370449782	11.5978790766315	11.2514371552248	11.254887392376	11.6586261600723	11.4819620320884	11.5576569313565	11.6586261600723	11.3571528840189	11.4116948563564	11.066303242146	10.8644352748553	11.4533466004622	11.0071529480453	10.8859247185914	11.4000516486839	11.607411800473	11.9810764413153	11.6472140216221	11.6153308797025	11.6053404160176	11.7409933965651	11.5691322104095	11.5764624686718	11.9686510230304	11.2632087155388	11.1943977699906	11.6233436234302	11.449932986973
ILMN_1797974	6.48200270581449	6.52260555298618	7.48248850726765	7.2135081594979	7.53921499022563	6.76871320381118	7.25129768500566	7.1649104701667	7.15134379291633	7.07518683539465	7.93675547458009	6.74438662962989	7.35664521430276	6.97014186206585	6.8937240528191	7.49178773686794	6.9327269480912	6.27902327725614	7.13841315336881	7.22465104524854	6.37385419827771	7.33038138374792	5.92823343498457	7.11543335814637	6.68033791886083	6.98369911772889	7.09868060500672	6.89513889474394	7.30813567250488	7.36464264995694	6.50446234970384	7.11056188290526	7.26754683116766	7.6905270842543	6.85160324154115	6.99659848353581	6.99698189892804	7.06331173296417	7.12239542195561	6.94835935554226	7.06765048019154	6.11610759220406	6.84741455426828	7.25424130315405	7.25054377109497	7.45454206436483	7.16187550381862	6.54187994598978	7.26949706131535
ILMN_1804935	4.75934804577306	4.63773792583064	4.78364095738959	5.11956651847347	4.56963527347443	4.73107000829412	4.82156246708941	4.70002260666374	5.07408771693788	5.18978756820195	4.73386444053868	4.54649857202492	5.17168390866521	4.63420673226194	5.71923526786303	4.70220559107702	4.57985045473877	5.51716082868701	4.90932677392042	4.67799980600322	5.02824241767412	4.56489667301291	4.64548173705298	4.71631204627935	5.87950925677208	4.78366188990507	4.635802805744	4.74933943126894	4.41861891839806	4.64305201991696	4.55164611260286	4.5696676473971	5.24250704244654	4.97760561471776	4.81031628136796	4.5741600489566	4.50173489717427	4.68976045799886	4.35995846470033	4.62170129625028	4.81498078550118	5.72829938874581	5.18310668398065	4.43396372717853	4.62575138894177	5.15485652772597	4.37885810899532	5.20114896664859	5.16689816311742
ILMN_1729650	7.57098753764255	7.45313063589924	6.96256994217323	7.48321568124459	6.9777365686251	7.26729664651426	7.31472403216505	7.44158119743536	6.78571865993155	7.10104350689591	6.91343603840244	7.49104454012723	7.14751100191609	7.38553284799849	7.47901660433103	7.71401438444438	7.07525026870083	7.52662408370044	6.97285979122215	7.12003304419085	7.74572903138761	7.48883815549781	6.61350978285279	7.01091812675153	7.08869531740742	6.51176451123287	7.25594152412599	7.47518132021725	7.19686731894696	7.33355044866484	6.66273978358039	7.73400865440395	6.86081050750628	6.81996995877238	6.70175559502753	7.3826112368988	7.25953997029804	7.11323024062632	7.80673550228123	7.63158278587622	7.30791451313953	7.41966486441782	7.91286268738791	7.05071382830066	7.32037556795974	7.4591696448353	7.60302138227068	6.96317789693236	7.31081329535357
ILMN_1775829	6.77856468166332	5.58686582203819	6.19676943332825	7.05953876376413	6.62024709334696	6.2245593908949	6.79701325886932	6.80059609901007	7.42446699130713	7.1170899022574	6.33056020530178	6.68299857466938	6.49747069079514	6.55581519547106	6.39436351301641	5.78589444165827	6.51117069678991	6.40564782147136	6.79602423677232	5.11195860505569	5.61607002550359	5.94260895773209	6.62353236847685	6.024025377337	6.37217612479125	7.01281067237626	6.60661027426248	7.08167846587536	6.40836248836422	6.77155080424224	8.04414334123999	4.9380105918768	6.64529894484871	6.80501078525888	6.61469217106899	6.74126421718861	6.27415243694158	6.33720727143427	6.13395008504424	6.6812286220229	6.67424308961152	7.09775823647289	6.41572173337834	6.60313440919071	6.58189179197341	7.02377156328691	4.98365592902115	7.1219085165119	6.83957876479244
ILMN_1656199	5.83471227031482	5.08555988501156	5.31866470019289	5.58945127983697	4.88460465782301	5.54781133875566	5.88008407487901	5.41242960413949	5.24041091869664	5.10848950980966	4.76556499503428	5.13529675652051	4.62301679435866	5.43549576129724	5.13417230601197	5.96073293126092	4.6447595533381	4.99704845590555	5.43108052533209	5.085640576271	4.93690393092221	5.23704571082013	5.90611292318066	5.23841363840628	5.42714111745317	5.11881680995908	4.79129949668655	5.24191225639832	4.95583152105899	4.8980442156431	5.49969166356841	4.66273921790749	5.13471694014853	5.05530809805867	4.94280771633438	5.26677621741299	5.77538175076773	5.69226791907934	4.89955573867481	5.74562588240643	5.24817949705451	4.76316408618537	5.29587822185249	5.21441808226179	5.45333549384424	4.79758180040082	4.89051752871519	5.06002925279369	5.44877168682509
ILMN_3305074	4.66423506912361	4.67558555512858	5.29531787195707	5.19022534410945	4.65879270759714	4.45041828926216	4.51346192168019	4.86212755582033	4.65663296902186	5.37570634145618	5.11721010702756	4.64717194625853	5.08436904344106	4.88580955862644	5.26329550968503	4.54516601345345	4.80908679768298	5.24602522159138	4.57455792403256	4.60869588663842	4.76248302415024	4.80128712992685	4.60671352921812	4.56644595208666	4.56229873061307	4.92014830831886	4.88223351771768	4.57832564919268	5.01234612656439	4.68004382366183	4.89355979029885	4.93888695594679	5.02220208084314	4.65854447374118	4.6500113855276	5.42567228462284	4.57675311244233	4.83793292930807	4.92070571706198	5.34736521104515	4.65579754813535	4.60396669630533	4.69694686606044	4.87182102096146	4.57277134673097	4.40815572827082	4.99024551137491	4.74583873458965	5.17815656671485
ILMN_1692546	5.07568084872812	4.85103437375646	4.56538649591285	4.81407744240872	4.87340527460464	5.2836277379353	5.24714313949548	5.43379132449873	4.67046413701917	5.31758321968996	4.40911256257368	5.08737599146487	4.60952329390846	5.08324545175273	5.66312286303002	5.32120603781417	4.99910373381434	4.74227640324412	4.99686041866735	4.73380825215958	4.87194202271842	4.70950731851666	4.53542893609169	5.5249591615225	5.54771254303863	4.67994596601587	5.85564348795037	4.54614065008112	5.63115472805659	4.73263607109023	4.90581429098194	6.26695338185962	5.1800886840851	5.35592870198662	5.23427521689479	4.92339149609238	4.68855068392629	4.97319329419896	5.26285538226379	4.57532243242748	5.51834514249861	4.61463886579578	5.32267411488416	5.67638148145209	4.7271871404429	5.06447519036064	4.85819979979507	4.71166215870662	4.70520368129717
ILMN_1702487	9.47614565788938	10.0622235466425	9.91202726653386	11.7055877620777	11.0870363902758	9.03841965933767	7.77063320478191	9.44136276131492	10.5630796880506	9.67324025830283	10.6455688281144	11.0518321627853	11.1537092441025	11.0743351584348	11.0823404364031	10.7321168818515	11.601476742243	12.0372042467025	11.7912736946501	9.34395122446734	10.9494010222079	9.89181114828963	10.6293091146759	9.42651953957435	9.8599471172902	10.0836912436129	10.8169519096961	12.1778045727165	9.00649724225326	11.1752363865095	9.96152117361058	8.51630940660677	10.7794100946611	11.5573058943959	9.52167125234774	9.88832918471793	11.8515099021731	10.9110551037833	11.3687480987384	12.4531024926525	9.70110838346896	12.4383619750094	11.5158978251698	9.70803664138545	11.7630361418595	9.91527833541281	10.4202434050178	11.2045483395872	10.4961678476459
ILMN_1702419	4.67477845252025	4.49357916742653	4.36993640693824	4.7568064424806	4.50981296700936	4.47945450675885	4.41897795225776	4.49563481687081	4.57115252700213	4.49023006781806	4.76850165765025	4.52499326658573	4.35412125573006	4.5727299818821	4.66255088506718	4.517079609952	4.47127158293305	4.49866038679757	4.44828334232413	4.42580191314572	4.58519678124828	4.50749058021648	4.62042153232087	4.73745404886428	4.44856906257246	4.5462924065345	4.458597755496	4.41223314718023	4.4325643220477	4.54926390053035	4.38015058514791	4.74458463910097	4.52449077037469	4.43770435481256	4.54991612624767	4.48709341256388	4.40954206456631	4.45563933223608	4.67478016900675	4.35500949490954	4.36308666986466	4.53433144418086	4.48933813424353	4.69372862400912	4.48381380254101	4.45712343305288	4.47501757745295	4.33989068112892	4.45165890370486
ILMN_3230286	6.26048271637936	6.27946623071265	5.79271808058882	5.91917728055042	6.64494420088665	5.82190227669688	7.38163916316416	6.04745169316272	7.13212853790345	5.94804571931088	4.94552933151306	6.08453059064041	5.07593841680347	5.81476284680149	5.50073333995536	5.73566963166731	5.31420533496877	6.71723141582819	5.87778657868677	5.46877774224918	5.64279039276836	5.69118430582431	7.12661651579316	5.79775662616962	5.84973533474281	5.1454561153054	5.35456018497688	6.36340220607847	5.5572846307651	5.51169990191688	5.98809968516352	6.33633169083786	5.90217693915357	5.29348287368564	6.42970841828988	6.34571829414415	5.7887226383587	6.36746892660078	6.08019462070439	6.12015042229256	6.19436843861166	6.15489070496418	6.14699514694181	6.33361133786053	6.64839549075664	5.01569454195167	5.58417612772854	5.80453189705505	6.63569898582948
ILMN_1792518	6.12868736154226	5.44184841065745	5.876710520697	6.39360936262299	6.1772184300832	6.71520356966749	6.31819896646796	5.9491163383661	6.29251940405371	6.87914086501139	5.63587211339567	6.025410622988	6.67660620818878	6.08387566096369	6.37678369023419	5.96208334148016	6.60422287920961	6.62627900979411	6.69152230680955	6.46814749669948	5.58893633948156	6.1044531362575	6.27635243763709	6.46202461483442	7.08285421325734	6.68680783571193	6.025410622988	5.9168172537602	6.34549090383486	5.87610023217096	6.51460750379296	5.72848481400978	6.45348645018479	6.18032573054044	6.94996967067033	6.50277446721931	6.49749020797523	5.82735306964015	6.02880313646659	6.2549800053846	6.23660136816218	6.85922329843548	5.99567031091971	6.42067301064164	6.44113373277451	6.02042614185072	6.06991517147563	6.17287925051097	6.1711743455257
ILMN_1817228	5.47655357774291	5.14957473477285	5.3685866169849	4.6620136158863	4.73459691526244	4.91701805063027	4.8162194716714	5.07475936583907	5.12441155980422	4.57141458112856	5.70546023204844	5.5206784438564	5.15911008948826	4.98590355643598	4.93317734598273	5.22295250623835	4.92722000684639	5.18597453593553	5.73069970399436	5.10492971889713	4.88891205144308	4.7865378572334	5.27498872996056	5.37048205801852	4.85702265995376	4.49679680764248	4.76967494001531	4.67689028437807	5.18842108220732	4.80710319981231	4.72174870329262	4.546912432892	5.3048637145466	5.29742666402165	4.64228131637797	4.47641746162725	4.68661353379881	5.18833313719816	4.96952422106718	5.38045818968287	4.67236328880859	5.17345941639739	4.5909714412264	5.12967833674785	5.50975242452103	4.52793892281523	4.52115542087785	4.85283519577796	4.84970327964042
ILMN_1729864	4.50582356716828	4.54585942296429	4.50079920965469	4.7386404557102	4.55657453208805	4.43873071290133	4.47377916742558	4.61617532378106	4.41005160296634	4.5699918721156	4.44274005275608	4.60940664283186	4.49045193147801	4.30909563711622	4.53678464546858	4.65610930513881	4.54651606681066	4.49854757968037	4.55432716129493	4.39796707548536	4.76643454344517	4.82491280934793	4.62883728320016	4.52047480413711	4.66324235412633	4.59497072231672	4.54917561623346	5.14372375119228	4.82579054404943	4.41661556622565	4.762132480057	4.36720959987002	4.3581637640643	4.49016834706927	4.60922200760403	4.57522743406141	4.53858520594661	4.46653356525309	4.36061902935461	4.75997583875354	4.43218092964079	4.52984065232027	4.54295771833135	4.51778519024015	4.54594018757255	4.62107192047458	4.44058606218109	4.67625880365747	4.35143433338237
ILMN_1870085	7.40437397346902	6.82077644424911	7.2521439488729	7.04363461230896	7.48787279174459	6.78832080602356	7.22212390507673	6.62607334165528	7.62302503888645	6.65497601170899	7.44007287003266	7.20374015435905	7.52409866887382	7.22835753486825	7.13735920345455	7.21142395709243	7.34665143059514	6.68329162522639	7.41287387755713	6.7537177036919	6.85221154356268	6.98288824394679	6.47443966146019	7.25822913469274	6.95272326688745	7.09392043727486	6.52503610141197	6.65387687990915	6.6203097038186	7.6094420331426	6.97574589617797	6.98171728834984	6.94830528638835	7.05419821937017	7.02719086831349	6.74276351629105	6.69026043146922	7.09830673862186	7.06983235882382	6.76357695986679	6.91778941586052	7.01092613061075	6.49361529248717	6.84412483448886	6.84997079047754	6.99119868306338	7.836096326446	7.14674101114363	7.1961994201272
ILMN_3257004	7.3799130274068	7.30670357695509	7.35921771211744	7.51589734798553	7.70497083225593	7.57952900849967	7.6254633677138	7.44289183732533	7.34264036030023	7.25443598077907	7.85013812544454	7.27814652916288	7.40101589631112	7.28984876665641	6.89245449876794	7.66492958864622	7.58248469772542	7.62068174329926	7.24870982603354	7.79479221507093	7.62310775602686	7.66409433364004	7.77870296231383	7.41893064004279	6.95714343463886	6.92821620964924	7.58562386355744	7.34336692296561	7.26594368899907	7.57952900849967	7.44956992272634	7.12209506513771	7.04698414189104	7.24716278657835	7.13370238223152	7.74056583735339	6.9950617230696	7.52804144299281	7.27472859297632	7.67531816522363	7.1762657473282	7.41175602586465	7.47634212263354	7.06685586659309	7.66619251962105	7.24142348940363	8.00609899287647	7.66743451267665	7.44368826283201
ILMN_1766712	4.54228817024519	4.53150327949249	4.39590373120181	4.4469183437866	4.40503617518305	4.35989083439638	4.47920836396526	4.56033002837307	4.53277749635394	4.45513692053708	4.39642269073004	4.4953647303942	4.64460069163432	4.3934706608469	4.47686764665094	4.42360786834058	4.39281328947269	4.50959052282433	4.41400382831202	4.45741059231183	4.36588345236063	4.42001000938331	4.68361650424228	4.38221481499102	4.35169928262506	4.44986536592304	4.40880330631768	4.64088592601015	4.54919338918558	4.34686511348229	4.44882986248138	4.43339267818478	4.45435424386575	4.79264359436359	4.43694773024278	4.42923446977592	4.54544162923767	4.89784598353121	4.40202211726332	4.37165429149977	4.59088696495584	4.55777190943822	4.55794920078185	4.4653109552035	4.45050105822237	4.55625683790873	4.5608658296822	4.3722636479552	4.40993816724624
ILMN_1726547	8.4920632308433	8.87099164054863	8.40021435857646	8.21057401696157	8.43034059848031	9.7564187684077	8.97161447159023	8.62389457421631	8.55963974436299	9.07821632201661	8.43556446731987	9.19450242802645	7.55672065045615	8.5335898933034	8.64184742865422	7.86407835929626	7.86407835929626	8.85949499149601	8.65823848098045	7.47739702241573	8.51093388164435	8.4000821251771	9.25658659878096	8.36987639800546	8.24290610207255	8.4352585031566	8.10866463478917	8.20289763674463	7.88464059577178	8.40178537368268	8.72626640654299	8.63800968041628	8.16373381283731	8.41852021656094	8.55292535958539	8.28480679329005	8.6946065391492	9.1964831926069	8.01151027621133	8.43410012946789	8.61340040055818	8.7005467511687	8.37939446024013	8.73589202997237	9.52341222729754	8.009187657524	8.69803650206801	8.87753665734227	9.14929818262671
ILMN_1712719	4.97620423360283	4.7860956133761	5.10961181212324	5.08942696692757	4.97576141437665	4.7383461616369	4.92460504506677	5.45815916664321	4.78397805895937	5.42275543963008	5.25871980876053	5.96137755321678	4.90931866160764	4.60207140745076	5.12247338202977	4.91285646502193	4.55307673394356	5.52127948533728	5.57091588345161	5.65050513624811	4.81818569130666	5.13354157003929	4.44176760962539	4.75614509165697	5.2802330894404	5.29706830580896	5.57041382319949	5.81302853714763	4.63233749429875	4.71174045109855	4.93481855132226	4.95496792048127	5.07021704479102	4.89303911396672	5.91366549625587	4.83165451990245	5.35610950584755	5.11991761314973	5.17076185008651	4.62573512078651	5.28450821742515	6.28965435608363	5.79390167450019	4.97020745455333	5.08428721896067	5.86652472328964	5.65346781778137	4.70257555923642	4.62050337335737
ILMN_1791006	4.67895972852405	4.77604291545753	5.43344155452094	4.84204018754581	4.87196871310413	4.95728544133336	4.66985504760899	4.59735469131579	4.5255462421274	4.94707110563887	4.46523569929043	5.54390871341146	4.61105094874997	5.37662865836827	4.58949822753691	4.46836231430769	4.86577876748762	4.66780898190213	5.49545909427711	4.80770491269767	5.02150818370565	4.9429176898108	4.57114833577898	4.54193855633897	4.57703559840594	4.72772510143249	5.02838614674774	5.34152192455583	4.68682807603452	4.65094252117313	4.82322278565339	4.98289588655562	5.26135616695785	4.53066355519702	4.47546841391411	4.95265609839254	5.02830992769527	4.88825846837724	4.82794081611757	4.76558545769561	4.85450038832621	5.08587510038965	4.66327735301977	5.13310854278984	5.32282754800862	4.37645505538108	4.60989630808466	4.728044146501	4.73793065507984
ILMN_1673181	5.25338970283599	5.79838365706533	6.37929087357429	6.2245158862566	5.05216666855708	4.95347457422688	5.89710051573127	5.10072660444895	5.64934784067127	4.98605930415301	4.96469636750669	5.4427398305646	5.32125981558485	6.35405438845144	5.53070620013951	5.6251157637747	5.47702376253694	5.31985040652281	6.40398579356741	5.89410174733389	6.35646893833759	6.11991113370269	5.40465919842621	6.36420456365922	6.15393267289099	5.55134226719997	6.35455566810838	5.89191337793158	6.35076197509804	5.5292703890452	5.97758133919437	6.51708408658787	5.80268077799585	5.59811217356798	5.23535340794473	6.58059952897008	6.18326722875528	6.02949340971333	6.5301243608608	5.07678064580902	6.0633247007001	5.08034731740159	6.40526284990808	6.0080960103742	5.97837260702849	6.13362277531445	5.7925168840355	5.26654852559021	5.67616082626987
ILMN_1864558	4.85033308137424	4.56530919523519	5.55470807130396	4.76675034368243	4.65428649609894	4.72436904123283	5.04676703420701	4.51890017521475	5.11811798919256	4.80199473457575	4.35048636866768	4.72247406208387	5.47389373249934	4.93627388418671	4.79937646190088	4.60162380365503	4.46148292700864	4.61090486147031	4.53707788363425	4.48356013476864	4.78981123406415	5.11740783204691	5.16403358055357	4.70558364200985	4.96742183053312	5.21961330290083	4.70410713389704	4.69996088228906	4.52120144870573	5.25361458543654	4.80373346517777	5.19135176313482	4.81656670603133	4.73053918017441	4.79335354786177	4.64360537017049	4.88509087016616	5.05617175505277	5.24399687739766	5.55332994038871	4.85910807459545	5.56421938092082	4.93109931704684	4.88704822711031	5.63971805021278	5.17914364422861	4.94698213314307	5.0431465533314	4.81880701106996
ILMN_1770667	10.905481119378	10.8382528479471	10.7545219306021	10.8123163412613	10.6704055547536	10.448342264842	10.7098231475796	10.116210097078	10.7557347804076	10.7935808510786	10.1237268243084	10.5878452719877	10.220478971934	10.6245435370632	10.4423701973405	10.4796026111981	10.2855963777002	10.7727350886229	10.8171742166431	10.6403679012571	10.5307271575321	10.7811348597733	10.8022101864254	10.6280507816698	10.3546117688125	10.8602571503489	10.9895537816341	10.8950380834034	10.8403967161987	10.9233016762797	10.7379975987169	10.8674882752514	10.7121915246906	10.5044926959283	10.439015911615	10.7241468286158	10.5584657915332	10.7717247309294	10.8122832594152	10.514573911878	10.7241468286158	10.3246108094609	10.5513821073591	10.5816347255758	10.6121661084168	10.0240463324116	10.2754282945195	10.7440624158525	10.4319372410653
ILMN_2107482	4.51068251173146	4.32845972227755	4.39839221578304	4.5720984608631	4.4771495350561	4.47743743200369	4.42919429587	4.5324834359862	5.01389642541249	4.52787526441753	4.66627369248295	4.44942508820128	4.43324019165657	4.49664871129942	4.45559825856011	4.53021567056118	5.16533323994728	4.39947237401914	4.65516580972069	4.77631314627733	4.64462286489727	4.54562614848449	5.05581297126523	4.57476486812699	4.58478863653176	4.58545660785737	4.44895668896601	4.85648429055426	4.47879637157707	4.73722137105904	4.68572732117515	4.4115265896703	4.57266107606165	4.59980810125088	4.70274853009433	4.49733946584485	4.45035829639578	4.51873251453965	4.51662571936049	4.61594945946455	4.45689112688955	4.65519483716776	4.34328199397377	4.47406786875039	4.51134974980679	4.50251543541473	4.47528513004589	4.56874070838758	4.59228435991325
ILMN_1699258	4.67460102940137	4.62364340339799	4.95663308987833	4.8169973642076	4.622029792832	4.9567096044852	4.69790700057213	4.70513902306065	4.52177243409806	4.94575517080477	4.62254898437698	4.94006534334872	4.57960347216532	4.57890136152042	4.73690708150116	4.67084296525037	4.62883788337556	4.57388445842248	4.51049886018984	4.93988331516201	4.5868487314153	4.58154880657704	4.50796968987231	4.60358727755994	4.66610849554207	4.68228965197407	4.45222694094095	4.75934001766709	4.38015114903278	4.49027388952445	4.81111597706312	4.73708072917466	5.20807961195619	4.62467450301598	4.85381926157587	4.83071868932717	4.57269380227833	4.60062615178032	4.84230332157137	4.46175986315353	4.86077856770144	4.66343647530991	4.65083612801029	4.80841161477391	5.05241378757961	4.60633122816615	4.51514466778207	4.61209466054174	4.55876655643084
ILMN_3289779	4.86194238139751	4.75380173323303	5.05034011652933	4.76019981170898	4.65377574063079	4.53206726070108	5.08571168922099	4.94215179909192	4.74168015687257	4.80097895956477	4.59285881003013	4.82395088019544	4.84783955788969	4.81071154158741	4.88533078417983	5.58338274814762	5.31560124795415	4.61086811072916	4.50000098350046	4.81607226802067	5.35442417545131	4.83455381640193	5.23765992634657	4.53822158277098	4.57011956041779	4.92805735864775	4.7005225540404	5.15224636900927	4.87594819350338	5.08688980685634	4.98070471165191	4.76143259162458	4.63471353932961	4.92832292820662	4.98467863769911	4.52342092086991	4.87577650728384	4.71512863412943	4.73765509257903	5.65506428688102	4.58572289654865	5.01494858232592	4.52681742437762	5.01803164782473	4.88220058274461	4.85449734548193	4.68899675258351	5.1391772035441	4.85197468009344
ILMN_1695107	4.48993169997972	4.60266712069843	4.3442318677395	4.60721380314558	4.62011066047574	4.70365135604844	4.66204236979024	4.62934928972294	4.66572583767779	4.7170874363321	4.36700692116131	4.45279235075013	4.43022864606014	4.76642448971599	4.5309097918235	4.65590284598425	4.76624027782739	4.75498136181933	4.70747417528822	4.60006901162262	4.4062976788577	4.8333458095749	4.48414337666153	4.6504843376855	4.73851654064588	4.63139025588484	4.51673513156065	4.4124589791669	4.51240295714065	5.23470493556031	4.55353625185222	4.37053874296329	4.49990348992614	4.42297278281747	4.95608499648884	4.50058117632628	4.38647090524482	4.69217528819552	4.42199122707122	4.45377646469197	4.56832658102296	4.91197429858619	4.84232741504337	4.73039192078393	4.53324775066558	4.73626923395011	4.68266570016957	4.45988114484667	4.88501345695972
ILMN_1744914	6.2421715949604	6.16890270464476	6.07805473883779	5.69726682594023	7.28973520301061	6.35991819061781	5.24074632465706	6.80302859603506	5.93563919212525	6.41218949666568	7.11120677259939	6.38618879417375	6.58138829668383	6.16180833863242	6.01799056165018	5.91390117441931	5.68424551475927	6.59707052318773	6.23343498220409	5.88656342190802	6.20921566253197	6.29105205951621	6.53905143659112	6.46779398624073	6.39729810459793	5.64186247739777	6.37241167497093	6.84062256517294	6.39442609883704	6.08587834976924	6.34070681842117	5.84688448745397	6.72885725944627	6.50260224811437	6.75094820901444	6.42648312956398	6.74531644991556	6.46559841090951	6.6327755246029	6.93463575141237	6.82815157637287	7.36684850788722	6.30840220103757	6.51112499729111	6.68204932645208	6.64865936924563	6.14593939554553	6.79262813193843	6.50329250655513
ILMN_2096747	7.39009750460554	6.9808347151454	7.21234074301196	6.9753911938011	5.41680540738755	6.5893256861611	5.86789871881952	5.54015228299255	6.14664407350818	6.04337920942141	5.22711786885548	6.37761018142788	6.2008612696014	7.24074085220183	6.27172137768621	6.31201850667329	6.53619328703882	6.30763293641957	7.60835906131443	7.21819090502946	7.45641526305734	7.31476388491284	6.4645189137446	6.46903290317208	7.24336781929394	7.02150491986187	6.69121626221057	7.73238118718153	7.24515807918161	7.12499479906014	7.00673081190992	7.05539361334995	6.85191355514834	6.89517176993871	6.32058978872675	7.04619586411144	7.65096200427998	7.29047100161331	7.16209177972836	6.84516899315155	6.69089548690538	7.36787163451271	7.40381569163788	7.30733031474607	7.67586525259174	7.42688103443622	7.26596649358759	7.76101364272191	6.95873537903125
ILMN_1745447	9.25982873415464	8.71460030421446	8.82572448050485	8.23241079410361	9.32629045953695	8.69185769789385	9.27344484406124	8.47266655116516	9.1253988836944	8.18152442784014	8.33340581564362	9.08078170547176	8.76988503261528	9.10708465803374	9.10654973394006	8.95279976812656	8.73761477273221	9.47800417462681	9.21907385115162	9.56954519468625	9.42357545097674	9.19734575517926	9.53492961942517	9.09931957010943	9.45011001999455	9.63060531722438	9.14407178040778	9.14351260515433	8.91347484882646	9.66214101087799	8.65875018980361	9.57652710871795	9.04273046768521	9.06567376962765	9.04281571893913	8.92102381151351	9.13431076711962	8.48062682008207	9.64980226591333	8.80076906508226	8.932686254186	9.02032036881897	8.7918898117039	9.48194035628241	9.1264424412894	9.26114256371992	9.25770544093008	9.30981892350549	9.25718034206212
ILMN_1706193	4.63850652578722	4.7470347202676	4.52460378739914	4.45509369819837	4.80067867458374	4.82673260672167	4.87214735246514	4.49338040312782	4.63688121404913	4.61827139608934	5.53139457477233	4.89259994097835	5.05527174000642	4.75919862511726	4.98770245525756	5.01713657491655	4.82777857900508	4.89364668955809	4.60330151100827	5.61400862413791	4.65559887327804	4.52463191114759	4.68383264710165	4.98167835168892	4.95184474801902	4.48439943226295	4.6933959705823	4.46580233516801	4.87447558563132	4.64218310304733	4.99676978654268	4.62017247124711	5.33174519282908	4.9862613020577	4.97083822942118	4.58332511439937	4.84013991715263	4.72739887614184	4.42718150386076	4.71070927142612	4.93136239496182	4.7657588716604	5.14261146755663	4.74788930761965	4.63658597035198	4.80069010645935	4.9736913477456	4.66638804388035	4.52681111102942
ILMN_1690321	8.82238942224596	8.22087899027702	8.09791853880474	8.16194887576782	7.79548715857408	8.88040026755577	9.39979316603301	8.85514267128085	9.09486083539988	8.52565319325062	8.2436423602598	9.03789742821529	7.07740496651694	7.97131190140149	8.01988699362751	7.91956274704816	7.46944116335725	8.72939586401937	7.78600044554024	6.9708600649674	8.50973512960811	7.90316379582833	8.85871000635552	8.25967071247233	7.8419910362704	7.75281235865602	6.99834312687611	8.04297976904584	6.79314440144691	8.05489655155484	8.06142807311063	8.03562666529079	7.79548451331843	7.39059004955287	8.53954562386806	7.89470007952144	7.89574187177729	9.08798358357616	8.14733129973097	8.3795136753966	7.75219569780215	7.91283063010669	8.53480083999961	7.54648536138421	8.60114446446629	7.22447232528226	7.28349423537905	8.08002724335421	8.73093129980042
ILMN_1693319	4.47714699558859	4.54983137660111	4.34868907828879	4.45324540093319	4.2940434154003	4.62497220112868	4.53007015572438	4.37755117301885	4.35192598130669	4.36206069579535	4.60400613838805	4.51317533487663	4.65169826449024	4.36611856788953	4.4286977533541	4.5716720251438	4.55139376089683	4.46992242375939	4.5420331504923	4.66141049776462	4.42178414094975	4.41654566151422	4.47995514788634	4.53039447991338	4.46979380563226	5.10562250354615	4.37438399184446	4.47655756579436	4.45850053632667	4.37791492211357	4.56227250599486	4.6072461673528	4.45458694295503	4.4058075325794	4.52011236158104	4.53142407141692	4.40228063882669	4.45168938430074	4.43434410167983	4.3996766644152	4.46909565094374	4.44465897782016	4.41852389236457	4.36699750507948	4.42278173232484	4.49675876535548	4.38618152042154	4.40168427003313	4.50208925135402
ILMN_2057389	4.48019151887262	4.64847939876355	4.52551057679576	4.71814888527396	4.80163221281132	4.86641232358334	4.98360283208879	4.5221896978535	4.56729350158892	4.37199585934713	4.67444274667266	4.35131104445067	4.52565144904883	4.61763235404064	5.24508206781062	4.47330152305139	4.62726383810308	4.70712115886142	4.59940225674894	4.57919698115513	4.50496554218272	4.67054617673743	4.46588266022861	4.87919729857805	4.90812574839752	4.80475966004897	4.57890466319259	4.50633913290894	4.53064001925894	4.53436385335418	4.57070992807217	5.22484378224855	4.47408890939853	4.60249512027752	4.77463553572906	4.49998484994665	4.59006491671591	4.69210804582188	4.51318351805813	4.51490067110773	4.53333338509441	4.75930048179733	4.84078951247377	4.69952409665472	4.66134087375333	4.6812241293212	4.48550150977058	4.58003522144546	4.6862126926605
ILMN_1782621	14.450729145004	14.4077417426223	14.3841657937433	14.5801605354376	14.4739315057356	14.2555601466527	14.3799892589061	14.3949281231703	14.6378294453306	14.5578218339739	14.457413163121	14.4420209949907	14.3843774977886	14.4691213159284	14.5758468970161	14.5001525505972	14.5758468970161	14.4181060254467	14.3799892589061	14.5758468970161	14.5090231952016	14.4923610073913	14.5403967933134	14.4013906554662	14.3271348548275	14.6029619842455	14.3744100965357	14.4580642011383	14.3463107105877	14.3588137639179	14.6029619842455	14.5001525505972	14.5403967933134	14.4796879251764	14.5485551635249	14.331824056073	14.4691213159284	14.3277739394618	14.5403967933134	14.3772364288681	14.4796879251764	14.4046494598089	14.4839692957161	14.4376946693727	14.4046494598089	14.4294451771585	14.4796879251764	14.5291356552908	14.4294451771585
ILMN_1754510	4.40939006234994	4.71370223695113	4.83819377902721	4.49029255926409	4.75400449704723	4.60160104177516	6.16110140012004	4.65583263497402	4.69356765084645	4.58590383263245	4.41225455070132	4.91689995901236	5.56687573213278	4.4108139359742	4.38320691593646	5.2364456647888	4.58625497471944	4.38062643908333	4.51019165512331	4.74465955171718	4.86129332410142	4.51387327353403	4.44484801223037	5.19223565531383	4.99782059195723	4.79638982185002	5.23533527240934	4.63241274967438	4.60964516286934	4.87419124557135	5.2900873234239	4.46735989063671	4.63664737053098	4.92585310224838	4.84603495860788	5.29055320047563	5.36847599353847	4.86507749480908	4.98857607714391	4.57583372525047	4.78822277754164	4.54227575199469	5.05154379129636	4.97738897153069	5.07891937808343	4.85308984412865	4.45656841049734	4.44291700756859	4.50664261470945
ILMN_1825249	4.89903617815193	4.894496173756	4.87832979382277	4.68572397307619	5.08250316515923	4.41062121444405	4.75912863732748	4.79934087048655	4.52801949433461	4.88893702572379	4.65758270707223	4.56431269673303	4.6863572184305	4.6438698236275	4.57044297588048	4.63058111754184	4.70499648379942	4.59757879513153	4.74948065949793	5.03599913684479	4.58207644501936	4.70874935075588	4.52126787905102	4.54757766777218	4.70488403875391	4.57268741284215	4.912879377404	4.58065635465252	4.63999510197076	5.00471050952128	5.11635792363469	4.65534555378607	4.92030658078192	5.3488687523584	4.55856357080787	4.70072623122079	4.77562216308592	4.74733067395702	4.50091210781154	4.45700697695585	5.08620531169204	4.61266582990711	4.60379997982821	4.43704113753458	4.55163345345634	4.67628230851196	4.71900982354473	4.56429944525969	5.37392433920779
ILMN_3202109	4.94561246504778	4.84168986835088	4.84578785973349	5.17715579228853	4.64355079942175	4.71463248129246	5.37759889522426	5.05290069883615	5.14409948803705	4.68140261143368	5.03500444827854	5.14129548691326	4.95170254991022	5.69901782928402	5.20307338325377	5.24922337498681	5.03720446410939	5.40658587921041	5.46245791033579	4.73094833844258	4.74145658625871	5.66003157576011	4.74678625084235	5.31944911354567	5.22978242615522	4.38903281293129	5.05475685439762	5.02815357644038	4.78324155014682	4.86741739077	4.94999726000172	5.35896697783977	4.96940195093404	4.81668400948044	5.33523004093812	5.75944157154784	4.94192920219255	4.97504916797571	5.01090537594773	4.64548481701899	5.21992848164785	4.81196650155377	4.61844557921796	5.13628055184805	5.1884010607359	5.20984968611581	4.5355708341154	4.65042832475318	5.15997199980281
ILMN_2139827	4.49174312818112	4.60574311966095	4.90337113859874	4.58636845188965	4.82272153641671	4.52588940227289	4.47405404203272	4.70764312809734	4.71531289114537	4.51175672605779	4.53278152588023	4.70508811243533	4.96643818184258	4.52845815144892	5.00389712974876	4.60558864449697	4.73068345523884	4.4447462496319	4.71407955092685	5.07844803596076	4.64992600782765	4.47717023175091	4.45090236679432	4.79974283825618	4.63005045529437	4.71453579016676	4.43952476474728	4.6262475838502	4.56215215084285	4.42852867095119	4.59905732756962	4.64831425083788	4.51441354436965	4.59758569853967	4.59005157595295	4.71194445433929	4.58804638936595	4.68823370058075	4.56043555978607	4.49067762143367	4.55637167922995	5.43980338911362	4.5598090499663	4.64792615365929	4.59351806851678	4.45386617591629	4.58283103434393	4.6888757061154	4.58617139791134
ILMN_1728570	4.63279138272847	4.57718587273897	4.89682134025244	4.80389883146766	4.76048690170524	4.6173954432173	4.70233709819546	4.49099128216622	4.65116335334436	4.43038562171892	5.18704226119058	4.85240337610714	4.53202420299629	4.75260691190098	5.19905790054714	4.53721003919253	4.52665931163666	4.82950786977592	4.58790046942748	4.46248130176838	5.55075043705591	4.7517836842759	4.58274102888193	5.23456459285841	4.55349093461363	4.38718878841712	4.57730533906413	4.58291076337965	4.92103438952931	4.51935978130396	4.59697555232129	5.0978482827413	4.69024247985111	4.73995558780858	4.56747911090478	4.58904604518646	4.70081778310331	4.8963735698879	4.69886484143298	4.8893907861258	4.68577960680561	4.56748716186803	4.73105282325186	4.85000572861033	4.73891807377127	4.81374290315333	5.32942317682654	5.02568790153579	4.97742008612679
ILMN_1758864	4.86355316960995	4.88005504705436	5.71880292355655	5.02091025402441	4.9937250442442	6.65878874456893	4.76328445175551	5.17674859506379	5.09482025553763	5.83205826991817	7.22623615320971	4.82567044290501	4.67469197711879	5.17585535805918	6.26503532423781	5.0015885830875	5.69920694114511	4.87104066838497	4.86642054921532	4.69410707212316	4.52643474972097	4.81356539813396	4.61624916561485	6.44176368134201	8.13580978569918	4.83157788704148	5.71853360900217	4.5887919326682	5.01445374528445	4.75814491735096	4.82521148797564	5.19882962975062	5.88812424615635	5.08143159179087	5.94773820832743	5.26401962190278	5.02709908029903	4.80547210104879	5.49796837792852	4.77860562314905	4.95353197840874	4.56297945670639	6.9010050609329	5.02689832320532	4.54098114881065	4.76727688792987	4.77008925508246	4.6783910772119	4.77641505310902
ILMN_1711894	7.17010177605308	9.66237808312802	7.10024105698462	7.86086962204734	7.72520694557185	8.16543121595169	8.24341154894547	7.63770255305797	7.07234272075164	7.72672048929442	5.73717522006469	7.55836961526292	8.35371927563643	7.53842648824518	9.30766009202376	7.67820107389674	6.74495032314531	8.42162481439381	7.52709034020723	7.07234272075164	8.61173637511854	8.24283637747064	7.57149538983893	7.839721159959	7.59172350101866	7.07764240279885	8.34772891302475	8.68430178372812	7.67418455754086	8.15899925071469	6.55794574606556	8.09960750613181	7.04905738916733	8.21347961122612	7.44820459775624	6.56803703129916	8.70905425251432	7.46338424710491	8.04077625540033	8.22469360442505	7.67912698601644	8.77321257016808	7.81610378738353	6.92721578076297	7.95337879827478	7.03792128870067	6.91720104770913	9.59607633407031	7.18462343346754
ILMN_1681938	4.49284871236534	4.60139718601644	4.50156131646894	4.66420117837873	4.42817730890327	4.58268777282342	4.66016171306861	4.49636469191251	4.81238862278761	4.59521056547862	4.37991283136029	4.86951684173903	4.77488098540572	4.63177388820237	4.51250468565155	4.58389840467862	4.72363155074119	4.65496285459017	4.54499887781128	4.67646985912095	4.45809378686919	4.84690857191476	4.43625995843164	4.73379334504837	4.48198415915518	4.82021275176941	4.42228958427085	4.5566057969761	4.53845576202552	4.61747659946948	4.37386459056178	4.9328115419718	4.43976161806585	4.55164252662664	4.56983999125725	4.50650240212358	4.66216049136453	4.61953316973674	4.44814856368102	4.67175403219116	4.50848981605069	4.53921727064908	4.49712774831275	4.77351409482726	4.4504131205337	4.50748812119975	4.88945691684628	4.76484733476594	4.42426520598144
ILMN_1663092	10.5854975671308	9.69235894499011	10.2374978694245	10.4019924877343	10.243423338063	9.3867925369927	10.3553425953931	9.76658015529972	10.1551261097659	10.1986355083702	10.2037519020553	10.2729525333108	9.62108142586094	9.66732234355314	9.81644519029825	10.1097443740315	9.57405288912316	9.90233888085682	10.2045178394592	10.2996868796175	10.3573948470151	10.2494716685629	9.98847197610555	9.83029585245828	9.97077647283502	10.4941931223688	10.2406787932582	10.0818772646761	10.3423221239963	10.331798174592	9.7973487284246	10.5640376644243	10.185873510655	9.84224595648935	10.0197212111787	10.1543799319684	10.4229986679155	10.5496263305942	10.7273065366067	10.3200013007119	10.6715897961936	10.2197227429752	9.9168932199875	10.3384788200721	10.0677944817378	10.0901685565437	9.9409348938737	10.7164969883753	10.06183661234
ILMN_1849238	4.77592872523989	4.80021658408659	4.59437653670406	4.75980220082278	4.63726643408216	4.84541677469146	4.49924984487594	4.9888567774844	5.02717339840063	4.45917305336586	4.95937393786114	4.65641808003633	4.75900481775591	4.89044450003083	4.79874122337979	5.35800854388919	4.57881773597001	4.49376810826941	5.04028429623251	5.62812403556358	4.62464030319526	4.60458972456394	4.72587704069418	4.71808200844817	5.1362720751356	4.72492567230272	4.72522818557744	5.06282840492705	4.67064561048039	4.73427224629203	4.98652847707382	5.28779569313772	4.61381212175531	4.61846295464502	5.05884860215651	4.45342855793655	4.60799803246039	4.76881904177096	4.65479354902245	4.81412952278988	4.57964154787071	4.48425764801317	4.46925389979959	4.80723265469167	4.57346383786928	4.66339229390815	4.7158575641951	4.73103488481411	5.19047796124237
[truncated: 53 more columns]
